# Supplementary material for: Analysis of genes characterizing chronic thrombosis and associated pathways in chronic thromboembolic pulmonary hypertension
Source: PLoS One. 2024 Mar 7;19(3):e0299912. doi: 10.1371/journal.pone.0299912 (PMC10919650; doi:10.1371/journal.pone.0299912)
Supplement: S1 File — (TXT) [file pone.0299912.s001.txt]

id	logFC	AveExpr	t	P.Value	adj.P.Val	B
LOC100131541	-4.25745046031746	5.43543212808642	-41.381309234937	7.06580744806997e-20	1.52995928673059e-15	33.7133817036758
RP11-319G9.3	-2.40104212103175	3.56800380864198	-36.6347854712972	6.74292573837148e-19	7.30022855064788e-15	32.0294657812375
RP11-732A19.1	-2.36799869246032	3.59061805864198	-29.7810019141566	3.06759074735298e-17	2.21408474841447e-13	28.9329018303185
AF131215.4	-3.14714111309524	4.26365310648148	-27.3926613158141	1.42033297770562e-16	7.68861749156493e-13	27.6143629827073
LOC145474	-4.07536689285714	4.69422890277778	-25.7596503469021	4.36680676995414e-16	1.89108933979634e-12	26.6243669950887
DSERG1	-2.77211620238095	5.13431728703704	-24.7741577957233	8.89040533260786e-16	3.20839911111597e-12	25.9881597041915
AK025288	-3.80171649206349	4.84271186728395	-23.7084184464047	1.97762634211547e-15	6.11736331226089e-12	25.264429606035
LINC00342	-2.36237047023809	5.50806598148148	-22.9959362147472	3.43990968053167e-15	9.31054553906902e-12	24.7584958234368
ANP32A-IT1	-2.31047425992063	3.42212370061728	-22.7844686257373	4.06669597087201e-15	9.78401865081017e-12	24.6047578853907
RASEF	-1.46648654761905	4.76391324074074	-22.5060609281299	5.08059443061206e-15	1.10010111206043e-11	24.3997840904505
AL833181	-4.39702468452381	6.16734214814815	-22.2881115154986	6.05864284352894e-15	1.19261630446302e-11	24.2372470142066
RP3-368A4.6	-3.15271414484127	4.23956037345679	-21.7841727266957	9.15935701890195e-15	1.6527296460857e-11	23.8542763380058
LINC01355	-2.15928720436508	4.77226710493827	-21.6713265402238	1.00597176837775e-14	1.67556205389872e-11	23.7671200492678
BC022892	-2.38859721626984	3.74179519290123	-20.5075205110808	2.71885099391208e-14	4.18876695354011e-11	22.8370000477668
RP11-271C24.3	-3.65752071428571	4.36994151388889	-20.3980040862313	2.99345962383226e-14	4.18876695354011e-11	22.7464314496486
PAPD4	-1.76749675992064	7.25021058950617	-20.3600903503913	3.09519564294286e-14	4.18876695354011e-11	22.7149510647311
RPS27	-1.46761262896825	9.28565913580247	-19.7880553024471	5.16111232943206e-14	6.08450144440191e-11	22.231946252004
ATP6V1H	-1.37337776984127	5.97882637345679	-19.7630537446466	5.27936726177755e-14	6.08450144440191e-11	22.2104861634723
SF3A2	-1.40799738492064	7.78582464506173	-19.7506669220927	5.33900740976475e-14	6.08450144440191e-11	22.1998429020091
MINOS1P1	-2.83738682738095	4.79005825925926	-19.3140613491764	7.96578274415346e-14	8.62415468795775e-11	21.8199626126145
KDM4C	-1.81554360912698	6.40289076234568	-18.8868962712032	1.18776470662033e-13	1.22469853297381e-10	21.4391717126873
VAV1	1.08062616567461	8.62357023302469	18.5381017402382	1.65598322039776e-13	1.62986384869421e-10	21.1213187560108
SLC26A6	-2.58055764186508	4.53375178549383	-18.4520602871142	1.79901681235675e-13	1.639581413253e-10	21.0419291897458
DLEU2	-1.82033723809524	4.67898662037037	-18.4415844247431	1.81729801496661e-13	1.639581413253e-10	21.032236373041
CDC37	1.34021841468254	9.30833444753086	18.1944014217235	2.31041068642653e-13	1.99638797640673e-10	20.8018218848336
LOC388692	-1.30829356746032	4.27095286419753	-18.1567080226064	2.39717763758255e-13	1.99638797640673e-10	20.7663951449971
LOC100128751	-1.99293800595238	5.59510909259259	-18.1043187790887	2.52349961305619e-13	2.02375322672244e-10	20.7170274000887
KLHL5	-1.6109343015873	5.79312732098765	-17.7338843163834	3.64229228805863e-13	2.81666267547619e-10	20.3636221251351
DMXL1	-2.3016191031746	7.48216766975309	-17.5362419843875	4.44250081887151e-13	3.31701621486292e-10	20.1719009297106
BD495725	-2.21119520436508	4.51848645216049	-17.2679094329539	5.83614866527584e-13	4.21233756830726e-10	19.907995064315
STIM1	-1.33363470039682	5.86178999691358	-17.2193484747846	6.13403303254391e-13	4.28452313721527e-10	19.8597838047834
BLOC1S1	-1.1916528968254	8.87154260802469	-17.1684077611725	6.46373542469283e-13	4.32764584819913e-10	19.8090596029012
HCG18	-1.13187610714286	5.47143072222222	-17.1488087019834	6.59549775969017e-13	4.32764584819913e-10	19.7895026967736
LOC100272216	-3.57296176785714	6.16699016666667	-17.0759151200223	7.11084294305096e-13	4.48792340532361e-10	19.7165643588589
LOC100507616	-1.84731618849206	3.9603700617284	-17.0345121796253	7.42222991045038e-13	4.48792340532361e-10	19.674993973549
BC045560	-1.12224607142857	3.68438919444444	-16.7773471085379	9.70623030053298e-13	5.57841323931489e-10	19.4144585076
BC032415	-2.08912065178572	3.93101829166667	-16.7499342470123	9.98995625507359e-13	5.57841323931489e-10	19.3864472624006
PRKCD	1.46278194047619	8.35848673148148	16.7444760481967	1.00474814729266e-12	5.57841323931489e-10	19.3808643710991
CEPT1	-2.73628583333333	6.79155107407407	-16.6846806660713	1.07009482852405e-12	5.7926908305078e-10	19.3195819732772
AC092620.2	-2.18484750198413	5.04215595679012	-16.6559595044335	1.10305474762631e-12	5.82547425618353e-10	19.2900675035328
KIAA0754	-1.38858091071429	3.946418	-16.6082699365277	1.16015805783809e-12	5.96254556444325e-10	19.240946910893
SCAF11	-1.51276121428571	8.12252711111111	-16.5890174353465	1.18408284889419e-12	5.96254556444325e-10	19.2210763357814
GATAD2B	-1.13423330357143	6.47970619444444	-16.505899102854	1.29347636026317e-12	6.36537355199512e-10	19.1350219031316
LUC7L3	-1.23097528373016	8.14544390432099	-16.1752964052997	1.84542860457961e-12	8.87064112009244e-10	18.7883799599313
LOC727820	-2.35744227579365	5.59387116049383	-16.1559910652708	1.88449402634394e-12	8.87064112009244e-10	18.7679197545181
SND1-IT1	-3.1620711031746	5.24525066975309	-16.1119716381504	1.97685206215984e-12	9.10739951105257e-10	18.7211758719842
LRRC69	-2.69784866468254	5.76584608024691	-15.9749205911048	2.29608345091235e-12	1.03445769191279e-09	18.5748257590363
LOC100133315	-1.78885618253968	5.67276751080247	-15.9377503653131	2.39168496159935e-12	1.03445769191279e-09	18.5349189228826
TRAPPC10	-3.03531891269841	6.41827529012346	-15.9297618999943	2.41277139845739e-12	1.03445769191279e-09	18.5263302961193
AF090939	-1.81723626984127	4.47191765123457	-15.920862948019	2.43649112305695e-12	1.03445769191279e-09	18.5167577631012
AF007147	-2.21729806150793	6.11643027160494	-15.8940812968222	2.50936454034213e-12	1.04490904600054e-09	18.4879170111495
EIF3C	-2.56563265873016	4.05724757098765	-15.604003487948	3.46261269912246e-12	1.33885629953747e-09	18.1724330003863
ARID1A	-1.25505190674603	7.66947047530864	-15.5611618787897	3.63284873254813e-12	1.38003637905026e-09	18.1253520738261
KCTD5	1.12885899404762	7.71338206481482	15.5162226440065	3.82089043423968e-12	1.40226678936596e-09	18.0758296322744
RBM5	-1.99437091071429	7.36700338888889	-15.4223608531236	4.24735965082949e-12	1.50990368825541e-09	17.9719423735029
NAA25	-1.53859906944444	6.7961907654321	-15.3595182672945	4.56059436213511e-12	1.59275080198889e-09	17.9020430518991
SMG7	-1.14540723611111	6.70220335802469	-15.3015645363249	4.87098023825633e-12	1.64767365692684e-09	17.8373350244121
RP11-846E15.4	-1.78300770039682	3.19929402469136	-15.2881136371643	4.94614084423612e-12	1.64767365692684e-09	17.8222825029934
KANSL1	-2.47463606150794	6.93939996604938	-15.203127011526	5.45004808350151e-12	1.78802865381906e-09	17.7268790161561
HINT3	1.6518247281746	5.99767508024691	15.1416289264591	5.84810893097072e-12	1.88368214349166e-09	17.6575212433528
C5orf56	-1.64098533531746	6.80237222530864	-15.1208820399504	5.98918536586865e-12	1.88368214349166e-09	17.6340615420258
RP11-182L21.5	-2.69123852380952	5.3594847037037	-15.1064273030962	6.08958343159914e-12	1.88368214349166e-09	17.6176984057173
LOC102724356	-3.53060661507937	5.46348004938272	-15.086709789589	6.22939113194436e-12	1.8997888194365e-09	17.5953533528017
CNTRL	-1.22853161507936	7.62977749382716	-15.04781794249	6.51512000969618e-12	1.95933185513821e-09	17.5511963536218
RP11-138A9.1	-4.04289762301587	6.37937343209877	-15.0259336912764	6.68191372306322e-12	1.98196544993819e-09	17.5263011898071
LINC00597	-2.51732121825397	3.77744927469136	-14.9762336115876	7.07757076055312e-12	2.07095459024671e-09	17.4696337094777
ZHX2	-1.88060125	6.03799627777778	-14.9602143252385	7.21027654175092e-12	2.08165490611377e-09	17.4513302720084
BMS1P5	-2.12748090873016	4.90135070987654	-14.9196462234235	7.5581590077081e-12	2.15258280275571e-09	17.4048935900775
IDH3G	1.01000575198413	8.74270973765432	14.9087263829535	7.65477651190086e-12	2.15258280275571e-09	17.3923734504054
CTAGE5	-1.16331046428572	4.73009419444444	-14.8644941153664	8.05959251564172e-12	2.23736354796398e-09	17.3415691470644
ATF6B	1.10539399007936	7.25392358950617	14.8505297213659	8.19201141864006e-12	2.24533700313688e-09	17.3254999361693
AX747652	-2.06153696428571	4.519520375	-14.8017703584267	8.67256135289365e-12	2.34733713717758e-09	17.2692779674581
SLC15A3	1.61029292063492	8.08836329938272	14.7855998047571	8.8383878771853e-12	2.36268657660115e-09	17.2505935430778
RP11-690I21.2	-1.98046684325397	4.34579080246914	-14.7298696877724	9.43584288060679e-12	2.4916378767534e-09	17.1860503215476
AGAP4	-2.03851095039682	4.53984616358025	-14.5357451459875	1.18699864514536e-11	3.04849493703838e-09	16.9594041704399
POLR2E	1.35484990476191	10.3710161759259	14.5216377240724	1.20708331836833e-11	3.04849493703838e-09	16.942821983735
KBTBD4	1.30970542261905	7.07602148148148	14.5190668391174	1.21078171424422e-11	3.04849493703838e-09	16.9397984702461
OFD1	-2.05574297023809	7.1607544537037	-14.4694723740298	1.28450178783482e-11	3.1969330128721e-09	16.8813734816161
PDCD6	-1.71987509325397	7.51589124691358	-14.4578320477447	1.30247746976589e-11	3.20483461964101e-09	16.8676332225045
GTF2F1	1.23856573809524	8.6849745462963	14.4465204938091	1.32019835751991e-11	3.21193876802006e-09	16.8542710729169
GEN1	-2.25711101587301	5.99707834876543	-14.3531528405912	1.4764926754278e-11	3.53558143408307e-09	16.7436005288384
XRCC5	-1.15026279365079	8.85936507716049	-14.3478785831167	1.48588145061451e-11	3.53558143408307e-09	16.7373287116895
C5orf28	-2.16337470833333	5.89192937962963	-14.3244277433979	1.52839108525345e-11	3.59720132271662e-09	16.7094162662696
CHD8	-1.54261416468254	7.38128158024691	-14.2661624495876	1.63962491904149e-11	3.81750520129091e-09	16.6398802740507
KIAA0907	-1.81896592063492	7.43515622839506	-14.2398974454963	1.69251356573622e-11	3.89872300413685e-09	16.6084478170309
ANKRD17	-1.22872488690476	8.86894485185185	-14.2227078194593	1.72809378784027e-11	3.93878050401109e-09	16.587846949313
CTB-181H17.1	-1.7795374702381	3.72234409259259	-14.2080377905668	1.75907910068217e-11	3.9676395590699e-09	16.5702473159756
SYNE2	-1.69665900595238	6.40676634259259	-14.0832257177458	2.04749056526584e-11	4.57054775357745e-09	16.4198224791095
LOC101060424	-1.62965337896825	5.19325894135802	-14.0372845817468	2.16578409518784e-11	4.78527785847982e-09	16.3641419253851
DNAJC7	-1.59672641666667	8.10314678703704	-13.9623703488435	2.37429984458686e-11	5.19300146816557e-09	16.2729832681624
LOC100506459	-1.9259887202381	5.27101646759259	-13.9396828228233	2.44152159494962e-11	5.28662670954441e-09	16.2452870278699
U2SURP	-1.13188840674603	7.64155816975309	-13.8771780433447	2.63724536432424e-11	5.65388850234779e-09	16.1687675999392
AC068039.4	-1.48459064285715	4.54509155555556	-13.8430091388731	2.75113106161634e-11	5.84021969384105e-09	16.126803232593
DOCK10	-1.42104594246032	7.48415400308642	-13.8312415748458	2.79153663006977e-11	5.86846045154377e-09	16.112328917749
ACSL4	-1.4279408234127	6.22895690123457	-13.8106872425746	2.86361236916585e-11	5.90531415519506e-09	16.0870195729897
CTB-50L17.7	1.25787355456349	5.60456395216049	13.7781431146267	2.98174870371087e-11	6.09092496994825e-09	16.0468759654745
ECH1	1.25430656349206	9.51003752160494	13.7497050525376	3.08916362644216e-11	6.25137009377122e-09	16.0117260370658
ZNF800	-1.11218499603175	7.0056317808642	-13.6702875859312	3.41117091928639e-11	6.689607054018e-09	15.9132113639716
RP11-421E14.2	-1.25589743551587	4.66369327932099	-13.6677919612134	3.4218426656658e-11	6.689607054018e-09	15.9101071629206
ADPRH	1.67923340476191	7.6039239537037	13.6425710161863	3.53167712805621e-11	6.76738096051338e-09	15.8787068632809
BBX	-1.06091686309524	7.49450884259259	-13.5486268558384	3.9744272407894e-11	7.54897131972043e-09	15.7612785708195
PKN2	-1.73535071825397	6.36762894135802	-13.537490539661	4.03064382672344e-11	7.58917658956892e-09	15.7473093774336
NSUN6	-2.14223920238095	6.05326537037037	-13.5166296248657	4.13820538205315e-11	7.72453113255145e-09	15.7211137435139
N4BP2L2	-1.54606016865079	6.57249132716049	-13.5017681428108	4.21666563178671e-11	7.80371460898099e-09	15.7024293969823
USP34	-1.53984699206349	7.02840845061728	-13.4785733774195	4.34225192440177e-11	7.96803228127724e-09	15.6732309074213
ANKRD36B	-4.39412449404762	6.31589099074074	-13.4663674898246	4.40990845259998e-11	8.02418048102079e-09	15.6578473811407
ZCCHC7	-1.68415876984127	8.40610804012346	-13.454703939563	4.47559176255971e-11	8.07583236955878e-09	15.6431355917048
RNPC3	-1.06494223412698	6.77207445679012	-13.3530895076506	5.09312637834573e-11	9.03946438281312e-09	15.5144749650839
FLJ31306	-2.69134306944445	5.71210907098765	-13.3168693648159	5.3343063890853e-11	9.32366601512494e-09	15.4684009243686
PNISR	-1.35183813293651	8.7635706882716	-13.3160423320479	5.33995115445768e-11	9.32366601512494e-09	15.4673475770913
RAC2	1.2343486984127	12.0229631820988	13.3098473994427	5.38243315887229e-11	9.32366601512494e-09	15.459455553334
RP1-102H19.8	-1.83551719444444	3.20316648765432	-13.2852755378686	5.55445614317071e-11	9.49526119355835e-09	15.4281197331812
SMARCC2	-1.29497328174603	6.92211011419753	-13.2798042092767	5.59353841132411e-11	9.49526119355835e-09	15.4211352146088
LOC101060691	-1.69447735515873	6.01914773765432	-13.2770878385909	5.61304868967565e-11	9.49526119355835e-09	15.4176666254428
SLC15A2	-2.23772142063492	5.59002621450617	-13.1481441558043	6.62633356092137e-11	1.08607430289003e-08	15.2522800891531
LOC101930415	-1.70278926388889	6.97120171141975	-13.1480052724267	6.62752286238954e-11	1.08607430289003e-08	15.2521011733863
PRRC2C	-1.12156490476191	9.03841210185185	-13.1429421284564	6.67103321869365e-11	1.08607430289003e-08	15.2455774537651
KIAA0430	-1.28045781944445	6.08343737654321	-13.1315301513446	6.7702039293402e-11	1.09399422150749e-08	15.2308652153586
LOC100505915	-2.02005123809524	4.88995342592593	-13.100012993579	7.05219783749656e-11	1.12295664386462e-08	15.1901742425049
CHD9	-1.22292943849206	6.89585779783951	-13.0999075802743	7.05316138944206e-11	1.12295664386462e-08	15.1900379999009
TRIM33	-1.01932990674603	7.5766377808642	-13.0458766227913	7.56567298946674e-11	1.17013940886374e-08	15.1200763778724
BC047364	-1.00591328769841	3.17614062345679	-13.0124653429355	7.90199654202724e-11	1.20494317693321e-08	15.0766850787278
MCM2	1.9997994781746	10.1675337746914	12.9914203770128	8.1218495750287e-11	1.22980705488179e-08	15.0493031807306
PEX10	1.16366039484127	6.52974512654321	12.9780893097181	8.26442498189372e-11	1.24270551481212e-08	15.031937601491
SCAF4	-1.64851674603174	6.12691583641975	-12.9522732810313	8.54803449463558e-11	1.27648683387824e-08	14.9982636640078
FNBP4	-1.63511528373016	5.65078690432099	-12.9048611478775	9.09577904735975e-11	1.3286220521796e-08	14.9362653106113
SUMF2	1.00433243253968	8.21763964197531	12.900948163903	9.14259852097911e-11	1.3286220521796e-08	14.9311395258402
SLC25A39	1.45307691865079	9.26238997839506	12.8814281316431	9.37995977620953e-11	1.35402846022843e-08	14.9055488982873
INTS10	-1.07963570833333	5.45726876851852	-12.8735104625114	9.47807024940309e-11	1.35913016629354e-08	14.8951591404884
RP11-769O8.3	-2.09482747619047	4.18807862962963	-12.862788905799	9.61264150119862e-11	1.36935872648325e-08	14.8810810745161
GPANK1	1.04534393650794	8.65126378395062	12.8466281930171	9.81927737927567e-11	1.38692483007721e-08	14.8598415191918
PSMC3	1.10516820436508	10.0774180617284	12.8431730336809	9.86405688966382e-11	1.38692483007721e-08	14.8552974519153
PWAR6	-2.34085053769841	4.44303809567901	-12.8237918534358	1.01192380632694e-10	1.40201073393656e-08	14.8297882570069
TMEM181	-1.52125007738095	7.12023209259259	-12.8177783369963	1.01998132183015e-10	1.40201073393656e-08	14.8218664726227
CCDC91	-1.76726171230159	6.25392168209877	-12.8120806581181	1.02767767466882e-10	1.40201073393656e-08	14.8143577360817
SNX12	1.08187401587302	7.9092152345679	12.8107310777672	1.02950956770846e-10	1.40201073393656e-08	14.8125787498303
RBM6	-1.98514133730159	6.54951607098765	-12.7844686700916	1.06584697483052e-10	1.44242403412532e-08	14.7779274292092
AGAP6	-1.26347683730159	5.52523809876543	-12.7735118645206	1.08140206760145e-10	1.45438502917852e-08	14.7634522532181
RAD51-AS1	-1.81178557936508	4.68505277160494	-12.7653130954085	1.09319711026119e-10	1.46117265607935e-08	14.7526136287977
EMC3-AS1	-1.39219451488095	5.80230743981481	-12.6795820153013	1.22492251455121e-10	1.58821839566331e-08	14.6389120522214
PRO2852	-2.63337715277778	5.82044997839506	-12.6625512653516	1.25301426397751e-10	1.61497130106578e-08	14.6162448976035
BAP1	1.08743129761905	7.14261398148148	12.6493064436039	1.27532738052118e-10	1.63400377339793e-08	14.5985982458849
MGC12488	-2.28943606349206	3.88447117283951	-12.6346314500058	1.30053667776896e-10	1.6496684316038e-08	14.5790272899302
ZNF493	-1.6735882797619	5.35443551851852	-12.6237722894702	1.31952670878805e-10	1.6496684316038e-08	14.5645324732937
SRSF4	-1.73687784126984	6.02545865123457	-12.6200250806886	1.32614688603321e-10	1.6496684316038e-08	14.5595281755242
NUP153	-1.23565332936508	7.10357118827161	-12.6141266632709	1.33663816925957e-10	1.6496684316038e-08	14.5516483741592
ZNF580	-1.23091156746032	7.47086214197531	-12.6100199414724	1.34399394545153e-10	1.6496684316038e-08	14.5461602368537
CRTC3	-2.00951016269842	7.10226784567901	-12.6075142723758	1.34850280512572e-10	1.6496684316038e-08	14.5428109488398
XKR6	-1.11389220039683	4.87390480246914	-12.6025695507405	1.35744719963992e-10	1.65128113560693e-08	14.5361997184124
RBM25	-1.36494557142858	8.68085927777778	-12.5843078711045	1.39102258415953e-10	1.67332288971146e-08	14.5117637755186
LTA	1.92106568452381	10.2421824074074	12.5553904047968	1.44598016836973e-10	1.7195534903979e-08	14.4730062227053
STK4	-1.39933612698413	7.39429209567901	-12.5516372564442	1.45327801571521e-10	1.7195534903979e-08	14.4679702649095
NKTR	-1.43112620039683	5.52849413580247	-12.5054300802389	1.54635494367427e-10	1.80990397812859e-08	14.405862434435
TRIM56	-1.37532267460318	7.81373472530864	-12.4595216476184	1.64503118611766e-10	1.90341287885893e-08	14.3439590624425
RP11-111M22.4	-1.25814386706349	4.8042680617284	-12.4561116214801	1.65261913464868e-10	1.90341287885893e-08	14.339353087556
SETD5	-1.09688177876984	6.95540324845679	-12.428248710958	1.71600980261435e-10	1.92819000141054e-08	14.3016773812367
ZNF75A	-1.04852752777778	7.67071881172839	-12.4271089761995	1.71865639990872e-10	1.92819000141054e-08	14.3001347021311
C12orf10	1.09720833333333	8.46396512037037	12.4103740896427	1.75801282190794e-10	1.96217791921509e-08	14.2774692690456
CAPNS1	1.06725407936508	10.6009317283951	12.3910986488266	1.80451644163846e-10	2.00375356465628e-08	14.2513302938672
SRRM2	-1.15122316468254	7.42953630246914	-12.358749470885	1.88547944032567e-10	2.08297379190672e-08	14.2073835702936
TNFSF9	2.34888362103174	9.68769649691358	12.3241524757587	1.97629177821013e-10	2.15741164044049e-08	14.1602736179294
LOC100190986	-3.756133875	7.00140997222222	-12.3170590817856	1.99547031168556e-10	2.15741164044049e-08	14.1506006813459
LINC01410	-2.14937006349206	5.25875761728395	-12.3152034525521	2.00051950170554e-10	2.15741164044049e-08	14.1480694562487
MDN1	-1.01759706746032	5.05978819753086	-12.3065273555014	2.02430541046993e-10	2.15922586467515e-08	14.1362302323091
CYB5R3	1.19784103174604	9.4069192191358	12.2930072152758	2.06196358555008e-10	2.17793646428858e-08	14.1177666578677
SOS1	-1.46043422420635	6.18904850617284	-12.2614358670767	2.15278564814491e-10	2.26282852617872e-08	14.0745839164083
PSMB7	-1.06290819246032	7.87019918364197	-12.2270160717591	2.25659164802644e-10	2.36048207510707e-08	14.0273966413166
RP11-285J16.1	-1.46448875595238	4.06024775925926	-12.2054604345623	2.32425861946683e-10	2.41541989826653e-08	13.9977874890886
RP11-314N13.3	-1.72979530357143	4.38830558333333	-12.1997379998081	2.34257691144863e-10	2.41541989826653e-08	13.9899195734978
EP400	-1.12367568452381	6.65798325925926	-12.152199574461	2.50072488205138e-10	2.54216882023749e-08	13.9244360064526
CLNS1A	-1.04483236309524	8.53808748148148	-12.1308970939454	2.57518295235719e-10	2.60562787230795e-08	13.8950213809211
SF1	-1.59725229761905	6.10634871296296	-12.0963213687635	2.70101626738167e-10	2.72023745291234e-08	13.8471854502364
MZT2B	-2.07175265277778	7.31701456172839	-12.065033195174	2.8204369366503e-10	2.80141839400408e-08	13.8037978584068
TMEM260	-1.04918065277778	7.33202358950617	-12.0413779408621	2.91438713150001e-10	2.86805125755113e-08	13.7709316301723
ARID2	-1.74843864880952	6.24957967592593	-12.0396966283882	2.92118822074996e-10	2.86805125755113e-08	13.7685935640234
URGCP	-1.13297282539683	6.87779369135802	-12.0381993875737	2.9272587074253e-10	2.86805125755113e-08	13.7665112392092
LOC100129406	-1.6480349047619	3.79457165740741	-12.0333024719751	2.94720540476199e-10	2.87458732564465e-08	13.7596992033356
RP4-714D9.5	-1.23282311309524	3.43635678703704	-12.017549113704	3.0123446880846e-10	2.92494616731371e-08	13.7377690135383
CCZ1B	-1.85918794047619	5.3009425462963	-11.9967347100996	3.1007308389445e-10	2.99732700248506e-08	13.7087561160116
CDC25B	-1.19960375992063	8.97053100617284	-11.9813204173748	3.1679333315384e-10	3.0486782412356e-08	13.6872429812013
E2F3	-1.14384844047619	7.83172682407407	-11.970960593149	3.21395500799549e-10	3.07928176053657e-08	13.6727710644494
IDNK	-1.09404493253968	6.79613719135802	-11.9452324121884	3.3313012010715e-10	3.17765043642296e-08	13.6367850163188
PHF11	-1.54505384523809	8.11178073148148	-11.9372845650933	3.36845139546128e-10	3.19899465201417e-08	13.6256551679255
RP11-454F8.2	-1.24850585515873	5.7739865154321	-11.8837354930206	3.63033132045304e-10	3.41772017746824e-08	13.5505045268876
AGAP9	-1.566646375	4.5709505	-11.8776604132885	3.66135942324137e-10	3.43200933296301e-08	13.5419608433742
PTCD3	-1.33654866865079	7.32122013271605	-11.8735052748437	3.68274130975523e-10	3.43717230948836e-08	13.5361151590473
FARSA	1.21404479960318	8.69674058024691	11.8595207051288	3.75566969397153e-10	3.4901938147453e-08	13.516428279313
JPX	-2.43432940674603	5.60513191975309	-11.8468579507984	3.82300933403867e-10	3.5375906457239e-08	13.4985854254372
CLTC-IT1	-1.1980553531746	3.84940133641975	-11.8399124215799	3.86048075720466e-10	3.55706339726606e-08	13.4887918323384
FLJ45482	-3.08864422619048	5.66302896296296	-11.8190505377567	3.97536065674376e-10	3.6473934025624e-08	13.4593464831121
LOC202181	-1.43047138095238	5.92819862037037	-11.7983512463297	4.09288627476548e-10	3.72366665997886e-08	13.4300876961745
NUMB	-3.2961296765873	5.1647620154321	-11.7852555853326	4.16911367374026e-10	3.7660467711209e-08	13.4115546416287
ZMYND8	-1.15257104761905	6.79746246296296	-11.7843815245417	4.17425402978347e-10	3.7660467711209e-08	13.4103170546993
PPP1R15A	2.23418013492063	8.03157807716049	11.7794167342527	4.20357811029663e-10	3.77676667312253e-08	13.4032859322729
DNASE2	1.03806221626984	8.47256712654321	11.769252475777	4.26428694511865e-10	3.79977799270181e-08	13.3888836324423
POGZ	-1.7682761765873	7.20909657098765	-11.744422763834	4.41648010324173e-10	3.90326708879564e-08	13.3536574483808
TK1	1.52921078769841	9.42249257098765	11.6955139195325	4.73313164087504e-10	4.14925098865859e-08	13.2840884976078
AF520793	-1.65384275	3.27266273611111	-11.6766074289258	4.86182744193999e-10	4.22783733334645e-08	13.25713081377
EBLN2	-1.85411717261905	6.31469844907407	-11.6394289603256	5.12569704424805e-10	4.43946872396412e-08	13.2040145744505
C11orf80	-2.08548893452381	5.77135303703704	-11.6009057168726	5.4149717903967e-10	4.61752514764852e-08	13.1488289453918
PSMD6-AS2	-1.7295526468254	5.58690699691358	-11.5775315224488	5.59877379748343e-10	4.73555660300425e-08	13.1152710245558
ATG16L1	-1.19437341865079	5.19307696604938	-11.5674799769495	5.67981018730314e-10	4.78540583601848e-08	13.1008230347052
TTC14	-1.28390649404762	6.8490537962963	-11.5352384158767	5.94812920174987e-10	4.97277380716177e-08	13.054409536332
TXK	-2.25347175396825	4.5081058441358	-11.5282016349293	6.00843413183709e-10	5.00387016371802e-08	13.0442655317031
ASH1L	-1.86165464484127	6.99130562345679	-11.4875480098187	6.36958775575175e-10	5.20455410095444e-08	12.9855608588602
RHOH	-2.06141090873016	8.18907879320988	-11.4687567487942	6.54413155662593e-10	5.32707069908351e-08	12.9583683393899
MYCBP2	-1.50858585912698	9.9890532345679	-11.4641809342478	6.58738725540467e-10	5.34219836109653e-08	12.9517412343708
ACTN4	-1.03796300396826	8.72464416358025	-11.460677700392	6.62070585524386e-10	5.34918447326848e-08	12.946666074378
RP1-151F17.2	-1.93329711111111	5.65160419135802	-11.4529320807166	6.69500042371397e-10	5.38910201392857e-08	12.935440434969
ERMN	-2.10636263095238	4.04904037037037	-11.4412253247512	6.80894924766689e-10	5.45613229991198e-08	12.9184621829086
RABGGTA	1.12259567857143	7.64312322222222	11.4281714761817	6.93840646141966e-10	5.45613229991198e-08	12.8995135077164
BANF1	-1.28241633134921	9.21892736728395	-11.3992233478174	7.23476282395183e-10	5.60021334573459e-08	12.8574299639656
CREB3	1.30671611607143	8.69006029166667	11.3975835075725	7.25194208651898e-10	5.60021334573459e-08	12.8550434284904
SLC38A9	-1.0634694186508	5.88785199382716	-11.3973485444796	7.25440709567185e-10	5.60021334573459e-08	12.8547014529047
POLR2J4	-1.30480714087301	5.79185529320988	-11.3755284965572	7.48718667508722e-10	5.7489380523285e-08	12.8229185489201
LOC286272	-2.02223307142857	4.73693175	-11.3668090733648	7.58238008672993e-10	5.76288083398192e-08	12.8102040334283
ZBTB11	-1.00059976190476	7.07383221296296	-11.3665535013989	7.58518929333047e-10	5.76288083398192e-08	12.8098312430731
TACC1	-1.09399825198413	7.89031765123457	-11.3576657059847	7.68356296815743e-10	5.77681211630253e-08	12.7968628086539
DDX41	1.14531455357143	9.50102102777778	11.3525090889322	7.74124945634104e-10	5.79209251746537e-08	12.7893348611854
RP11-567I13.1	1.53740095238095	5.62771249074074	11.351073814434	7.75738618235328e-10	5.79209251746537e-08	12.7872390647598
FAM208B	-1.26404621230159	6.15151959876543	-11.3311739601667	7.9847815165989e-10	5.88987351953176e-08	12.7581589807265
CCNC	-1.15115053968254	7.68354813580247	-11.3289043893691	8.01115531594522e-10	5.88987351953176e-08	12.7548397755801
TSC22D4	-1.22627411309524	6.13328081481481	-11.3277717933339	8.02435084404872e-10	5.88987351953176e-08	12.7531831731419
LOC153684	-1.6544761765873	5.77313968209877	-11.3204184862619	8.11057683894101e-10	5.93305136126992e-08	12.7424245195737
ECSIT	1.29840474801587	7.53174612345679	11.280885436608	8.59105614734071e-10	6.20362327633658e-08	12.6844863099985
LOC399491	-1.33895279761905	9.17601365740741	-11.2553253097979	8.91748331986248e-10	6.39371742797955e-08	12.6469388182134
CTSA	1.47062118452381	8.88385710185185	11.2331304145693	9.21145654721671e-10	6.58269533389055e-08	12.6142789118645
ZNF431	-1.66339406349206	4.55440403395062	-11.2167544036296	9.4348464530142e-10	6.71362594843716e-08	12.5901481453673
LOC100134445	-3.15544389285714	5.64770443055556	-11.2151753281405	9.45668459000293e-10	6.71362594843716e-08	12.5878198084949
MSANTD2	-1.55973403968254	7.12312302469136	-11.2014871543577	9.64821804724281e-10	6.81935329618073e-08	12.5676256129395
VPS13C	-1.20889890674603	5.98012926697531	-11.1994860061725	9.67655750746899e-10	6.81935329618073e-08	12.5646716502592
YBX3	1.19449893055556	8.09041362654321	11.1934141271363	9.76307911982648e-10	6.81935329618073e-08	12.5557061440341
PRPF38B	-1.94565527380952	7.4137137037037	-11.1829494742958	9.91410007262954e-10	6.87404367748542e-08	12.5402452513817
TAF9B	-1.13185989285714	6.60563455555556	-11.1814035128707	9.93661696325191e-10	6.87404367748542e-08	12.5379602007992
ANKHD1	-2.16774476785714	5.02566359722222	-11.1704166993296	1.00981884107397e-09	6.95777105636797e-08	12.5217135235814
PTEN	-1.24700412896826	8.79390577469136	-11.1676164322366	1.01398067986481e-09	6.95777105636797e-08	12.5175705947559
CCAR1	-1.67462433333333	7.96638857407407	-11.1609129018486	1.02401670515648e-09	6.99464786017455e-08	12.5076494910585
CORO1A	1.26676283928572	11.9029695555556	11.1224217156971	1.08368937494186e-09	7.37897045145161e-08	12.450590542314
CTC-459F4.3	-1.28954796230159	6.30010902932099	-11.1056513683851	1.11081543488684e-09	7.52152925849294e-08	12.4256808690685
CYTH1	1.03086191666667	9.13672940740741	11.1033893165085	1.11452829599955e-09	7.52152925849294e-08	12.4223186494047
ZBTB20	-2.04185430753968	5.71542974691358	-11.1030740307298	1.11504682583302e-09	7.52152925849294e-08	12.421849978268
POLQ	-1.65517885119047	6.59579987962963	-11.0345073398321	1.23403358234795e-09	8.24707690079635e-08	12.3196724858916
FBXW4	1.11318428571429	8.4420005	10.9567526591222	1.38519086448908e-09	9.08692661963934e-08	12.2031899284216
MFSD8	-1.13033958134921	6.02944236728395	-10.9508296542511	1.39747220447047e-09	9.08692661963934e-08	12.1942899630514
CCS	1.16995740873016	8.26898751234568	10.9453794228315	1.40887384921802e-09	9.13363636440651e-08	12.1860970248627
GTF2H2B	-4.00603172619048	5.85969143518519	-10.9371719609528	1.42622736143699e-09	9.18101880167702e-08	12.1737532494721
SNX29P2	-1.27680828373016	3.34571954320988	-10.9367912300101	1.42703776710223e-09	9.18101880167702e-08	12.1731804638131
MGA	-1.12542740079365	5.25685941049383	-10.9339302596131	1.43314291551602e-09	9.18101880167702e-08	12.1688758100573
STIP1	1.76834288492064	9.62600313271605	10.9091782055857	1.48711649980366e-09	9.44297172148057e-08	12.1315963330612
TRIP12	-1.43358362301587	8.24758284876543	-10.8972017167694	1.51399099598317e-09	9.55756473353456e-08	12.1135343672228
AY940074	-1.45550042857143	5.48895380555556	-10.8743959399386	1.56657930342895e-09	9.7195248301281e-08	12.0790972279116
TRIM16	1.6610436984127	6.49601668209877	10.8431479386772	1.64175509208908e-09	1.01278982931638e-07	12.0318197330384
AQR	-1.06477251190476	5.7716687962963	-10.8351120536267	1.66169086979142e-09	1.02217592055664e-07	12.0196443156885
NFATC2IP	-1.01622503373016	7.52634298765432	-10.8282025424658	1.67903463091814e-09	1.02991889131078e-07	12.0091698310039
AP1S1	1.22206028373016	8.84694926234568	10.8156002334396	1.71115716530644e-09	1.04077769944888e-07	11.9900518242383
ZNF721	-1.35125164087302	8.28835057098765	-10.7847694036163	1.79248128904486e-09	1.08324487115225e-07	11.943206989881
LARP1	-1.02922864880952	8.14633825925926	-10.772423891025	1.82616943753783e-09	1.09232173566317e-07	11.9244196316528
FNBP1	-2.09123343849206	9.23174222839506	-10.7531989126176	1.87995407760202e-09	1.11831444072298e-07	11.8951295864051
REXO4	1.03487905654762	8.19099671759259	10.7488167154513	1.89244405777343e-09	1.12266003241008e-07	11.8884474055551
TRMT13	-2.06527907738095	6.74440631481481	-10.7443844583017	1.9051649785866e-09	1.12500192240532e-07	11.8816867276108
CRIP3	-1.53521478571429	5.18907130555556	-10.7438229496588	1.90678291933104e-09	1.12500192240532e-07	11.8808300833886
STAG3L3	-1.33829013492063	5.55578589506173	-10.7370103648457	1.92652764064959e-09	1.13356258160287e-07	11.8704339399144
LOC101927620	-1.09634896626984	4.72324452623457	-10.7234673764932	1.96641628053627e-09	1.14988309233184e-07	11.8497517782848
RP11-403P17.4	-1.92307591666666	9.20128175925926	-10.7232695411248	1.96700532851738e-09	1.14988309233184e-07	11.8494495033702
FAM13B	-1.0015599047619	8.56786124074074	-10.722198874364	1.97019640352429e-09	1.14988309233184e-07	11.8478135440344
RAB11FIP3	-1.24592392063492	5.81009508950617	-10.7069570977166	2.01621532457407e-09	1.16730241772734e-07	11.824510578542
LTV1	-1.12102823015873	7.00701237654321	-10.6757022442078	2.11413122091607e-09	1.21899510279535e-07	11.7766445874567
CASP4	-1.03825756746032	6.72692591975309	-10.6748839639547	2.11676053503465e-09	1.21899510279535e-07	11.7753899507479
LRCH3	-1.02760924801587	6.05065543209877	-10.6704537511901	2.13105524736419e-09	1.22397186395694e-07	11.7685959842815
RP11-846E15.2	-2.0283152281746	6.47179071141975	-10.6430097150714	2.22188538597981e-09	1.26935874326996e-07	11.7264602661417
DKFZP586I1420	-1.44221590079365	7.82393938271605	-10.6184396761323	2.30663745779143e-09	1.30406320818689e-07	11.6886656213988
RP11-258C19.7	-1.88267190674603	5.3600777808642	-10.6123709625698	2.32808678307384e-09	1.31276206025776e-07	11.6793200596036
BRF2	1.04627820634921	7.66798132716049	10.5958736659567	2.3874551208561e-09	1.33922113447371e-07	11.6538940345869
METTL3	-1.6169464265873	7.62952193209877	-10.570482229926	2.48194116899303e-09	1.38152884658628e-07	11.6147003861047
RP11-68I3.11	-1.56761551190476	3.31021676851852	-10.5422942471931	2.59142613625784e-09	1.43877308021515e-07	11.5711050019293
ZNF207	-1.50474855952381	7.4279729537037	-10.5388484796656	2.60515193643526e-09	1.44269449820032e-07	11.5657696470505
UGP2	-1.12719594642857	7.97929747222222	-10.5305591072687	2.63848378330937e-09	1.45742574897953e-07	11.5529290605046
DCLRE1C	-1.13071809920635	6.56386150617284	-10.5212223399242	2.67656153254775e-09	1.47469686677497e-07	11.5384567136006
BMS1P6	-1.35407013492064	5.66896532561728	-10.5194778394915	2.68373949651259e-09	1.47489876441591e-07	11.5357515778746
RHOV	1.92213892460317	6.52223310802469	10.479652271206	2.85319695969232e-09	1.55473817167338e-07	11.4739016885607
LCORL	-1.12186452579365	6.61069546604938	-10.4732600295452	2.88142055476541e-09	1.55473817167338e-07	11.4639576526126
LOC494150	-1.43182568849206	4.80579622839506	-10.4721260091222	2.88645797354962e-09	1.55473817167338e-07	11.462193038592
EP300	-1.27675525992063	7.35478478395062	-10.4659865672761	2.91389014043528e-09	1.55965109506041e-07	11.4526371055634
SEC14L1P1	-1.46077947222222	4.96787085493827	-10.4512961720257	2.98064109069723e-09	1.58185837100165e-07	11.4297543613693
ZDHHC13	-1.17553979761905	6.46859976851852	-10.4431562827821	3.01831360634998e-09	1.59403767117796e-07	11.4170645459542
RP11-480A16.1	-1.32769784523809	7.0043402037037	-10.4414864501991	3.0261031274714e-09	1.59426304182818e-07	11.414460399598
ZNF827	-1.16821097222222	6.99666257716049	-10.4377180237211	3.04375956565207e-09	1.59765745958528e-07	11.4085822747863
RP11-97C16.1	-1.98866275595238	7.29247237037037	-10.4369644861494	3.04730305642969e-09	1.59765745958528e-07	11.4074066860201
ATR	-1.10680159126984	6.94815292901235	-10.4310503937321	3.07526402804212e-09	1.60673980743537e-07	11.3981779028114
XAF1	-1.74473193650794	8.43188471604938	-10.4237431722811	3.11018216781226e-09	1.61886477114516e-07	11.3867696679157
TRIM66	-1.01656437698413	5.72804634567901	-10.4161976442639	3.14667408408972e-09	1.63002234312906e-07	11.3749829851921
CBR4	-1.18735488690476	7.47508140740741	-10.4137297114681	3.15870643531777e-09	1.63235012992686e-07	11.3711264770564
MIR3682	-2.05931633730159	5.60082370987654	-10.4087564205522	3.18309987504064e-09	1.64103956176798e-07	11.3633528637292
CD82	1.49007723412699	9.9137027654321	10.3943391676522	3.25493351476763e-09	1.66617199515989e-07	11.3408016711572
RBM39	-1.58388558730159	8.35338382098765	-10.3746179001031	3.35594820086227e-09	1.70046504445011e-07	11.3099155003047
GVINP1	-1.37859429960317	5.44506761419753	-10.3691978259187	3.38428038355016e-09	1.70577502783771e-07	11.3014191215475
RP11-50B3.4	-1.2002823968254	5.48300010802469	-10.3685955449538	3.38744405842247e-09	1.70577502783771e-07	11.3004747922546
SLC3A2	1.86190628670635	9.12622422993827	10.3563947232136	3.45220246566944e-09	1.73435127585012e-07	11.2813358963534
SERTAD3	1.0157569781746	7.04672769135802	10.348902175821	3.49261055886192e-09	1.7505901951629e-07	11.2695741913367
RP5-1074L1.4	-3.37424218849206	5.3344901867284	-10.3325220809172	3.58268061483076e-09	1.77926108607639e-07	11.2438384477947
ACO2	1.0194001468254	7.90244825308642	10.3252353919998	3.62352499718901e-09	1.79079634795536e-07	11.2323799729777
FUBP1	-1.14790463095238	7.74842806481481	-10.3248110027975	3.62591878378855e-09	1.79079634795536e-07	11.2317124233941
GRAMD1B	1.44265788293651	7.40541327006173	10.3239608546179	3.63071905395282e-09	1.79079634795536e-07	11.230375107205
ZCCHC6	-1.26040568055555	7.50014937345679	-10.3168100106658	3.67135924143655e-09	1.80672594670058e-07	11.219123254842
U2AF1	-1.19319083730159	7.35992318209877	-10.2716369208794	3.93931938145784e-09	1.91251306203378e-07	11.1479070002954
LOC100130744	-1.60000295833333	5.28719221296296	-10.2505519515852	4.07131149167409e-09	1.96338769998261e-07	11.1145853351325
FOS	4.79773655555556	7.8304925154321	10.1667520217977	4.64332116333176e-09	2.22437683959342e-07	10.981641325083
ELK1	1.01521512896825	7.4019267808642	10.1648287798633	4.65739406310167e-09	2.22619323727021e-07	10.9785805974096
RAPGEF2	-1.46505553968254	6.56197652469136	-10.1547295747623	4.73202740327883e-09	2.25688522826424e-07	10.9625012026539
LOC100129917	-1.60191295833333	4.06648999074074	-10.1410817418707	4.83487509768843e-09	2.3008692415439e-07	10.9407529203241
LARP7	-1.02154153373016	6.50945509876543	-10.1385843673033	4.85394617766801e-09	2.30487931107556e-07	10.9367709091299
CLK4	-1.16017116666667	5.33689137037037	-10.1316578156041	4.90725267882747e-09	2.32001620643343e-07	10.925722844094
RRN3P2	-1.28815117261905	5.4834616712963	-10.1265028244936	4.94732191440075e-09	2.33386408306142e-07	10.9174968229759
APPL2	-1.24664479960317	4.60632830864198	-10.1139980264703	5.04594667004806e-09	2.37521485318588e-07	10.8975294748635
OGT	-1.28138369246032	8.4720152808642	-10.0828847111804	5.30034961252641e-09	2.48955466724586e-07	10.8477687996601
ACADVL	1.05051712896825	10.458983558642	10.0803232794163	5.32188179945368e-09	2.494257718692e-07	10.8436671337763
KMT2A	-1.10798078968254	6.02233110802469	-10.0788187632613	5.33457179153606e-09	2.49480524842614e-07	10.8412575653268
LOC101060510	-1.02517103571429	4.51433601388889	-10.0730713188218	5.38334083847411e-09	2.51218705119569e-07	10.8320502503708
DDX17	-1.61529407738095	8.5320672037037	-10.0686306479578	5.42134016878609e-09	2.51906177413573e-07	10.8249337004706
NUBP1	1.03093134523809	8.80548035185185	10.0653017230738	5.45000978168407e-09	2.52156114963259e-07	10.8195972928928
AKIRIN2	1.02527435912699	9.11162084876543	9.97501747021287	6.2910900788229e-09	2.85578560747909e-07	10.6743682209102
LOC100287497	-1.41043745634921	4.13236799228395	-9.91936718450029	6.87609560944194e-09	3.06985769548962e-07	10.5843683557735
AC005224.2	-1.11709018055556	3.64711256790123	-9.88855342576277	7.22418437300761e-09	3.21201774596989e-07	10.5343761222966
CELF2	-1.00708424404762	7.81689585185185	-9.88246505983836	7.2951115432993e-09	3.23028732611574e-07	10.5244849157844
SGK494	-1.68339970436508	5.28307071604938	-9.85117946362836	7.67121708726245e-09	3.36926700994917e-07	10.4735879930628
LRRFIP1	-1.12509666269841	7.81343554012346	-9.84731071770898	7.71911272624843e-09	3.38344024011047e-07	10.4672859665067
RPS16P5	-1.53148795436508	5.83995517438272	-9.84406664008775	7.75951546638944e-09	3.3942785534087e-07	10.4620001121498
LENG8	-1.86970788690476	6.63739407407407	-9.82748461321201	7.96950866094981e-09	3.45819180431957e-07	10.4349618230708
SPEN	-1.06468652380952	7.52568537037037	-9.82345705609307	8.0214030719654e-09	3.47374881434534e-07	10.4283895822596
NAPEPLD	-1.19388370238095	5.49833917592593	-9.7751035222722	8.67270268193753e-09	3.71861447865333e-07	10.3493327070435
HYMAI	-1.45903337103175	4.19009536419753	-9.75013798023074	9.03035753493671e-09	3.86431485580997e-07	10.3084040424252
LOC202025	-1.40145950396825	5.76540058024691	-9.7407838912506	9.16829837762325e-09	3.91560482782399e-07	10.2930494485387
SLC25A1	1.12267673214286	8.85309020833333	9.71223200662864	9.6031050256988e-09	4.08518729118774e-07	10.2461163049757
LOC100131043	-1.87236936111111	6.1168079691358	-9.69326832776694	9.90374548394462e-09	4.18839455007525e-07	10.2148893501178
DOCK11	-1.08148562896825	7.43090383024691	-9.68568431548684	1.00267131041933e-08	4.23213292095706e-07	10.2023887177091
PRKDC	-1.40129191666667	7.4356997037037	-9.65924591407473	1.04679915903947e-08	4.37574173565284e-07	10.1587558079326
XPO1	-2.02218734126984	9.01267967901235	-9.65243025265908	1.05850039577143e-08	4.41612891515197e-07	10.1474936755485
HMBOX1	-1.43528174404762	6.8294189212963	-9.62399476327177	1.10881114395276e-08	4.58188696565059e-07	10.1004458820487
TEFM	-1.53251517261904	7.13760401851852	-9.61250716079953	1.12983797422517e-08	4.65102312849766e-07	10.0814110598861
KLHL8	-1.22212460515873	6.51755048765432	-9.5965855915645	1.1596709686291e-08	4.75574914464504e-07	10.0550024578331
NPIPA1	-1.24091342261905	10.2233902685185	-9.58833650603275	1.17544977046731e-08	4.81134477881448e-07	10.0413077278589
GRAP	1.09242785119048	6.92115264814815	9.57277431511834	1.20582992301837e-08	4.88212052293745e-07	10.0154493763581
P2RX4	1.61416521626984	8.28010305709877	9.57058297817238	1.21017314582828e-08	4.88878341914547e-07	10.0118058293577
LOC100506302	-1.51369340178571	5.88377815277778	-9.56782251349084	1.21566761825842e-08	4.89272322270437e-07	10.0072151501433
ACRC	-1.26867931547619	5.81715386574074	-9.55479503366924	1.24195116756535e-08	4.98902158012073e-07	9.98553767112925
ASAP1-IT1	-1.10615592261905	4.29365153240741	-9.55369256430535	1.24420249077042e-08	4.98902158012073e-07	9.98370222410638
ITGB2	1.65409010119047	9.03513000925926	9.54972721302602	1.25233528688507e-08	5.00083956290204e-07	9.97709926812834
SREK1	-1.04660366071429	6.16989355555556	-9.54737987818423	1.25717570148269e-08	5.00397526915529e-07	9.97318966035707
STRBP	-1.21135296428571	8.07380091666667	-9.44026021913261	1.50019788217504e-08	5.79033596127204e-07	9.7940517790985
C9orf114	1.04521724206349	6.3706034382716	9.43353940921371	1.51699314327655e-08	5.83436101800482e-07	9.7827650418452
FLOT1	1.11129914484127	8.55069384876543	9.43129322282684	1.5226499759522e-08	5.83538759810494e-07	9.77899160799155
RP11-171I2.4	-1.04745414484127	3.92067527623457	-9.42560304093461	1.53707890272033e-08	5.86990643396885e-07	9.76942969715614
TRIM13	-1.20088613690476	6.52943365740741	-9.41579297427111	1.56229068722023e-08	5.94521621272051e-07	9.75293517652679
HERC1	-1.08977567261905	5.35841707407407	-9.38301105346499	1.64971457503715e-08	6.23407848050252e-07	9.69772908196259
MSC	1.854473625	8.64751047222222	9.36636379318236	1.6960487879859e-08	6.37578895941991e-07	9.66964306801476
RUNX1-IT1	-1.77017847420635	5.07802289506173	-9.35949349631336	1.71556457985652e-08	6.43271795226074e-07	9.65804191931193
PARP14	-1.00135017857143	6.40363077777778	-9.35384192278025	1.73179396671407e-08	6.47643087413811e-07	9.64849427487247
NCOA2	-1.31200322619048	6.52465046296296	-9.35131849473877	1.73909201449405e-08	6.49251023962754e-07	9.64422996021932
CTD-2292M16.8	-1.58331010714286	4.63681838888889	-9.3453807351131	1.75639150974429e-08	6.54580815154788e-07	9.63419265793838
MAD1L1	2.11621539880952	8.55270021296296	9.33097244166879	1.79911984394091e-08	6.68204836721312e-07	9.60981824520785
MIR3916	-1.41037165476191	5.45918760185185	-9.28557690278086	1.94097207866878e-08	7.13546153130988e-07	9.53285261819479
CCDC106	1.06802167063492	6.30357538271605	9.26585933818032	2.00617323306524e-08	7.30078470849777e-07	9.49934187652187
MVD	1.28749216865079	6.97333353395062	9.25639800392495	2.03826640007933e-08	7.37453392580048e-07	9.48324459756966
EIF5A	1.26069774404763	11.2897091759259	9.2558733005296	2.04006180277767e-08	7.37453392580048e-07	9.48235155002763
LOC100291323	-1.10398602380952	4.64200612037037	-9.24276668524196	2.08544844601038e-08	7.49973427454832e-07	9.46003276537409
CD97	1.04934295238095	9.27672774074074	9.24188158767939	2.08855113266182e-08	7.49973427454832e-07	9.45852478328177
RGS3	1.64023678373016	7.13526584567901	9.21554293365015	2.18311761140586e-08	7.7366686808136e-07	9.41360510823005
AKAP10	-1.16676503571428	6.56910544444444	-9.18868616854286	2.28415092725398e-08	8.04282488469047e-07	9.36771147472772
GOLGA2P5	-1.04488649404762	5.52188362962963	-9.18863037548339	2.28436581724687e-08	8.04282488469047e-07	9.36761603882803
ICAM1	1.65426350396825	9.33041766975309	9.17308990664502	2.34504901001805e-08	8.23881572175546e-07	9.34101818329504
SLC20A1	-1.65765711507936	8.1104131882716	-9.17243522482902	2.34764203589485e-08	8.23881572175546e-07	9.33989700861523
FZD3	-1.4507181547619	6.45021771296296	-9.1633196999756	2.38405841923388e-08	8.32613176639857e-07	9.32428057508003
ZNF37BP	-1.0137074265873	5.03900545987654	-9.15606333457977	2.41346821149739e-08	8.40174070475129e-07	9.31184165490261
REV3L	-1.50716272420635	7.69846750617284	-9.14167937430936	2.47288914684245e-08	8.58100459881083e-07	9.28716478125322
ITPKA	1.21197000198413	5.49485409876543	9.13594493398804	2.49700176531784e-08	8.65081267590835e-07	9.27731954123612
LOC100996412	-3.45765315476191	7.09361335185185	-9.13484572033715	2.50165174589874e-08	8.65307751660468e-07	9.27543186587755
NRD1	-1.64228374206349	8.48379750617284	-9.12327698485267	2.55114165087261e-08	8.79615766980011e-07	9.25555559658079
NFAT5	-1.00137847619048	7.23153182407407	-9.10877758684307	2.61461338158025e-08	8.97214319355899e-07	9.23062008502454
XRCC2	-1.27686421428571	5.41019636111111	-9.08492073141101	2.72265419685535e-08	9.29868001963862e-07	9.18953364504111
RP11-468E2.5	-1.59242643849206	5.76992242283951	-9.08284890517863	2.73225391819586e-08	9.31677072294408e-07	9.18596210402677
ZBTB24	1.25518855357143	7.56792825	9.07631592156442	2.76275587984819e-08	9.37648167184215e-07	9.17469655686978
SERPINH1	1.36136330654762	7.4375103287037	9.059233295473	2.84420212725452e-08	9.60772366013138e-07	9.14521331639934
LRP8	-1.07348015873016	7.3236802654321	-9.04659328235291	2.90607521892365e-08	9.77100104275679e-07	9.12337364323431
ZFAND6	-1.91149791666667	8.46317678703704	-9.02230520781482	3.02893498521244e-08	1.01056285415724e-06	9.08135078011119
RHBDD2	1.0565885952381	7.41070415740741	9.01931128574315	3.04445000259102e-08	1.01121604606083e-06	9.07616550586955
LA16c-358B7.3	1.36719489880952	5.25723485185185	9.01922409647328	3.04490307131418e-08	1.01121604606083e-06	9.07601448261441
BAIAP2L1	1.89056437698413	7.36192993209877	9.01743196316964	3.05423126001355e-08	1.01276063511598e-06	9.07291005656836
TRPV2	1.26641410515873	8.39759609567901	9.01263618237551	3.07934041458451e-08	1.01952535163606e-06	9.06460053011693
GPI	1.184948	12.1863581944444	8.98971100031864	3.20237553306917e-08	1.04903233612022e-06	9.02483785840021
TAF15	-1.70126381349206	7.07706553395062	-8.96669423140423	3.3310639047954e-08	1.08953967870898e-06	8.98484837155719
NFKBIL1	1.34058088888889	7.05143933024691	8.93800781470441	3.49903347386928e-08	1.13250481030929e-06	8.93491291239869
ALDH1B1	1.20241054166667	6.98209999074074	8.90429380926671	3.70778031137563e-08	1.18764152488486e-06	8.87609004506465
ZDHHC14	-1.3119334781746	5.04134461419753	-8.8913572693236	3.79128724455001e-08	1.21102441973971e-06	8.85347988452689
DAP	1.16721370039683	9.54197223919753	8.86299375066371	3.98130705386096e-08	1.26775355348899e-06	8.80383101744706
RALGAPA2	-1.25982737301587	5.04048279320988	-8.84394723422963	4.11445454973525e-08	1.30451221940132e-06	8.77043255488555
HNRNPA3	-1.22364341865079	9.39957216049383	-8.82300109123544	4.26625046057113e-08	1.34660526563771e-06	8.73364868438432
HNRNPU-AS1	-3.4684925218254	6.5058014691358	-8.81381239065987	4.33467046715543e-08	1.36536126265052e-06	8.71749426190961
RP11-53O19.3	-1.28303322420635	6.66945457561728	-8.81047223788177	4.3598239550862e-08	1.36618332994908e-06	8.71161930246331
COL4A3	-1.4160922281746	4.0140060308642	-8.80149924259642	4.42815192360156e-08	1.38358980666298e-06	8.69582960815639
RP11-326I11.5	-1.41364213095238	5.10895548148148	-8.79057818832159	4.51282160145615e-08	1.40396732954497e-06	8.67659779183755
RP1-30M3.5	-1.24144870238095	4.68473742592593	-8.77997508434296	4.59664032174295e-08	1.42390633600429e-06	8.65791101718587
CENPH	1.63386845436508	9.07329022839506	8.75447061534158	4.80496393930093e-08	1.47368107900401e-06	8.6129022293215
ZMAT1	-1.11464408730159	3.62609537654321	-8.75260294030272	4.82060066609749e-08	1.47430037038148e-06	8.60960293059817
ZNF782	-1.51023507738095	4.17279937037037	-8.74755778910629	4.86310563105123e-08	1.48520206247041e-06	8.60068825674316
TUG1	-1.05336064880952	7.33499714814815	-8.74307913029602	4.90116494632244e-08	1.49471724764394e-06	8.59277177716531
RAB11FIP2	-1.44265986309524	7.11566528703704	-8.72142944569844	5.08956490218851e-08	1.54347827488918e-06	8.55446681736685
ZNF667-AS1	-1.48698633730159	4.13951597376543	-8.7145987315924	5.15055994103999e-08	1.55544036824741e-06	8.54236845846459
BC041025	-2.21154070436508	4.68825982716049	-8.7131990837698	5.16315181561633e-08	1.55707139642814e-06	8.53988868983486
CRYGS	-1.14868211507936	4.42132477160494	-8.70479045640787	5.23947746255821e-08	1.57570007634407e-06	8.52498565063791
DDHD1	-1.0064294702381	7.87831484259259	-8.67704309999714	5.49978450541042e-08	1.64031451646903e-06	8.47574187647376
TNIP2	1.11420093253969	8.94535772530864	8.67060923037496	5.56204369569063e-08	1.6566015425418e-06	8.46430914401824
NPTN-IT1	-2.89159397023809	5.81346425925926	-8.66286695870938	5.63793804726104e-08	1.67689934804043e-06	8.45054423066782
TBRG1	-1.03290546626984	6.3701549845679	-8.6570133027435	5.69603433098317e-08	1.68722614731571e-06	8.44013184526889
THOP1	1.0722846031746	7.60400635802469	8.65317036089695	5.73451330923915e-08	1.69494887995428e-06	8.43329363750033
AP000347.2	-1.28487023809524	4.08151977314815	-8.64560039761614	5.81110421898205e-08	1.71194339664787e-06	8.41981781766024
MTA2	-1.09939046230159	6.66257220987654	-8.64024632248138	5.86591777505128e-08	1.72574344542371e-06	8.41028210782607
FMNL1	-1.0384616547619	5.44438924074074	-8.62063476488001	6.07133573242758e-08	1.77652206235479e-06	8.37532135526275
BTBD18	-1.74146742460317	4.57558082253086	-8.60430280710959	6.2481129065079e-08	1.81773667567752e-06	8.34616838485254
ALMS1	-1.00582594444445	7.01423491820988	-8.56807118590436	6.65967996624299e-08	1.90240171911688e-06	8.28136849059944
PLTP	2.02444335119048	6.75252028703704	8.54392706904011	6.94952789876348e-08	1.96596847284897e-06	8.23809077162682
SSBP3-AS1	-1.64509068055556	4.47623920679012	-8.53410815249719	7.0711307170988e-08	1.99104282727361e-06	8.22046857389831
RHOQ	-1.08019323611111	8.49467591358025	-8.52924633259388	7.13215984829784e-08	2.00042302066312e-06	8.21173825226924
SARS2	1.10771023809524	7.09092490740741	8.50742563427987	7.41289660256584e-08	2.06578442902649e-06	8.17251651064908
EBI3	1.52340331150794	10.9846492839506	8.46387934030257	8.00806233186441e-08	2.19491865407418e-06	8.09405535423429
ARF1	-1.27707341269841	6.76154765123457	-8.44359712393948	8.30203962769337e-08	2.25920432859152e-06	8.05742520107304
CUX1	-1.16666804563492	5.56419708950617	-8.43201077498192	8.47499469487946e-08	2.29673416931446e-06	8.0364754489075
RPA4	-1.25360466269841	4.31730704012346	-8.41798764180466	8.68935133471763e-08	2.34894537391562e-06	8.01109576327558
MVP	1.27851211507936	8.76346728395062	8.40976336480965	8.81768408548194e-08	2.37474270526045e-06	7.99619892793494
FHIT	1.41175231150794	6.62512881172839	8.3833426298335	9.24346513744299e-08	2.48015800026088e-06	7.94828143803659
CD53	-1.20273134126984	7.92488806790123	-8.37950893873612	9.30700109710403e-08	2.49411503410388e-06	7.94132080353607
TAPT1-AS1	-2.00493727777778	5.04128045061728	-8.37343733916717	9.40855714913684e-08	2.50973285144082e-06	7.93029290401439
ASL	1.27743351686508	8.62007907561728	8.37325391373559	9.41164307657112e-08	2.50973285144082e-06	7.92995967027367
LOC221272	-1.74590260119048	3.98845333796296	-8.36984158627877	9.46924405676255e-08	2.52198698107109e-06	7.92375958797339
LINC00685	-1.32882828273809	5.74533488425926	-8.36625923696715	9.53010977089953e-08	2.53507944556864e-06	7.91724891010583
DUSP3	1.22678784523809	6.35047360185185	8.34199221418812	9.95328034971992e-08	2.62507161281956e-06	7.87310012587112
LOC101930657	-1.08848931349206	3.46110256172839	-8.33792291903016	1.00261330293749e-07	2.63785976288038e-06	7.86568919182452
SCGB3A1	-1.24455929365079	5.16222552160494	-8.32237450831171	1.03096445855024e-07	2.70587556618041e-06	7.83735229478701
WDFY2	-1.12905779761904	5.24436101851852	-8.31019958752334	1.05374583098292e-07	2.75897925976702e-06	7.81514099696865
AKAP11	-1.82541781150794	8.31370657716049	-8.29046086095464	1.09179938694147e-07	2.83517849456227e-06	7.77908853048754
TARDBP	-1.25135402380952	8.64636803703704	-8.29035135602931	1.09201443886064e-07	2.83517849456227e-06	7.77888837599494
CD70	1.06125181547619	11.2554104259259	8.24472328037558	1.18557030339623e-07	3.03083279568342e-06	7.69534894650408
ZNF137P	-1.6545996031746	5.04631491975309	-8.22719844066852	1.22368528437058e-07	3.11356726938614e-06	7.66318886864327
ZNF700	-1.07013989484127	7.51315709567901	-8.22407859734754	1.23060319003001e-07	3.12749423400468e-06	7.65745927602041
NGLY1	-1.33926806944444	8.48795559876543	-8.21543599688331	1.24998036862524e-07	3.1693003421361e-06	7.64158031063908
TLE6	1.02183105555555	5.49780443209877	8.21069196363208	1.26075135498572e-07	3.18541996376965e-06	7.63285987779581
TRAC	1.731662125	9.691447	8.20269266538683	1.27913227353746e-07	3.21684681984978e-06	7.61814879939544
ZNF862	-1.19329948809524	6.46197300925926	-8.19395840317522	1.29952054451732e-07	3.25677295722611e-06	7.60207626243368
RP11-124L9.5	-1.6965819375	4.508325	-8.18732010542463	1.3152420487725e-07	3.28476771419504e-06	7.58985379585798
AKR7A3	1.03383547619048	6.83059673148148	8.18087626332742	1.33069222968515e-07	3.31952521306135e-06	7.57798369101326
KCNN4	1.81291245039682	8.74312108641975	8.17577957961048	1.34304596183337e-07	3.34264071397448e-06	7.56859120857989
RP11-196G18.24	-1.92123796031746	5.16013247530864	-8.1560767798957	1.39193572352017e-07	3.42884917194336e-06	7.53224878387662
LRRC37A2	-1.2883533968254	5.4821059691358	-8.14614963996094	1.41726597527437e-07	3.47535941560474e-06	7.51391805639183
EVL	-1.43867335119048	8.14449857407407	-8.13609244807526	1.44341710381517e-07	3.53156051400111e-06	7.49533364101537
SERTAD1	1.21807526984127	8.15053090432099	8.0664322095285	1.63888571742913e-07	3.97360784773303e-06	7.36623571868064
EPM2AIP1	-1.65091101388889	7.77792608641975	-8.0487917909681	1.69262265244089e-07	4.07679631082263e-06	7.33343956943185
FKSG49	-1.03655143849206	7.43934475617284	-8.04582455334339	1.70183996284019e-07	4.0898935311186e-06	7.32791890067753
WDR18	1.18808135119048	7.98088439814815	8.02966865340406	1.75294938625652e-07	4.1894716402442e-06	7.29783927812199
ZNF519	-1.22101436507937	5.16800418827161	-8.01661827043582	1.79539801309934e-07	4.28147061427753e-06	7.27351582221818
ZNF224	-1.19966289087301	6.10140698765432	-8.00212166550464	1.84380533804821e-07	4.39207007533091e-06	7.24646984300383
HSPB1	1.81153406944444	9.60123979012346	7.97971227904064	1.92132054567009e-07	4.53678885227857e-06	7.20460514388338
RPS11	1.3395026984127	8.46825090432099	7.96184612808882	1.98554285194773e-07	4.67314775795916e-06	7.17117923752977
LOC100289230	-1.89392330753968	4.97747908024691	-7.95711857658151	2.00290706363398e-07	4.7037903089877e-06	7.16232718488927
RP11-174G6.5	-1.82156445436508	6.14133820216049	-7.93403810924044	2.08997503513532e-07	4.88179389814293e-06	7.11906686808016
ENAM	-1.23931251785714	3.33319247222222	-7.9217804992479	2.13780492907705e-07	4.98276535299303e-06	7.09606271252256
ORMDL3	1.17476528174603	7.93833530246914	7.91762757536949	2.15426659386407e-07	5.01573489859557e-06	7.08826419155218
TRAF3IP3	-1.67105561904762	7.32908876851852	-7.90206718060406	2.21712624880749e-07	5.13448499095493e-06	7.0590234466316
AC083843.1	-1.64428341865079	4.85210693827161	-7.88108463546942	2.30492092516467e-07	5.26460472495681e-06	7.01954142043399
ESYT2	1.00117992063492	7.63885591049383	7.87462572479116	2.33266703674222e-07	5.31117132981906e-06	7.00737589604017
RPL32P3	-1.22530208928571	5.94755166666667	-7.87000637039684	2.35272340934405e-07	5.35121008219819e-06	6.99867174386381
FBLL1	1.12794067460317	5.81255085802469	7.86916607782327	2.35639101352703e-07	5.35392808141667e-06	6.99708808631823
FLJ10038	-1.01974818055556	4.63055731790123	-7.86375798047623	2.38013813151135e-07	5.39655821587594e-06	6.98689341674562
MTMR9	-1.06001474206349	6.87974950617284	-7.84691954994971	2.45568068161326e-07	5.54461457757788e-06	6.95512623214773
ZNF566	-1.35170200793651	4.1062719382716	-7.83861366181411	2.49385644841613e-07	5.61909195395988e-06	6.93944223297479
ZNF121	-1.04625439087301	9.88020032098765	-7.82562569875665	2.55479208211107e-07	5.73847644750528e-06	6.91489825573795
LOC101927451	-1.7991791031746	5.19583966975309	-7.82416581594523	2.56173742430746e-07	5.74811403611704e-06	6.91213800945138
PTAR1	-1.30943393849206	5.87278100617284	-7.82114569921951	2.57616783295147e-07	5.7745095328052e-06	6.90642685883091
RPL27A	1.08735196825397	8.61587350308642	7.79715747156716	2.69382683061247e-07	5.97637626672662e-06	6.86102013347191
IFI44	-2.04413966865079	9.38329091049383	-7.77905887659138	2.78628270094416e-07	6.11880114843244e-06	6.82670986727691
LRSAM1	1.06979250198413	5.5719565154321	7.77112190013773	2.82786187729907e-07	6.18501951809664e-06	6.81164932813447
ANKRD28	-1.43401993650793	7.54252849382716	-7.75547482240164	2.91172941210152e-07	6.33644994575217e-06	6.78193359882211
FLJ38717	-1.2510181468254	5.4264292191358	-7.72481098477643	3.08365980536085e-07	6.65482088554234e-06	6.72360237546412
LOC100505549	-1.35467703174603	6.03879341975309	-7.71301420154334	3.15258116214489e-07	6.79232237849984e-06	6.70112742224406
ZNF275	-1.08541781150794	7.30673360493827	-7.69502774010334	3.26075805663199e-07	6.97786447343543e-06	6.6668234935393
CBX3	-1.18187387698413	8.91628976234568	-7.67648478748476	3.37632207375709e-07	7.1744359041278e-06	6.63141199751513
IER3	2.06327825793651	10.1478286450617	7.66386516789626	3.45739484491487e-07	7.31083697040446e-06	6.60728545485898
RP11-394I13.2	-1.64565569047619	4.18929162962963	-7.6582979026601	3.49380064086265e-07	7.36623809898725e-06	6.59663488903497
FRG1B	-1.41401317460317	4.62059008641975	-7.64857132568383	3.55836302500585e-07	7.48050821169433e-06	6.57801711421995
SNX8	1.30235817063492	4.96136935493827	7.63560821177435	3.64633885107261e-07	7.62341960730003e-06	6.55318415601925
EGFEM1P	-1.04743230059524	3.11657916203704	-7.63544393367523	3.6474681167334e-07	7.62341960730003e-06	6.55286930727238
CCL22	2.32984259126984	12.3197237932099	7.62758482243488	3.70191870839291e-07	7.71426295099496e-06	6.53780254690298
EGR3	2.11395101984127	7.63533470987654	7.62563746519646	3.71554060639661e-07	7.7283958453704e-06	6.5340679497175
TSHZ1	-1.03067070634921	6.91410464506173	-7.6207474896094	3.74997609687131e-07	7.79253670110888e-06	6.52468778284779
ZNF83	-1.51543808531746	6.09750508641975	-7.61181270039276	3.81375338322353e-07	7.87969484799037e-06	6.50754023938237
CD48	-1.60045564087301	10.5239304876543	-7.61116764577724	3.81840118234294e-07	7.88177700679424e-06	6.50630183598401
LOC642236	-1.06895453769841	4.66801084567901	-7.60092217091987	3.89301588431683e-07	8.00526808576566e-06	6.48662451405392
HMOX1	2.49934661904762	8.3654395787037	7.5853725391951	4.00916205915767e-07	8.22561534328606e-06	6.45673269861912
ZNF205	1.1175943531746	5.6759419691358	7.58505529648372	4.01156874452043e-07	8.22561534328606e-06	6.45612250359393
MALAT1	-1.92334716269841	9.30286909567901	-7.57967098356228	4.05264493231455e-07	8.29413239313865e-06	6.4457640423115
ZNF667	-1.04022490277778	3.47490333950617	-7.57061605875674	4.12271052833938e-07	8.41367116589374e-06	6.42833504295523
ASMTL	1.41012927380953	9.1592245462963	7.57008823109426	4.12683334065389e-07	8.41415464455544e-06	6.42731873000666
TAF1D	-2.69402681150794	7.16144404938272	-7.55778374475134	4.22416435898925e-07	8.58834092630931e-06	6.40361610071455
ARL2	1.01939156845239	9.00071897685185	7.55474215767285	4.2485890392222e-07	8.62989666663022e-06	6.39775377917172
TMEM9	1.0130689781746	8.63126741358025	7.54832271793758	4.30062080848229e-07	8.71922681330215e-06	6.38537687131484
LOC389765	-1.44362927579365	5.78389988271605	-7.54509689920362	4.3270162977107e-07	8.76453544381009e-06	6.37915525204724
KNTC1	-1.14877413095238	8.66245750925926	-7.52199544254076	4.52102492816756e-07	9.12336931683244e-06	6.33455803388259
JMJD1C	-1.01722990079365	6.10273963271605	-7.51539898921229	4.57806279660396e-07	9.21271317238528e-06	6.32181023398402
AHSA2	-1.79883754365079	6.68242104938272	-7.51006250348482	4.6247519804005e-07	9.28515574282759e-06	6.31149299885348
RPS24	-1.78125140277778	10.3547904783951	-7.49558029929944	4.75396280771173e-07	9.48733241247761e-06	6.28347437538087
DUSP1	1.08595703968254	6.48959500308642	7.48636166943228	4.83815698979258e-07	9.62890528139207e-06	6.26562422162744
LOC102723864	1.00797729861111	6.10296632253086	7.48635226820766	4.83824363651899e-07	9.62890528139207e-06	6.26560601198396
TBC1D4	2.05678587301587	8.11513501234568	7.47650876870443	4.92985554534688e-07	9.77528957173956e-06	6.2465330785076
CD47	-1.08651510515873	8.0767570154321	-7.47197977545844	4.97260866588442e-07	9.8330498120909e-06	6.23775317486654
GOLGA8N	-1.44333514087301	9.38328248765432	-7.45858261583966	5.1013415096324e-07	1.00600498823379e-05	6.21176503610599
ACD	1.01465233730159	8.59822042901235	7.44494125682771	5.2359758512868e-07	1.02384358831783e-05	6.18527798651091
TRA2A	-1.27322109126984	6.57587767901235	-7.44169900180497	5.26851411206556e-07	1.02772267436444e-05	6.1789788486676
SRGAP2C	-1.26982956150793	6.37057388271605	-7.43203263275312	5.36677292622976e-07	1.04044726885164e-05	6.16019024712937
ACOT7	1.11004579563492	8.54066654938272	7.41055644491683	5.59193934555683e-07	1.07724432962048e-05	6.11840110061266
ZNF791	-1.18896188888889	8.13856530864198	-7.40508058247852	5.65090308204541e-07	1.08666966639013e-05	6.1077358843006
RP11-112J3.16	-1.70860978968254	4.54738723302469	-7.39424956864533	5.76943688269137e-07	1.10158581876109e-05	6.08662849079349
NOTCH2NL	-2.16755977777778	7.08349675617284	-7.39335472029471	5.77934461789405e-07	1.10158581876109e-05	6.08488390058489
IL3RA	1.20681308333333	7.5210064537037	7.38605124655858	5.86087088672619e-07	1.1161428083578e-05	6.07064100774726
DQ570835	-2.23268645436508	5.44569138271605	-7.33516199563059	6.46305885832448e-07	1.21059354203547e-05	5.97119689728976
MIRLET7D	-1.51180096825397	6.39833199691358	-7.32613072563516	6.5764595695959e-07	1.22970707306097e-05	5.95351168535858
ZBTB18	-1.10760191865079	6.80489688271605	-7.29191647310267	7.02511563739768e-07	1.29569700934048e-05	5.88641165986126
IL2RB	1.5104017063492	10.7032824938272	7.27699128463569	7.2306586463991e-07	1.33020774571351e-05	5.85709075406265
TNFRSF10B	1.035411625	8.33778033333333	7.27082897429328	7.31733168058267e-07	1.34273036338692e-05	5.84497587656229
TOM1	1.11801882936508	6.05535095061728	7.2529169065462	7.5754302592673e-07	1.38189377762354e-05	5.80973199418003
SGPP2	1.29173651984127	8.1679480154321	7.24691213466806	7.66405047990117e-07	1.39570803230698e-05	5.79790717931541
PELI1	-1.13341549206349	8.38000925617284	-7.24141266085993	7.74615574320414e-07	1.40829143835096e-05	5.78707310252087
RP11-395B7.7	-1.47200738690476	7.28161360185185	-7.23810675101805	7.7959499023657e-07	1.41260002707887e-05	5.78055840761799
SNORD89	-1.22311473611111	6.31014908024691	-7.23590119844138	7.82935462104414e-07	1.41510029724097e-05	5.7762112711281
ZNF780A	-1.03479291269841	5.42909931790124	-7.23523795114043	7.8394289649347e-07	1.41573941099025e-05	5.77490388330667
B2M	-1.0060204781746	11.8010182530864	-7.22884700497129	7.93719469114974e-07	1.43100813195225e-05	5.76230302827032
LOC283357	-1.57469038194445	6.15371107098765	-7.22487262965147	7.99862903917618e-07	1.43788236810634e-05	5.7544640529173
UTP20	-1.10755518253968	8.28593333024691	-7.20476910687885	8.31701648135185e-07	1.48612290280418e-05	5.71477930223231
SRM	1.08783253769841	10.1826907376543	7.19766722705335	8.43260581183268e-07	1.50528618007925e-05	5.70074689065895
SACS	-1.43007644246032	8.78826947530864	-7.19558010863571	8.46689092147316e-07	1.51016136015369e-05	5.69662170398471
CCDC84	-1.19789417063492	7.26531972839506	-7.18873432179978	8.58036371437142e-07	1.52537451155406e-05	5.68308685185344
PABPN1	-1.64161290773809	6.96488571759259	-7.18733756894947	8.6037085229568e-07	1.5257665900703e-05	5.68032453837321
AP001462.6	-1.02035788293651	5.46510999382716	-7.13930173078395	9.4479303363646e-07	1.65113830164086e-05	5.58516401259561
STX11	1.13300677579365	7.64725033950617	7.13587321288203	9.51137493719592e-07	1.65918141554331e-05	5.57836000866297
DGAT2	1.0737365734127	6.62864725154321	7.12913383199752	9.63737617100013e-07	1.67612936731459e-05	5.56498083289446
KIAA1468	-1.21640751388889	7.61230289197531	-7.10897490714138	1.00246926099407e-06	1.73930023303723e-05	5.52492402061219
SCARNA15	-1.34420637698413	7.09336642901235	-7.10497595453777	1.01034218454131e-06	1.74942400921945e-05	5.51697133558252
FCF1	-1.0198664265873	5.8676245154321	-7.08095610625814	1.05899769131095e-06	1.81987912777429e-05	5.46915756603779
BHLHE40	2.1309964920635	9.47851813271605	7.07306134126855	1.07551419812663e-06	1.84095722782893e-05	5.45342519538973
GABPB1-AS1	-1.5717853234127	5.47770795679012	-7.06335651642485	1.09618355870178e-06	1.86894981075351e-05	5.43407422586822
F8	1.59469203968254	6.8372390308642	7.05924082042664	1.10507294623328e-06	1.8796657112953e-05	5.42586386263406
CHCHD6	1.00316963095238	6.56124512962963	7.04936114995037	1.12671768042687e-06	1.91347591641436e-05	5.40614562864355
LOC100129550	-1.03803068055556	4.29882581790123	-7.02265520669498	1.18745011537231e-06	1.99471352584613e-05	5.35277866907055
ASTN2	1.06487423214286	5.05565997222222	7.01016557591754	1.21700629205935e-06	2.0286248839077e-05	5.32778727824676
TRIB3	1.22769600396825	7.56048369753086	6.99793206095158	1.24669498422969e-06	2.06381395210439e-05	5.303287908353
PLAU	1.23252313690476	5.22038500925926	6.99446567117033	1.25524288083267e-06	2.07637693649121e-05	5.29634228540103
GADD45A	1.39750136011905	10.562006662037	6.99190213586693	1.26160339221806e-06	2.08469742659964e-05	5.29120467168465
FAM218A	-1.24041340972222	3.75407822993827	-6.979692974043	1.29235701040579e-06	2.12670891762165e-05	5.26672394681231
PRO0471	-1.11617976587302	2.79080920987654	-6.96598582053257	1.32781001207043e-06	2.17153098122063e-05	5.23921558749866
IL4I1	2.01143299404762	8.24708528703704	6.946179024954	1.38082655549214e-06	2.24973945869611e-05	5.19942128847144
NOMO3	-1.07666142460317	6.36583764197531	-6.94135998874641	1.39405379072724e-06	2.26617467947575e-05	5.18973124508534
EGR2	2.0899925952381	10.4717712962963	6.94074092534071	1.39576246534271e-06	2.26725016219548e-05	5.18848621500758
RP11-727A23.11	-1.07745554563492	4.62348833950617	-6.90191426896139	1.5073762084206e-06	2.40170839153284e-05	5.11029676938081
ZFP3	-1.85630161111111	5.0539064691358	-6.89179812024269	1.53794602667137e-06	2.44371036436274e-05	5.08989146285709
PAN3-AS1	-1.70796255555555	5.25940042901235	-6.86577344001506	1.61957188913921e-06	2.56324588032253e-05	5.03733381471996
FTX	-1.22154351388889	4.74908889197531	-6.86466039075232	1.62316126932276e-06	2.56542415800334e-05	5.03508394893232
ZNF879	-1.11756428373016	3.77119075154321	-6.85448618734728	1.65635498942574e-06	2.60461979904897e-05	5.01451058403533
RP11-486G15.2	-1.1599729781746	4.6202330308642	-6.82686921088632	1.75004198192475e-06	2.71833995944165e-05	4.95859603344039
LOC284513	-1.81791811507936	5.41421691049383	-6.8252302535989	1.75577131387495e-06	2.72528431966554e-05	4.95527451638116
WDR11	-1.55301392261905	7.71484332407407	-6.82469233563011	1.75765594751101e-06	2.72598183287438e-05	4.95418429140249
C1orf198	1.16734375	5.66445213888889	6.82438360045631	1.75873856764675e-06	2.72598183287438e-05	4.95355854504514
E2F8	-1.08185935714285	8.19848769444445	-6.79782638136415	1.85449411912783e-06	2.85049057882676e-05	4.89968448430671
LOC100289333	-1.33516386507936	5.67049838271605	-6.79722310978698	1.85673086080233e-06	2.85133286020942e-05	4.89845959033866
MGEA5	-1.21205539880953	7.71834542592593	-6.79389252381194	1.86912993021425e-06	2.86833950240462e-05	4.89169623068445
IKZF3	-1.03572396031746	9.38789200308642	-6.79299828268637	1.87247355585961e-06	2.86940339030631e-05	4.88988005935289
PAPD7	-1.19975972619048	9.12880062962963	-6.78288897527053	1.91070583422802e-06	2.91972571831611e-05	4.86934099524891
CDCA7	-1.33955110912699	7.72868256790123	-6.76374567668123	1.98533035654458e-06	3.01884537993397e-05	4.8304102249814
MIR142	-1.79058295734127	7.21398424845679	-6.76336541935982	1.98684282456685e-06	3.01902510037516e-05	4.82963641973157
CCR7	2.68928513095238	9.21432246296296	6.757411234593	2.0106814555125e-06	3.0466959801408e-05	4.81751742907839
CAPG	1.72216043849206	7.80420746604938	6.73629635286453	2.09762860170533e-06	3.1558528641043e-05	4.77450270451317
TMOD1	1.67536303571429	7.76140569444444	6.7246439450522	2.14726598902824e-06	3.21762978964903e-05	4.75073930930029
RP11-305K5.1	-1.06288968650794	5.84672521604938	-6.71612110842298	2.18433938399278e-06	3.26189659873073e-05	4.73334679782304
RP11-355B11.2	-1.21311714583333	4.45319478240741	-6.71413426496504	2.19307661328578e-06	3.27268696812385e-05	4.72929086971784
TCN2	1.31994045238095	7.06743246296296	6.69038369047878	2.30036118223343e-06	3.40230332506151e-05	4.68076607335264
CKB	2.19383640873016	7.17999876234568	6.67481773758886	2.37360367741201e-06	3.49382449046901e-05	4.64892273503544
LOC389834	-1.50409270634921	4.7502293117284	-6.64750065154207	2.50801851163115e-06	3.66685515410867e-05	4.59296260565026
C2orf68	-1.08260770634921	5.70675547839506	-6.62732770933536	2.61231063293046e-06	3.78863778532104e-05	4.55157432509524
ZNF260	-1.12748324603174	6.73874130864198	-6.61364858197215	2.685570349712e-06	3.87671031882093e-05	4.52347873493778
RP11-226L15.5	-1.24729774603174	4.6320030308642	-6.59961856808994	2.76291597588557e-06	3.959326249229e-05	4.49463689808779
ANKRD10-IT1	-1.68495192261905	7.32630696296296	-6.58426424854483	2.85020364054095e-06	4.06557703745937e-05	4.46304303391532
FAM57A	1.01326313293651	8.28576128395062	6.57860661089851	2.8830803390013e-06	4.10706174871021e-05	4.45139378292628
HIST1H3F	1.56017775595238	5.81417612962963	6.55919796636004	2.99887109548454e-06	4.24686434470417e-05	4.411398928417
MIA	1.22621951785714	6.26319851388889	6.55641049619065	3.01589104867313e-06	4.26538790835528e-05	4.40565081903559
SAMD9L	-1.59947734126984	8.45492017901235	-6.54916125478525	3.06062254520944e-06	4.30895058331729e-05	4.39069722963007
LGALS1	1.4993831031746	12.256515441358	6.54569521777975	3.08225123622654e-06	4.33658128772016e-05	4.38354513268904
LOC100996457	2.41526420039683	6.22756133641975	6.53113309514706	3.17485982411934e-06	4.42660912888964e-05	4.35347935965541
ZBTB32	1.49936654166667	8.44304264351852	6.51146759735606	3.30450347234965e-06	4.58375488063978e-05	4.31283301898598
LOC100132891	1.24036278174603	7.84071663580247	6.46995592365498	3.59642007891841e-06	4.91004312539851e-05	4.22686816164274
HCG27	-1.17237220833333	5.13056026851852	-6.43533794079154	3.86016078865053e-06	5.19801377839863e-05	4.15500865424555
CSF2RB	1.65612633928571	8.94541130555556	6.42974550125895	3.90460427439313e-06	5.25132896605183e-05	4.14338545044695
KIF2C	1.12310081349206	9.16069002160494	6.39883057900521	4.15999287609668e-06	5.50588788179227e-05	4.07906001605208
SNHG19	-1.82886980158731	8.02259387654321	-6.38520294640728	4.2779842537946e-06	5.62765449862785e-05	4.05066574494953
CR936796	-1.08743452380952	3.7972019537037	-6.37714603229088	4.34936134373669e-06	5.70768007126852e-05	4.03386733977016
RBMS1	-1.48776598611111	7.06837741358025	-6.35786845748377	4.52517197605653e-06	5.89519789358981e-05	3.99364058173964
THUMPD3-AS1	-1.40727056150794	5.96209391049383	-6.34080688748369	4.68688337048158e-06	6.06605413156232e-05	3.95799849637192
LMNA	1.22750653174603	7.72727002469136	6.33696838717329	4.72407911887968e-06	6.10325090460034e-05	3.94997466466925
RP11-140I16.3	-1.33192372420635	4.38331864506173	-6.33213329138786	4.77136560512126e-06	6.14966544331491e-05	3.93986493133218
GATSL3	1.39861881547619	5.99722800925926	6.32119139802096	4.88018594138835e-06	6.25715172018402e-05	3.91697550673405
RP4-813F11.4	-1.0319588968254	4.68748689969136	-6.32113344490163	4.88076906451337e-06	6.25715172018402e-05	3.9168542337955
TRIP6	1.21269184126984	8.19751065432099	6.31153039280924	4.97839380438208e-06	6.37099060557242e-05	3.89675297439404
ZNF439	-1.32877244146825	5.87800631635802	-6.30506438082283	5.04525942910976e-06	6.44513288604801e-05	3.88321164519555
SATB1	-1.60488115873016	4.19443695987654	-6.29429057857358	5.15873596397406e-06	6.56684949017815e-05	3.86063707354449
NEU1	1.29342965873016	8.26100088734568	6.27386475199475	5.38115173277791e-06	6.78614318403261e-05	3.8177982502765
ZCCHC11	-1.16371380753968	5.72947427469136	-6.27240720504153	5.39739591045826e-06	6.79870934550044e-05	3.8147393491797
ZNF12	-1.31661373412698	7.70951609567901	-6.26904234308372	5.43509016081032e-06	6.842209723955e-05	3.80767661563184
IL23R	2.41816731944444	5.76843045679012	6.23726777905784	5.80470062548459e-06	7.21215616306244e-05	3.74091286309117
RP11-819C21.1	-1.08670721626984	4.46285954012346	-6.23719600522562	5.80556421383542e-06	7.21215616306244e-05	3.74076191108234
GPR56	1.00165021230159	5.34935634567901	6.23501098135403	5.83191804729617e-06	7.23244682005178e-05	3.73616614363525
MSS51	-1.05781948809524	4.80080366203704	-6.21445124287415	6.08601062909579e-06	7.5045779129733e-05	3.69289362389934
RUSC1-AS1	-1.32589963095238	6.21909834259259	-6.19707434837577	6.30965099609486e-06	7.72995834339953e-05	3.65627909840891
LOC644656	-1.52924911111111	6.03107758024691	-6.17376564907358	6.62299941380093e-06	8.02955242480579e-05	3.60710701401238
NFKBIE	1.22994886111111	9.63703566975309	6.16637722957409	6.72563587513925e-06	8.11762506156021e-05	3.59150637605723
ALDOC	1.83425105555556	10.965970404321	6.15031095444922	6.95451357914941e-06	8.33348547478263e-05	3.55755924793439
ZNF302	-1.586322875	6.83856575	-6.11888196358481	7.4257264475025e-06	8.81037012426146e-05	3.49105996836033
DHRS3	2.08939925396825	7.09622535030864	6.10526925461099	7.63990775726128e-06	9.02492758690554e-05	3.46221993987321
STAM-AS1	-1.0883204484127	3.66028419290123	-6.09800276872356	7.75683136486338e-06	9.14309578352677e-05	3.44681584834664
HPCAL1	1.80551826984127	7.17294732098765	6.09368576972301	7.82716604378598e-06	9.20769022006876e-05	3.43766128114588
CTB-31O20.2	-1.22587398412698	6.77575166512346	-6.05666047733573	8.45802851461251e-06	9.8304718962375e-05	3.35905325838405
RAB12	-1.20986695833333	6.70613360185185	-6.04953774755549	8.58527240584037e-06	9.96232065400116e-05	3.34391208574603
FAM114A1	1.28680544047619	5.98821000925926	6.04768746710575	8.61864789649109e-06	9.99034169714784e-05	3.33997784583637
TNF	1.0430113015873	9.80432312345679	6.04359034494211	8.69302803479602e-06	0.000100550286344785	3.33126469623484
GOLGA8A	-1.94465725595238	8.85250442592593	-6.03678129898937	8.8181053109522e-06	0.000101779549199386	3.31677977347856
SMA4	-1.46197453472222	5.06226228549383	-6.02336934503493	9.06991758728557e-06	0.000103910542601849	3.28823219893228
TNFRSF18	2.68836757738095	7.21039024074074	6.01438717889764	9.24268560945359e-06	0.000105701941835162	3.26910148097147
CD80	1.24689566468254	8.14345861419753	6.00246504247343	9.4772458422456e-06	0.000108176491419159	3.24369419459332
SEC61B	-1.07029670238095	9.09219753703704	-5.97495117929263	1.00422239805237e-05	0.000113607249660543	3.18499492782679
FOSB	1.17519204960318	5.59068992746914	5.97300132088375	1.00835545889312e-05	0.000114015251965602	3.18083161607555
SNRNP200	-1.20372348015873	7.66015020987654	-5.96429910288567	1.02701565679398e-05	0.000115762467551068	3.16224528846619
MYBPC2	1.82486407142857	5.87852193055556	5.94966368365814	1.05920318660673e-05	0.000118772276538558	3.13096663861803
GOLGA4	-1.05358294047619	7.4520305462963	-5.94813577737832	1.06262276133233e-05	0.000119084905707954	3.12769976450992
TSPAN33	1.12777601984127	10.4918650432099	5.92057403198993	1.12629565820526e-05	0.000125193428578637	3.06872205027984
ZNF652	-1.02695715873016	6.1361002654321	-5.88419081838941	1.21640379873274e-05	0.000133293479018016	2.99073250047067
CCND1	1.37932660912699	5.26315737654321	5.87939283652311	1.22882777598377e-05	0.000134315031970604	2.9804363265297
COX17	-1.69568847222222	4.72730452160494	-5.8626707025381	1.27315697612223e-05	0.00013818379951867	2.94453097295249
CSRNP1	1.02751563690476	7.7456034537037	5.86032799165098	1.27949728364677e-05	0.000138732872723102	2.93949820087379
PSTPIP2	1.88124188492064	7.11070470216049	5.85622977269404	1.2906668228572e-05	0.000139664211470899	2.93069261587846
ZNF117	-1.05094016865079	5.23203579938272	-5.84833605141185	1.31246404242117e-05	0.000141561173942082	2.91372646602146
PARP12	-1.37778918849206	8.19018692283951	-5.82429488600724	1.38120914972898e-05	0.000147399318477485	2.86201055287986
CLK1	-1.29896790674603	8.76782366975309	-5.82084324739331	1.39137841397322e-05	0.000148265338571664	2.85458021234476
CRIP1	1.69805499801587	11.0690611790123	5.82012152422377	1.39351446798317e-05	0.00014839580196186	2.85302638892636
AK090844	-2.12276075992064	5.61687342283951	-5.78944190633695	1.48750127369651e-05	0.000155856587180184	2.78692086323207
RICTOR	-1.11769661111111	6.77085233024691	-5.77175032645766	1.54463478830359e-05	0.000160643501782602	2.74875275568531
RGS2	2.74224632539683	9.25478166975309	5.75306854910436	1.60741615653355e-05	0.000166214813932288	2.7084105646001
COL4A4	-1.07558722420635	4.65282803395062	-5.75022298910799	1.61720626059326e-05	0.0001670675914152	2.7022623523337
UPB1	1.12424749007937	5.54180497839506	5.74849124223877	1.62319424852328e-05	0.000167446522454858	2.69852024398341
IZUMO4	1.22699495238095	7.70959818518519	5.746829017717	1.6289632521882e-05	0.000167824702073424	2.69492805399297
RASSF4	1.47587793849206	6.3224839382716	5.71674446138245	1.73709282965283e-05	0.000177003628425754	2.62986056609827
PPP1R3E	-1.13524111904762	6.26921268518519	-5.71116472800742	1.75794370935648e-05	0.000178540127292194	2.61778170655616
CRELD1	1.0703827202381	6.38614976851852	5.69409248600676	1.82335034563554e-05	0.000184171568676426	2.58080311935031
GPR132	1.04911222619048	7.26866681481481	5.68146340330605	1.87333736831775e-05	0.000188315351314854	2.55342811555828
KDM6A	-1.06315983333333	6.01459874074074	-5.67711665594234	1.89086560858865e-05	0.000189726195656951	2.54400205343958
LOC101929787	-1.43693491071429	5.64188952777778	-5.66306357637753	1.94869459094455e-05	0.000194716585037943	2.51351359568324
SEC24D	-1.03933969047619	6.33021901851852	-5.65826205151116	1.96886630585612e-05	0.000196123966271232	2.50309173189262
C10orf10	1.31631243452381	6.76485137962963	5.65450966288747	1.98477950120331e-05	0.000197592784089909	2.49494533648954
MGLL	1.14129848214286	9.42746322222222	5.64258690749389	2.03622279729611e-05	0.000201820869629646	2.46905120040946
PLAUR	1.50643443253968	6.33376916975309	5.62143418462851	2.13088167422497e-05	0.000208589425370675	2.42307407764201
KISS1R	2.43595379761905	7.45529417592593	5.61575080796365	2.15707587636871e-05	0.000210487444574185	2.41071275796837
PHLDA3	1.22461020634921	7.65847788271605	5.60954377523985	2.18606101000425e-05	0.000212645828831568	2.39720861098833
THEMIS2	1.39789491269841	8.90595884876543	5.60783967386574	2.19408834588346e-05	0.000213234268193064	2.39350042629481
TNFRSF10D	1.38158477380952	5.66535015740741	5.60490408548003	2.20798766512387e-05	0.000214200523803437	2.38711176922256
PRRG4	1.32573275793651	6.85216350617284	5.59718810843187	2.24495307764374e-05	0.00021693677100439	2.3703153601228
DUSP2	1.32250351984128	11.4019042098765	5.59713495341541	2.24520991927603e-05	0.00021693677100439	2.37019962886557
NCF2	1.9789141031746	8.62861030246914	5.58048519314708	2.32716162301184e-05	0.000222992787577418	2.33393462941973
SNORA21	-1.91231337896826	5.82930712191358	-5.57861955683959	2.3365335370335e-05	0.000223461255639638	2.32986927727971
RP11-932O9.10	-1.56296894146825	6.37543226080247	-5.57545161737744	2.35253620553432e-05	0.000224501835427213	2.32296529062819
TMEM107	1.174668625	7.11771097222222	5.57254477661487	2.36731877378578e-05	0.000225614231552744	2.3166294120222
B4GALT6	1.12771004166667	7.61925660185185	5.50717027302501	2.72615347505947e-05	0.000252586226767064	2.17390805219002
ZNF300	-1.24948643948413	4.06574919290123	-5.50498897835966	2.73904449329943e-05	0.000253563618697788	2.16913853824634
SDC4	1.28235008730159	7.25137115123457	5.50010752961663	2.76811957508733e-05	0.00025581772581889	2.15846327306168
CLHC1	-1.56888082142857	5.08904211111111	-5.49640621390049	2.79037607856378e-05	0.00025699808011078	2.15036726074896
LRRC23	1.09902664285714	5.96046663888889	5.49286136456601	2.81186355896435e-05	0.000258316850412622	2.14261221263854
MAL	1.46076575992064	6.04880682716049	5.49105069336825	2.82290444687626e-05	0.000259221161951704	2.13865053434421
SORL1	-1.53588007936508	9.08754666049383	-5.4626877383605	3.00176566178872e-05	0.000271163906066586	2.07655113962174
LOC389831	-1.82311766468254	3.90085174691358	-5.45448088689634	3.05565390006997e-05	0.000274881902360677	2.05856785549428
CCL5	1.42912875992064	9.16545117438272	5.44431809977328	3.12376050103204e-05	0.000279499116234904	2.03628951464384
ILDR1	1.0099712718254	6.58518439197531	5.43443252668001	3.19150071513852e-05	0.000284268058350039	2.01460924607562
RNF139-AS1	-1.51657759920635	4.73180397839506	-5.41710805043845	3.31386436005089e-05	0.000293356929632796	1.97659181715899
RP4-635E18.8	-1.35178695039682	7.52781569135802	-5.4153496142003	3.32654975379996e-05	0.000294174224553843	1.97273143368439
ADCY3	1.03307984126984	7.78619123765432	5.41526345729047	3.32717256699931e-05	0.000294174224553843	1.97254228148868
RP11-127B20.2	-1.13827646626984	4.13871887345679	-5.39157241539416	3.50304050288275e-05	0.000307214807650547	1.92050324186182
GNA15	1.91229349801587	8.53231937345679	5.39096839889447	3.50764666908635e-05	0.000307494223990796	1.91917578171909
ADD3	-1.31096309920635	9.96161053395062	-5.38366109952004	3.56386481915104e-05	0.000311791373450818	1.90311364804938
GPT2	1.35976381547619	6.7137557037037	5.32603905518976	4.04075027224873e-05	0.000345554366686421	1.77628088622622
EBF1	-1.24706720436508	7.35846691049383	-5.30909445044657	4.19304934828351e-05	0.000356047441326992	1.73892601506229
TIMP1	1.17292637896825	10.3285831419753	5.30727030018907	4.20979104893503e-05	0.000357188893348707	1.73490307997941
LAG3	2.05183201190476	5.9030422037037	5.2754160992884	4.51341363529766e-05	0.000378207993208592	1.66460479106181
FDXR	1.37535271230159	7.99008887345679	5.26719180243658	4.59537938783748e-05	0.00038359194250133	1.6464402186136
ZNF818P	-1.51494587698413	4.79743181790123	-5.26168786791081	4.65108131219438e-05	0.000387345629434404	1.63428066233897
CTC-471J1.2	-1.24388719444445	4.12025602932099	-5.25031882901887	4.76833485669609e-05	0.000395110184692301	1.60915529221717
ANKRD36BP2	-2.05892971626984	4.81015015123457	-5.24968325006053	4.77497829260185e-05	0.000395231670373501	1.60775034367841
SLC25A53	-1.07290611111111	4.27750363580247	-5.24780692519592	4.79464593116655e-05	0.000396678069871708	1.60360252033477
PARP15	-1.15717553174603	6.87490239197531	-5.24766691091934	4.79611687490939e-05	0.000396678069871708	1.60329299112824
TBC1D27	-1.05226807142857	7.38636345833333	-5.23282583609742	4.95467586376516e-05	0.000408077582647801	1.57047430649217
PKM	-1.01674312301587	8.57845343209877	-5.22542480679645	5.03573774332028e-05	0.000412869478819061	1.5541010636118
HIC1	1.15547858134921	6.66267507716049	5.20671440389765	5.24676375642571e-05	0.000427580638381204	1.51268748661536
SLC19A2	-1.14285739285714	7.40280475	-5.19236835241922	5.4146671931067e-05	0.000438622479357798	1.48091407223641
ERV3-2	-2.33557706845238	5.94799218981481	-5.18504764735882	5.50245125912963e-05	0.000444403495389533	1.46469370226701
SCARNA2	1.25329146428572	5.05309980555556	5.14361085827396	6.02744900843634e-05	0.000479498679305924	1.37280033776846
GAS6-AS1	-1.00006748214286	5.67552447222222	-5.12862482742397	6.22967339317984e-05	0.000492303350301179	1.33953221823827
TYW3	1.04210893452381	10.7280033518519	5.12312777964545	6.30557535416763e-05	0.000497938085863573	1.32732464438546
MAPK13	1.64367103373016	6.21526217901235	5.06699289659073	7.13683962545362e-05	0.0005530922992482	1.20252938244912
JAKMIP1	2.16939281349207	6.24601429938272	5.0468198707128	7.46216811206723e-05	0.000572566712014854	1.15762403885917
RUFY3	-1.23654658134921	5.84012992283951	-5.0189549660147	7.93657013706021e-05	0.000602984397114964	1.09554765367698
VDR	1.46312786111111	6.9348987808642	5.01457356900669	8.01391253073198e-05	0.000607697432120868	1.08578187480379
SPATC1L	1.45665635912698	7.05656823765432	4.99774801013365	8.31813079993879e-05	0.000625256351129658	1.04826648035799
C14orf182	2.03307004761905	6.54370664814815	4.95707696454147	9.10301250414745e-05	0.000673411444319456	0.957502876466279
CD22	-1.28429408928572	7.84531927777778	-4.9528390711468	9.18902045824202e-05	0.000677690258795349	0.948038952242605
GLUL	1.18423638690476	7.44665864814815	4.94683179933325	9.31235748953821e-05	0.000684625085097136	0.934621672900171
KMO	-1.42201423809524	6.92708506481481	-4.92675051383414	9.73701941217491e-05	0.000710841811637975	0.889752856152247
GNG8	2.55463722420635	6.54753466049383	4.92336201181705	9.81059656553739e-05	0.000715730618037672	0.882179151953162
LOC100127972	-1.01950553373016	4.21922693209877	-4.91068300975846	0.000100909610424313	0.000733958950123499	0.853833585792376
PIM3	1.00107106547619	10.0374169537037	4.89721502394034	0.000103977102546437	0.000752478676951203	0.823713058495914
SOCS3	1.4920754047619	5.90996478703704	4.86709098987716	0.000111186180354158	0.000795346667726653	0.756301695747876
BIRC7	1.14097535714286	5.86828570833333	4.8621491151063	0.000112416484793125	0.000801397914634499	0.745237589099256
NR4A2	2.27924652380952	6.27320174074074	4.85199463966873	0.000114988116242639	0.00081580526900454	0.72249874516497
EPHX2	1.34650193650794	6.7026215617284	4.84654073269565	0.000116393931474615	0.000824158861419174	0.710283366412397
SHF	1.15889518055556	5.60862608487654	4.84271176754909	0.000117391324838437	0.000829593458461708	0.701706420671759
TRIB1	1.0992182202381	6.33775265740741	4.83106565387665	0.000120478705913474	0.00084809018827843	0.675613773658777
FKBP1B	1.28774429761905	4.8610072037037	4.82174463925814	0.000123009078849505	0.000863565141654284	0.654724891156077
GPR55	1.12770231547619	5.4699152037037	4.82007730840125	0.000123467371548042	0.000864649049513019	0.650987803067226
CXCL8	3.40910545833334	7.41373978703704	4.81364464998547	0.000125251811506496	0.000873649466482468	0.636568458229088
FOXP1	-1.27376849206349	5.55661970061728	-4.80931448052198	0.000126467751236331	0.000881083081570231	0.626860735927907
RP5-1092A3.4	-2.21712388293651	6.47035150771605	-4.80797776819907	0.00012684552622274	0.000882862802732561	0.623863779417152
CCL4	1.96264391071429	10.4688018055556	4.78962920216486	0.000132148516144944	0.000911567957975939	0.582715883151551
SAMD9	-1.22428602976191	7.96512835185185	-4.78908267915957	0.000132309877813441	0.000912390377163833	0.581489992449183
ENPP4	1.21504646428571	8.00980486111111	4.78700913977404	0.000132923915439865	0.000915749774425514	0.576838749787333
CYBRD1	1.26132362103175	7.85663319135802	4.77380880095439	0.000136901385281123	0.000938374705758837	0.547223237545533
ACP5	1.13625854563492	8.59089296604938	4.74970319126276	0.000144479448265511	0.000982541926285525	0.493118254112982
HOXB7	1.02568534126984	6.5159752654321	4.7392486456224	0.000147897150644436	0.00100247026258023	0.469644049485488
SELPLG	1.03248392460318	7.8050972191358	4.73709933591936	0.000148609891409803	0.00100589245973631	0.464817418234502
CD226	1.02959313690476	9.22330459259259	4.72739822566106	0.000151870548150871	0.0010257183340957	0.44302920422222
GPR84	1.20447996626984	5.20752562654321	4.71636502339298	0.000155667298479481	0.00104874424828133	0.418243759196973
ID2	1.34549946825397	9.93774307253086	4.69580609424419	0.000163000967092439	0.00109034907026647	0.37204435109038
EGR1	1.70004485119047	8.08299464814815	4.67149940629774	0.000172125249138054	0.00113943635955532	0.317398893440112
8-Sep	1.09863341468254	7.13147986419753	4.65289827460591	0.000179456319428563	0.00117750535896566	0.275563554639318
SMIM3	1.0591923968254	8.39614186419753	4.64491459905252	0.000182699189202448	0.00119444007964994	0.257603343433241
DOK4	1.08766050595238	5.69871837962963	4.63002487908337	0.000188906779130099	0.00122467020613893	0.224100462555721
FSCN1	1.40511326388889	8.33727258024691	4.62904983092549	0.000189320661550212	0.00122617239944727	0.221906238959451
CD300A	1.08822239880953	7.61837360185185	4.61987135031218	0.000193262007985316	0.00124692569190408	0.201249455920318
GNPDA1	1.11930529960317	7.42590583024691	4.60875295553478	0.000198147921545297	0.00127187853920423	0.176222575128435
DPYSL2	1.27904048015873	9.21629184567901	4.57031441216959	0.00021602448161221	0.00136293068191993	0.0896660550519091
IL2RA	2.23422540079365	7.03938150617284	4.55485263778816	0.000223668121343679	0.00140243678455844	0.0548352330076893
TRPS1	-1.10611959325397	5.52876230246914	-4.55135662469767	0.000225434015057207	0.00141045881816086	0.0469587166407539
CA11	1.19878420436508	6.09836322839506	4.55133155986124	0.000225446726534648	0.00141045881816086	0.0469022442310489
BSPRY	1.27984182142857	5.96879152777778	4.54867284351889	0.000226799206043379	0.00141769145740684	0.0409119072136512
CXCR3	1.43500221031746	6.3577844691358	4.5247868571543	0.000239324264618302	0.0014790929022636	-0.0129147332833357
SDSL	1.29721044642857	5.626059125	4.51402498976917	0.000245193957441805	0.00150743462819063	-0.0371716189133213
CXorf21	-1.01570970833333	8.29407212962963	-4.49585602017094	0.000255436016081699	0.00155407587980248	-0.0781307178111552
AHR	1.30769877579365	8.88689692283951	4.48587015980473	0.000261248311946417	0.00158325202247385	-0.10064574822776
TRG-AS1	-1.10878593055555	7.14404322067901	-4.48213117396552	0.000263458848215423	0.00159566174152636	-0.109076610294925
TNFSF4	1.81075612698413	9.12287037654321	4.46775959766288	0.000272132984295028	0.00163589547721828	-0.141485327497327
OR2B6	-1.60103195833333	5.05496996296296	-4.46738638394268	0.00027236204739066	0.00163681804389397	-0.142327005640317
TRIM6	1.13999635119048	7.8386904537037	4.41843131682859	0.000304162208726238	0.00179114376785089	-0.252754862749938
UPK1A	1.26098568055555	4.79781832098765	4.40694329917076	0.00031215275229644	0.00182874554801808	-0.278674337608852
BNIP3L	1.02199613293651	10.8943950061728	4.38995285669407	0.000324360792167283	0.00188597858023582	-0.317011934517931
ARRDC3	1.43002948809524	8.04452662962963	4.37161738356629	0.000338076657706332	0.00195260722839743	-0.35838852069063
SV2A	1.38273158333333	6.09867475925926	4.35988575836135	0.000347158075833752	0.00199390286897301	-0.384864463189015
PIR	1.04700368650794	8.3474598117284	4.35403524807033	0.000351778510224159	0.00201296513791853	-0.398068373368104
NOL3	1.01119011904762	6.30701712037037	4.35082642443419	0.000354338965224602	0.00202445485152946	-0.405310430756089
EDN1	1.35229791269841	6.20715882098765	4.35081591350763	0.000354347383147676	0.00202445485152946	-0.405334153209252
XIST	-5.22413674801587	6.45259187654321	-4.34526465209051	0.000358821545093867	0.0020426569345175	-0.417863094569641
LOC101928429	-1.5838113968254	8.05259077469136	-4.33460411772353	0.000367574041412479	0.0020840745532088	-0.441924035748443
RSAD2	-1.74481823611111	7.26969133024691	-4.33397644885339	0.000368096029752897	0.00208648778330877	-0.443340713615201
XYLT1	1.19186338095238	5.5179940462963	4.33219576894544	0.000369580968426315	0.00209326097549961	-0.447359803541306
ZNF595	-1.56294873412698	4.57020487345679	-4.32505812093492	0.000375594049399255	0.00212010895506832	-0.463470030022425
IL1B	1.48799722817461	6.25134805246914	4.3120879651719	0.00038677431061	0.00217569004408347	-0.492745271273996
PIK3R6	1.18918298611111	9.20247797530864	4.30893777114272	0.000389540036115059	0.00218742489678407	-0.499855738779898
FLOT2	1.25425733531746	7.59935313580247	4.30240801371764	0.000395336506681404	0.00220945098022391	-0.51459447934357
HSPBAP1	-1.13436181150794	6.09418156327161	-4.28680602914749	0.000409540837245945	0.00227204400432653	-0.54981101294787
KIF21A	1.45122868055556	7.33140945987654	4.25839425270637	0.000436741459981808	0.00239715154194831	-0.613941282606575
ADTRP	1.05922234325397	5.20071775308642	4.24911703441176	0.000446011577922723	0.00243507027149791	-0.63488108288976
LINC00881	1.44059597619048	6.28030312037037	4.23223746487191	0.000463389321341925	0.00251472906642023	-0.672979189579436
LRRK2	-1.71583125396826	7.81031483024691	-4.22596288426953	0.000470021447488891	0.00254434360061924	-0.6871407903791
HES4	1.6763506984127	6.19101687654321	4.2246782569835	0.000471391012382407	0.00254984501401855	-0.690040131553734
SLC8A3	1.08567531547619	6.30139517592593	4.21068870718982	0.000486568018227753	0.00261690444577385	-0.721612960552725
SPDYE2	-1.13325952777778	5.2499038117284	-4.20319297675026	0.000494901279882369	0.00265146851894802	-0.738529214045217
CTH	1.07977113888889	7.84786014969136	4.19331674161977	0.000506100612182209	0.00270115764248986	-0.760816826210464
RXRA	1.07222933333333	7.31987556481482	4.19231312623431	0.000507252850036278	0.00270517331485641	-0.763081612573532
CXCR5	1.77812876785714	6.81810908333333	4.17004621908586	0.000533506767878615	0.00282722027529997	-0.813326334472167
CPNE2	1.45735551190476	7.23782605092593	4.15705740945859	0.000549447694896515	0.00289398952507765	-0.842631883011217
VMP1	-1.14245101587302	6.18977323765432	-4.15606740132936	0.000550682168173114	0.002896968169935	-0.844865440913522
HSF5	-1.00679129365079	4.28604677160494	-4.11049720160803	0.000610625988486478	0.00316086170898821	-0.947656114231693
MT1F	1.26950652777778	7.98615643827161	4.10989946479119	0.000611454324360099	0.00316439304143624	-0.94900410871013
TUBB2B	1.87802509821429	9.35450604166667	4.10214204332094	0.000622307324060597	0.0032144132843235	-0.966497593562949
WNT10A	1.11399305357143	6.96504183333333	4.10058368267902	0.000624510757683347	0.0032211842391895	-0.970011620870317
TNFAIP2	1.13639684722223	6.42045875617284	4.08394237725353	0.000648534497922826	0.00331979136726311	-1.00753309019051
SPAG4	1.25849574206349	7.83256024382716	4.05422187174528	0.000693769660899864	0.00351232042727724	-1.07452532791465
SH3D21	1.25248557043651	6.95251474922839	4.04761626778912	0.000704245765717211	0.00355749903898941	-1.08941121040718
FHL2	1.16153519444445	6.35669654012346	4.03230304211464	0.000729145647970145	0.00365636423421427	-1.12391440489194
PFKFB4	1.38649187301587	7.98864681790123	4.03063197630906	0.00073191571128076	0.00366770907113222	-1.12767910571926
NIM1K	1.08427316071429	5.88771016666667	4.02523107669264	0.000740940905449988	0.00369879689319396	-1.13984598142664
PCAT6	1.23006538888889	4.95256013580247	4.02227393877982	0.000745929597748412	0.00372071264225901	-1.14650723301158
ATF3	1.19713998214286	7.4600555	4.02162891636963	0.000747022213747479	0.00372444669451397	-1.14796016917061
TIGD1	-1.191837875	5.34194852777778	-4.01923294995462	0.000751094846622677	0.00374302801240986	-1.15335703709345
RAP1GAP2	-1.13798672420635	4.30051239506173	-3.99918233349105	0.000786060305915401	0.00388306813555135	-1.19851221597708
GEM	1.48696757936508	6.35782302006173	3.99761595258475	0.000788859547195451	0.0038944769209811	-1.20203914295246
HLA-DQB1	2.30761026785714	8.08147080555556	3.98662473271259	0.00080878445096644	0.00398376017215112	-1.22678463389521
SLC12A8	1.69143585515873	8.00950390123457	3.96927973982002	0.000841257301769079	0.00411608051352596	-1.26582462999067
GPR133	1.71250516269841	4.90609247376543	3.96610802535033	0.000847334907557554	0.00413880955410415	-1.27296208827616
HNRNPLL	1.28569981150794	6.7629070617284	3.94180989440283	0.000895375653356726	0.00431744584116874	-1.3276260217532
JUN	1.18274094642857	7.40093841666667	3.93185115230489	0.000915843936581369	0.00439414331016982	-1.35002223026785
KLHL6	1.51765540277778	6.42636763271605	3.91645003046703	0.000948422923671123	0.00452339241547375	-1.38464796469563
BNIP3	1.03015196825397	11.2474125864198	3.9044642707333	0.000974576560014212	0.00462064949726029	-1.41158648204167
GLDC	1.54686439880952	9.78016515740741	3.90327403953528	0.000977212728385	0.00463111998418043	-1.41426115603896
CCR6	-1.37470291071428	7.55296430555556	-3.89573480193362	0.000994077189382988	0.00469460270048197	-1.4312014353666
ZEB1-AS1	-1.10592594444444	6.36800107098765	-3.89166362463417	0.0010033045434952	0.0047340495271958	-1.4403478455378
BCL11A	-1.42393044642857	8.48453483333333	-3.88460563277734	0.0010195047090777	0.00479377534542006	-1.45620228265822
HPSE	-1.14473945238095	5.60126828703704	-3.86472363212801	0.00106655769282539	0.00496435376671286	-1.50084778551097
FAM214A	-1.12409150595238	7.21739737037037	-3.85053230722494	0.00110146306780261	0.00510269144354514	-1.53270008499632
PIM2	1.16988300992063	10.9927588271605	3.84926413974637	0.00110463723037798	0.00511411373730476	-1.53554586204587
ZNF112	-1.12178046825397	4.2179217191358	-3.84755131409166	0.00110893884398277	0.00513073777537585	-1.53938929312417
TSIX	-2.0739639702381	4.73787234259259	-3.84378296619426	0.00111846164750521	0.00516596630832556	-1.54784447664275
ENO2	1.20806337896825	9.23875489197531	3.82737574237694	0.00116088340596906	0.00532264979817939	-1.58464720347435
TMEM133	-1.04695358333333	3.84405285185185	-3.82511225374243	0.00116686038501515	0.00534504504267674	-1.58972298876738
COL24A1	-1.41633567261905	6.03700832407407	-3.80810377720498	0.0012127655220939	0.00551102032526739	-1.62785263036409
ZNF532	-1.06137820634921	5.68778840895062	-3.77160463988207	0.00131743998308439	0.00588904375593027	-1.70960661483631
LOC101928100	1.46533031547619	6.01480806481482	3.73310935942567	0.0014375979940501	0.00629872710748011	-1.7957207959191
SELM	1.96018882837302	7.25459399845679	3.73267203886279	0.00143902386917324	0.0063036989357087	-1.79669839286205
IL12B	3.21736178174603	6.20878808024691	3.71025654699805	0.00151402409592881	0.00655925645241027	-1.84678477532488
INHBE	1.21043548809524	4.61488135185185	3.70259381359484	0.00154054416039988	0.00664887436817593	-1.86389680295443
STAG3	1.00398995833333	10.785326037037	3.70205669664809	0.0015424202988173	0.00665564502397188	-1.86509607019073
PEX11A	1.07042258928571	6.25980925	3.69801261767629	0.00155661928684717	0.00670889279818904	-1.87412480586009
FBXO17	1.10220898412698	5.5904535154321	3.68306553468088	0.00161023567852323	0.00690834815673937	-1.90748253828729
FSTL3	1.24555254960317	6.5908634691358	3.67872299496551	0.00162615385577827	0.00696284544970674	-1.91717002833635
FLJ32255	-1.04112911309524	6.52207967592593	-3.65365146286178	0.00172116007168065	0.00727044070076103	-1.97306557417058
CMPK2	-1.27300655753968	9.42821652469136	-3.6506667936395	0.00173283103394158	0.00730548878075097	-1.97971567556647
MT1HL1	1.16326372420635	9.91025699382716	3.64709228862477	0.0017469118274605	0.00735074614405627	-1.98767882575631
LGMN	1.004971125	10.7993228611111	3.64477192700762	0.00175611297715339	0.00738208392434524	-1.99284736318242
C14orf105	-2.10726547023809	5.66980981481481	-3.64058071190235	0.00177285483835533	0.00743802089031348	-2.00218180957883
IL18R1	-1.35840463095238	8.09321231481482	-3.63957975751058	0.00177687653149251	0.00745056303958314	-2.00441082012981
PRKCDBP	2.08745052976191	5.4602702037037	3.63264589254195	0.00180498541604416	0.00755233801229068	-2.01984896132929
TNFAIP6	1.20144651587302	5.64246779012346	3.62308644838887	0.00184446252123871	0.00768189016587453	-2.04112485884208
ALDH8A1	-1.13816724603175	4.09765375308642	-3.6063084357714	0.00191583044939848	0.0079248207312856	-2.07844366339029
UGT8	-1.51708858134921	4.99453111728395	-3.59653854827417	0.00195864216763138	0.00806978662922854	-2.10016069407149
RAB13	1.23187062103175	10.3883076080247	3.58782753636293	0.00199761247712193	0.00819831367837777	-2.11951523786352
SOX9	1.7975290734127	7.31008509876543	3.57536824363784	0.00205468974031483	0.00839754566761741	-2.14718327299318
EDEM3	-1.10417906150794	7.09980482716049	-3.55577270964233	0.00214774223407085	0.00870066652840714	-2.19066293193408
CDC42EP5	1.21587553769841	3.63857993209877	3.54542121870008	0.00219856913653806	0.00887667676924457	-2.21361337177822
CD69	1.03528750396825	10.7889776419753	3.53899886395523	0.00223069986082123	0.00897761239058221	-2.22784607452859
LRRC31	-1.26602523015873	3.58777459876543	-3.53533803446255	0.00224922218100581	0.009030670848381	-2.23595669308622
GPR18	-1.98158053571428	7.16818280555556	-3.53006876980229	0.00227614984415563	0.00912187165935626	-2.2476279738466
METRNL	1.10545844642857	5.34030158333333	3.52491421010597	0.0023027996938878	0.00920482218418913	-2.25904190859836
RRAD	1.09185239484127	5.3603552654321	3.51805337451272	0.00233875032748618	0.0093141366270109	-2.27422903766621
NEURL3	1.80787746031746	7.83010352469136	3.51763350511119	0.00234096836064944	0.00932125559270731	-2.27515827003485
ARG2	1.01205728968254	5.50505186419753	3.51592015144715	0.0023500410227188	0.00935028744165856	-2.27894994447332
SELL	-1.39459330357143	9.89862133333333	-3.49595766909027	0.00245834300600654	0.00970120304520861	-2.32309990278747
ENPP2	1.51193119246032	6.78080480246914	3.49514947310215	0.00246283003047114	0.00971359902546297	-2.32488627563428
CYB5R2	1.66420515476191	7.36562368981481	3.48709972358572	0.00250796527433581	0.00986930819793319	-2.34267418903868
PDGFA	1.08797470634921	5.86768702160494	3.48705212710934	0.00250823456395078	0.00986930819793319	-2.34277934014289
SCML1	-1.64111312896825	6.39951424691358	-3.46632399118513	0.0026282641160826	0.0102676503026058	-2.38854390143775
ASB2	1.71558021428572	8.77750325	3.4564111583766	0.00268765240196779	0.0104687421226495	-2.41040952996986
CLEC2D	-1.04613933333333	8.49208610185185	-3.4313071687121	0.00284403640555859	0.010945950993523	-2.46572293617883
NDRG1	1.11544343452381	6.53387857407407	3.41993334008084	0.00291780948623468	0.0111821820894583	-2.4907543658111
SPINT2	1.33504891666667	7.6160935462963	3.41660479434683	0.00293975355586826	0.011262293656266	-2.4980762731612
FKBP9	1.19596367857143	6.74433022222222	3.39313580581992	0.00309915850424601	0.0117544530203338	-2.54965554166939
CCL20	1.97240485119048	5.68274917592593	3.38151171512456	0.00318123214665705	0.0119880298767082	-2.57517200162427
MT1H	1.32132741666667	9.95537662962963	3.3724803489939	0.00324647232285946	0.0121787708258621	-2.59498281839478
SLC16A10	1.24317747420635	4.99181638271605	3.36311455339998	0.00331551815706944	0.0123862861723645	-2.61551386591986
ZG16B	1.06722956547619	6.16111562037037	3.36049245300082	0.00333510598167553	0.0124443710465514	-2.62125939129536
IPCEF1	-1.25544044444444	8.84217095987654	-3.3589813600561	0.00334644589980226	0.0124781458702288	-2.62456999391928
TMEM45A	1.9451091656746	8.66944992746914	3.34528410477647	0.00345098030590224	0.0127930280026881	-2.65456229868041
ENPP5	1.16649666269841	3.90866795987654	3.31042344580456	0.00373171754909787	0.0136146385999353	-2.73075759588996
SMCO4	1.88339143650794	8.48757314506173	3.28673319104681	0.00393516733005616	0.0141989965335287	-2.7824211126309
SHISA8	1.39821100595238	6.35408660185185	3.26936423010996	0.00409120180840536	0.0146521324441616	-2.82023725298319
MGC70870	-1.73458218055556	7.82722487345679	-3.26268921874997	0.00415276603495985	0.0148358097599382	-2.83475602221001
IL32	1.66135161309524	8.95021615740741	3.25548603815319	0.0042202197302671	0.0150154055186462	-2.85041462247355
PTGR1	1.30055072420635	6.10289054938272	3.25366822612133	0.00423741136719524	0.015066119595054	-2.85436478061163
FEZ1	1.02370411309524	7.55273621296296	3.24715225879926	0.00429960027727231	0.015244677387224	-2.86851921928648
HLA-DPB2	2.11887303174603	5.7337737191358	3.2457807416451	0.00431280352983581	0.0152689886905714	-2.87149753495643
MT1E	1.2349579484127	8.58049484876543	3.21274077920568	0.00464313565382716	0.0162059747954044	-2.9431395911041
MUC19	-1.15965099801587	6.41127723765432	-3.20593029336591	0.00471423993132909	0.0163927151490395	-2.95788137973375
AICDA	1.04340553174603	10.4048909969136	3.18931819598663	0.00489217017549306	0.0169136453472699	-2.99380175408069
MT1X	1.22790359126984	9.87492834876543	3.18482382079471	0.00494142578039721	0.0170485488245604	-3.00351065226015
SOCS2	1.35480002579365	6.42985706172839	3.16613539970343	0.00515148348586943	0.0176327966992619	-3.04383883726899
TMEM2	-1.52557129563492	6.58556283950617	-3.16416958777244	0.0051740792861511	0.0176877705688396	-3.04807682325433
FAM174B	1.13106643253969	6.42810058641975	3.15137595224549	0.00532351443668921	0.0180844145117087	-3.07563866175205
MMP7	2.00341297420635	8.53719346604938	3.14339809070289	0.00541882121165807	0.0183505998899018	-3.09280863316596
QPCT	1.48840201388889	5.18496624691358	3.13300607270721	0.00554546607421958	0.0187180010763954	-3.11515446935033
CETP	1.39910052777778	6.81432716049383	3.12240601723874	0.00567761621489016	0.0190748524283967	-3.13792419986369
FAM101B	-1.02793226785714	8.49470883333333	-3.1163514654798	0.00575446902745537	0.0192708000910449	-3.1509191032954
ADM	2.12045682539683	8.17751691975309	3.10991850392726	0.0058372349305859	0.0194850535576775	-3.16471755838003
PKIG	1.12963990277778	7.76746699382716	3.10793720525189	0.00586295875083022	0.0195519245081976	-3.1689655667564
ID1	1.22067340277778	4.05688784104938	3.10179730776628	0.00594337767445742	0.01976943837973	-3.18212441216613
LOC100506563	1.37687072420635	5.05942332716049	3.09802497199996	0.00599331811197876	0.019885583370928	-3.19020508901557
SYCP2L	-1.21270069444444	4.68201775154321	-3.09313805279086	0.00605862144473988	0.0200653609885214	-3.20066865778088
AFAP1L2	1.59267064087302	4.91995806790123	3.06221666901274	0.00648815029632908	0.0211993237311624	-3.26675224947587
HILPDA	2.00738749801588	10.9601300123457	3.0570421477415	0.0065628623400252	0.0213950102753035	-3.27778983815551
TGFBR3	1.75150981944445	5.83037276234568	3.05620105420607	0.00657508510549849	0.0214316299547432	-3.2795833647185
TUBB2A	1.33694691468254	10.634302808642	3.04756001909658	0.00670194348983716	0.0217623089618848	-3.29799983975041
DSG2	1.41743215277778	6.5191766882716	3.0263847618457	0.00702294158641328	0.0225854380173187	-3.34305662358469
CCR1	-1.04594729960317	6.53460158641975	-3.00157948459595	0.00741795031428685	0.023643813230257	-3.39570166181599
GUCY1A3	-1.38301359722222	4.58629470216049	-3.00149678061577	0.0074193026596889	0.023643813230257	-3.39587693811069
VEGFA	1.20540243849207	8.18255788271605	2.99767536966351	0.00748205008296447	0.023791357893674	-3.40397391155653
C11orf96	1.1611516984127	4.76418907098765	2.99578998631021	0.00751319704290968	0.0238678485284805	-3.40796742676659
SYNGR3	1.13895117460318	8.24958213580247	2.97690210788821	0.00783223771634087	0.0246391752538034	-3.44792620931914
FAM154B	-1.05152506349206	2.83878889506173	-2.97670796220925	0.00783558420050008	0.0246461221228106	-3.44833647849744
CHAC1	1.10505588789683	7.16713218364198	2.95092748067516	0.00829246282035949	0.0258280634996036	-3.5027311770857
RASGRP1	1.36566766071428	8.82094080555555	2.94530801402167	0.0083954146867227	0.0260737111605861	-3.51456522800062
SLC2A3	1.34874627777778	9.31555724382716	2.91885783164809	0.00889680564960438	0.0273562244718665	-3.5701560885022
PLA2G4A	1.55543337103175	6.78537151080247	2.90319617827958	0.00920717880409661	0.0281090647273032	-3.60298503413864
G0S2	2.53496137698413	6.87642598765432	2.89387677543628	0.00939679112651814	0.0285730541023027	-3.62248835162253
LPAR6	-1.12707272619047	5.53517582407407	-2.88941897626885	0.00948881432303502	0.028793450548116	-3.6318091073227
GLT1D1	1.15997880753968	6.93888000308642	2.86115162601857	0.0100928597510578	0.0302060390034076	-3.69078511215715
WWC3	-1.08489549007936	7.58811063271605	-2.84420174819848	0.0104726242364143	0.0310762960930628	-3.7260410678989
PHACTR2	-1.08257508928571	4.93806483333333	-2.83697065420676	0.010638783780287	0.0314443878234445	-3.74105684279173
PLK2	1.3005795734127	4.93672673765432	2.79561963394339	0.0116386786116352	0.0337803537383401	-3.82663129357242
MCC	-1.38945945039682	5.85827602469136	-2.7915732270893	0.011741226333901	0.0340247288286882	-3.83497791401749
EHHADH	1.09925206944444	4.85357842901235	2.75972294778866	0.0125791658366243	0.0359858208297563	-3.90050230340355
IFIT1	-1.01108716865079	10.1947021049383	-2.7566155913789	0.0126639128243568	0.0361756865944325	-3.90687822223453
NKG7	1.42339470634921	6.61070066049383	2.74773675064869	0.0129090843699291	0.0367546868098104	-3.92507991280917
GIMAP7	-2.06991952777778	5.76063821450617	-2.74372004225632	0.0130214821098686	0.0369921480090507	-3.93330606868038
HCAR3	1.25355882936508	6.60961947839506	2.7380178557196	0.0131826507968336	0.0373519939418789	-3.944975312626
TNIP3	1.77801433134921	5.91802774382716	2.69218217561412	0.014549134641695	0.0404717898762362	-4.03839662672625
GALM	1.11766286507936	7.51543425617284	2.67291253375278	0.0151630266929393	0.0418675104542483	-4.07746588594074
VLDLR	1.42499209821429	5.94625009722222	2.64950914148068	0.0159417676386061	0.0435897328802547	-4.12474819994072
SERPINB10	1.27607289087302	6.77180262345679	2.62547798627247	0.0167808438683504	0.0455040729842675	-4.17310308259101
MYH10	1.00644254761905	6.7610389537037	2.62421970073287	0.0168259131222598	0.045569918303476	-4.17562943154241
FAM169A	-1.45511150892857	5.85601034722222	-2.60863196356947	0.0173938365541948	0.0468327210778388	-4.20687976430789
C17orf99	1.2597068531746	6.96761088580247	2.5805333274438	0.018463726293805	0.0491873850196555	-4.26299287143386
