# Supplementary material for: Analysis of genes characterizing chronic thrombosis and associated pathways in chronic thromboembolic pulmonary hypertension
Source: PLoS One. 2024 Mar 7;19(3):e0299912. doi: 10.1371/journal.pone.0299912 (PMC10919650; doi:10.1371/journal.pone.0299912)
Supplement: S2 File — (TXT) [file pone.0299912.s002.txt]

geneNames	GSM3737373	GSM3737374	GSM3737375	GSM3737376	GSM3737377	GSM3737378	GSM3737379	GSM3737380	GSM3737381	GSM3737382	GSM3737383	GSM3737384	GSM3737385	GSM3737386	GSM3737391	GSM3737392	GSM3737393	GSM3737394
A1BG	7.325159	6.81576	7.325777	6.580501	7.233084	6.728195	7.169014	7.167197	7.146402	7.029432	6.299816	7.089962	6.753593	6.784823	6.596662	5.993998	7.040228	6.995167
A1BG-AS1	5.812469	5.665486	5.788681	5.84411	6.154924	5.77555	5.816761	5.938648	5.739874	5.858883	5.175021	5.579837	5.548773	5.639668	4.695006	5.282983	5.053989	5.000136
A1CF	3.95848	3.80832	3.991172	3.8843605	3.6259305	3.818958	4.0197385	3.8323775	3.865325	3.906099	3.666357	3.7901795	4.028904	3.880416	4.1940505	3.8832575	4.0164945	3.828162
A2M	4.0180165	4.0674055	4.081426	3.901144	3.7387075	3.723368	3.957085	3.692886	3.837605	3.9308315	3.937507	3.766122	3.8833815	4.041968	3.506819	3.703391	3.7626765	3.4981795
A2M-AS1	3.37293	3.211598	3.224485	3.206091	3.05045	3.001598	3.173777	2.94204	3.097624	3.063558	2.982629	3.049427	3.356592	3.060015	3.666623	3.384228	3.248796	4.271299
A2ML1	3.5066115	3.504122	3.453583	3.440506	3.451711	3.441106	3.4012045	3.485299	3.401365	3.596629	3.302393	3.5429995	3.399654	3.630631	3.3028435	3.411924	3.163469	3.1383045
A2MP1	4.069543	4.361798	4.311707	3.940881	4.393395	4.146279	4.270245	4.336459	4.189687	4.264105	4.075785	4.298039	4.284323	4.47405	4.143019	3.843018	3.828457	4.009128
A4GALT	5.743201	5.736324	6.105221	5.638714	6.118939	5.798315	5.841005	5.666183	5.797033	5.64292	5.804125	5.582681	5.735054	5.764761	4.150178	5.105149	5.199123	4.339435
A4GNT	4.577014	4.372735	4.636974	4.623469	4.480095	4.671856	4.286964	4.331666	4.439939	4.391723	4.354932	4.449864	4.568746	4.514712	4.774334	4.695335	4.43726	4.509953
AA06	5.320457	5.829671	5.516732	5.343989	5.564164	5.467344	5.650186	5.426834	5.55474	5.758048	5.157323	5.374343	5.192296	5.499187	5.43316	5.515039	5.343212	5.055737
AAAS	7.560099	7.558904	7.437908	7.83288	7.923012	7.500421	7.528697	7.613103	7.318556	7.527772	7.41319	7.724769	7.641257	7.487958	7.190351	7.410196	7.065005	7.821323
AACS	9.023726	9.341198	9.009893	9.486113	8.696836	9.073221	9.090837	9.235317	9.035799	8.966043	8.911346	9.032822	8.832851	8.737562	8.778073	8.739815	8.713676	8.536113
AACSP1	2.516523	2.637167	2.624007	2.599027	2.628664	2.538457	2.696448	2.409628	2.410665	2.753839	2.664522	2.855904	2.613166	2.592225	2.667494	2.582113	2.651103	2.478746
AADAC	4.092156	4.069994	4.119948	4.024669	3.98959	4.03438	4.191777	4.358981	3.988958	3.986052	4.2333	4.159183	4.1353	4.083471	3.752125	3.971703	3.548763	4.311179
AADACL2	3.028403	3.125442	2.919854	2.673714	2.846739	2.794522	2.854899	2.844016	2.740058	2.756999	2.865938	2.802978	2.844728	2.682545	2.932075	2.896294	2.829553	2.94172
AADACP1	2.947116	2.652431	2.622622	2.753353	2.699852	2.740934	2.674616	2.670211	2.805721	2.73249	2.768305	2.774518	2.789871	2.59765	2.910975	2.963521	2.638968	2.39736
AADAT	3.480146	3.45292	3.916405	3.4124	3.447439	3.594889	3.554892	3.974222	3.770105	3.662495	3.450093	3.474657	3.988263	3.733699	3.543233	4.013295	3.684034	3.661484
AAED1	6.731462	8.378948	7.553441	7.935232	8.029543	8.86779	8.930148	8.395807	8.048373	8.033857	8.510229	7.463053	7.27623	7.073546	7.746185	8.235204	8.080479	8.147051
AAGAB	5.981489	5.935577333	6.393638333	6.104092667	6.272134333	6.104399667	6.173224	6.120660333	5.762074333	6.03732	6.022728667	6.05843	5.825131667	6.067766667	6.041832667	5.914522667	6.286738333	6.399872333
AAK1	5.674237714	5.806259	5.441604143	5.249454	5.326432857	5.743194571	5.690976714	5.595663571	5.522908286	5.555781286	5.501328286	5.816200429	5.480557857	5.556325143	6.028954	6.383826286	6.053613714	6.014787857
AAMDC	5.510960667	5.238008333	5.933672333	5.314062333	5.706907667	5.491381	5.553182667	5.258297	5.549129333	5.619676333	5.509755	5.457894	5.457207333	5.440241667	4.989873667	5.299227	5.169281667	5.318125667
AAMP	9.058268	9.204136	9.153158	9.156019	8.995169	9.20681	9.135201	9.067734	8.82419	9.181862	9.166004	9.003315	9.12251	8.901022	8.303211	8.389493	8.465981	8.157173
AANAT	3.663079	3.641515	3.684548	3.519727	3.12637	3.277488	3.700486	3.412469	3.513764	3.471322	3.616123	3.277499	3.430543	3.268826	2.949945	3.689659	3.334912	2.978893
AAR2	8.338617	8.434752	8.157434	8.381345	8.469337	8.509275	8.50491	8.458609	8.395103	8.225221	8.350995	8.303254	8.275578	8.26579	8.152256	7.950949	7.780259	8.031396
AARS	10.38473	10.34671	9.640768	10.25419	9.968525	9.536257	10.20029	10.2751	9.979879	9.808138	9.627449	9.980165	9.870396	10.03499	9.564587	9.441103	9.437382	9.583225
AARS2	6.762348	6.884721	6.741824	6.9404265	6.9682965	6.724881	6.7948	6.7719295	6.8884615	6.7700625	6.8868635	6.9692605	6.8751745	6.7911135	6.6169175	6.648847	6.486911	6.618053
AASDH	7.271737	6.973985	7.5481215	7.660834	7.510922	7.2909915	7.1788655	6.8779675	7.5519925	7.650612	7.581797	7.4068705	7.438606	7.5002625	7.6903335	7.6804775	7.7063075	7.682395
AASDHPPT	8.048535	7.906195333	7.893379333	8.115266667	7.967144	8.127590667	7.994976333	8.006665667	7.868878	8.148610333	8.020760333	8.043799333	7.922140333	7.817701	7.985335667	7.939560333	7.778962	8.001058
AASS	4.1677245	3.33626	3.090294	5.053307	4.356437	5.1478045	3.2711935	3.662081	2.821291	4.818965	3.3236155	3.1782745	3.025959	2.9415815	4.262166	3.9675305	3.4769555	3.6373165
AATF	9.639139	9.726631	9.659508	9.815334	9.753646	9.694744	9.819937	9.787912	9.665327	10.14403	9.917601	9.711834	9.670578	9.471128	9.030771	9.030294	8.803014	9.185843
AATK	5.537735	5.38303	5.68788	5.744595	5.53189	5.269039	5.725554	5.454759	5.347478	5.738363	5.486241	5.390094	5.666455	5.485654	5.634677	5.230247	5.048906	5.416256
AB488780	6.080495	6.119197	6.380339	6.090545	6.169305	5.998815	5.814535	6.106592	6.07304	6.074617	6.247836	6.463223	6.310728	6.219185	6.125135	6.112499	6.709818	6.354716
ABAT	5.239146	5.795137667	4.953572667	5.823024	5.598549	7.236146	5.061840333	6.408062333	5.230216667	5.635104667	5.094529	5.428011333	4.71183	4.958085667	5.107054	4.527694	5.055215667	5.044341667
ABCA1	3.56247775	4.5393955	3.5497945	3.3949825	3.6191625	3.438557	3.58026775	3.50120625	3.5011955	3.48341925	3.476137	3.26780375	3.420442	3.49423275	3.5040175	3.54219525	3.9253435	3.83791225
ABCA11P	4.456798	4.759771	5.636456	5.568586	5.908435	5.646461	4.551474	4.334276	4.765527	5.722684	5.378148	5.077568	5.395597	5.560966	5.907945	5.751707	5.952529	5.380593
ABCA12	3.26987	3.646308	3.760548	5.642906	5.049525	3.46358	3.971992	3.126759	3.385688	3.441926	4.37721	3.7534	4.109445	3.494081	3.439699	3.285341	3.286009	2.686458
ABCA13	2.454062	2.443272	2.422082667	2.420764	2.462420667	2.455217333	2.526475333	2.416221333	2.399322	2.38206	2.531912667	2.432687	2.388822	2.424691	2.545655333	2.768956667	2.645218667	2.538525333
ABCA17P	4.122772	3.908511	3.916966	4.427418	4.084951	3.859608	4.269567	4.16034	4.114224	4.166502	3.948041	3.887433	4.024209	3.867474	3.591783	4.058463	3.897171	3.791103
ABCA2	4.617935667	4.750066	4.639944333	4.565627667	4.476765667	4.504869	4.546547333	4.643596	4.473941	4.657547333	4.409524333	4.447287667	4.552546333	4.520037667	4.397788333	4.389486333	4.354985667	3.825260667
ABCA3	5.26951	5.540194	6.002041	6.636324	5.503787	5.971557	5.609712	5.504266	5.346435	5.793748	5.942887	5.135474	5.56116	5.4905	5.288781	5.641882	5.596292	4.908978
ABCA4	4.1243595	3.8010605	3.7752045	3.9562385	3.699029	3.5981225	3.826093	3.927716	3.9287425	3.973829	3.4491985	3.683067	3.881447	3.8804025	3.5930075	3.6404095	3.811143	3.2177725
ABCA5	7.20458	6.7819975	7.0208365	7.0919895	7.1582285	6.216199	7.063354	6.7895555	7.5274745	6.51897	7.3585665	7.484804	6.9578685	7.25608	6.9679935	6.825135	7.476572	7.4520405
ABCA6	6.262713	6.968566	7.558184	7.152074	6.819222	6.380924	7.256634	5.916997	7.275829	7.375287	8.200015	7.30938	8.068192	7.198517	6.251276	6.891594	7.551615	5.950461
ABCA7	6.329681	6.348078	6.395833	6.315705	6.34628	6.868608	6.649902	6.627469	6.205539	6.316143	6.025972	6.377004	6.101293	6.212523	6.025175	5.569524	5.767917	6.015771
ABCA8	3.117614	3.111404333	3.205397333	3.157386	3.208043667	3.147434	3.148439	2.949166333	3.163646333	3.045553333	3.170204667	3.040474333	3.126944667	3.025704667	3.122360333	3.192483333	3.152621333	3.037918667
ABCA9	3.008191	3.194847667	3.266003	3.226791333	3.116051333	3.012025667	3.131996667	3.138785	3.084402333	3.165944	3.199322667	3.261528667	3.059518333	3.142313333	3.582626667	3.584051	3.6648	3.386500667
ABCB1	5.358022	5.708317	4.0351475	4.15069	5.126271	4.8844435	4.8422345	5.743441	4.6849345	4.1881245	3.851099	4.8543645	4.2395715	3.6540905	3.9647815	4.3769955	3.67694	4.567151
ABCB10	8.608274	8.499405	9.000637	9.239815	9.133978	9.317911	8.707785	8.386667	8.723846	8.917667	8.843149	8.768364	8.760155	8.83973	8.922171	9.202595	8.809821	9.015692
ABCB11	3.319856	3.254325	3.290401	3.153836	3.1096165	2.975223	3.227264	3.13533	3.2185315	3.1699065	3.109441	3.040476	3.1355695	3.0704975	2.949236	3.0033215	2.986735	2.950552
ABCB4	6.252799	5.751341	5.52427	5.4174495	5.940621	5.8345525	5.971051	5.936288	5.795126	5.424173	6.3191385	6.285864	5.703751	5.525943	5.72945	7.3448125	6.3654575	6.263819
ABCB5	3.54939375	3.49317875	3.579734	3.498115	3.5233295	3.4483265	3.55946975	3.4472795	3.44849475	3.6042735	3.3771555	3.51232025	3.531329	3.4122555	3.52307525	3.53854925	3.4943075	3.25870075
ABCB6	6.556688	6.3215795	6.258814	6.353343	5.9471755	5.782407	6.4448385	6.2665975	6.497639	6.4525465	6.1303045	6.4640235	6.486368	6.1986125	5.3989345	5.3965495	5.37646	5.713217
ABCB7	9.91623	9.201531	10.04843	9.719349	9.78791	9.413301	9.546404	9.190224	9.575998	10.02125	9.607836	9.740953	9.864671	9.731542	9.080767	8.935951	9.0242	9.103824
ABCB8	5.580133	5.6890825	5.791102	5.7608315	5.816359	5.6313945	5.818283	5.6724965	5.634377	5.8238045	5.5852165	5.5637095	5.7965745	5.5529625	5.879606	5.8218205	5.8403675	5.7054515
ABCB9	6.169537667	5.864677667	6.031137	5.754120333	5.537725667	5.800783	5.844367667	6.772910333	6.580540333	6.124440333	5.556494	6.049689	5.548159	5.816836667	6.088191333	5.426617	6.851065667	6.326113667
ABCC1	8.022003	8.2823845	7.905523	8.445085	8.223258	8.3726185	8.1692885	8.0375125	8.3583505	7.9878055	8.3658225	8.2261015	8.3231775	8.104903	8.247911	8.406312	8.295401	8.3730415
ABCC10	7.7947275	7.535069	7.292784	7.3719345	7.6995815	7.503793	7.591947	7.9561755	7.640423	7.449134	7.2701065	7.50808	7.302894	7.28798	6.893139	6.7315095	7.384653	6.846415
ABCC11	4.0581445	4.00396	3.9406275	3.926398	3.9980335	3.9474455	4.0391565	3.9722755	3.9940105	3.9026175	3.7319045	3.864853	3.835309	3.9138805	3.8447705	4.031356	3.5293755	3.5012945
ABCC12	3.2520505	3.024949	3.033997	3.118783	3.103872	3.096645	3.061558	3.1162565	3.2224215	3.105508	2.85465	3.225125	3.2426525	2.977651	3.032804	2.969983	3.065676	3.548818
ABCC13	3.10201425	3.024344	3.130097	3.10013125	3.0763265	2.9538855	3.07909175	2.9454155	3.10341975	3.219131	3.02166	2.96027825	3.00572975	3.146166	3.022219	3.46283175	3.058922	2.939604
ABCC2	4.241403	4.190226	3.721936	4.047105	3.886037	3.690135	4.146935	4.206503	3.954707	3.936026	4.008089	4.163623	4.19238	4.000038	4.107626	4.012158	4.198483	3.798291
ABCC3	5.239645	5.2531914	5.280708	5.303622	5.2658888	5.1558738	5.3967698	5.2629766	5.2985926	5.4146366	5.059615	5.287783	5.2521246	5.2389312	5.1634436	5.274636	5.064282	5.0947908
ABCC4	6.72741825	5.36665975	7.73672375	7.02274825	6.98339725	6.8499895	6.58393475	6.493528	6.52974425	7.148369	7.242369	6.30439525	7.08590375	6.8674975	5.99036575	6.1928545	6.1654895	6.027835
ABCC5	4.951948333	5.058911667	5.029229667	5.536913667	5.506196667	5.681101	5.062026667	5.138486667	4.951479667	5.265481333	5.346972	5.149144	5.421023667	5.259157667	5.215853333	5.316187	5.131102	5.419185333
ABCC6P1	2.865786	3.00092	2.90821	2.795972	2.708609	2.763164	2.983221	2.804163	3.077865	2.724288	2.902856	2.86395	2.905136	2.977245	2.681205	3.248038	2.991908	3.032387
ABCC8	4.767298	4.8991955	5.072987	4.8597535	4.727013	4.712234	4.9343345	4.559285	5.021168	4.9850415	4.6539255	4.7095945	4.733065	4.7670275	4.745693	4.5250115	4.222995	4.340142
ABCC9	3.2068294	3.1569836	3.354056	3.2008136	3.1651076	3.1678868	3.2893214	3.1960318	3.2194036	3.1649894	3.2660588	3.1945188	3.343185	3.189151	3.2918764	3.2442932	3.1220234	3.0737882
ABCD1	5.895096	6.371633	6.035409	6.122106	5.999103	6.078745	6.366095	6.293477	5.99425	5.815337	5.791753	6.464744	6.124022	6.034819	6.235652	5.790154	5.588871	5.875022
ABCD2	4.47051	4.517266	3.74966	3.803008	3.925038	5.70577	4.715094	5.579518	4.832784	3.734034	4.333844	4.461164	3.56834	4.104812	3.945969	3.700156	4.535028	4.439023
ABCD3	8.1779095	8.1299235	8.192034	8.732077	8.6478985	8.416872	8.234826	8.534266	7.9799555	8.697676	8.7768225	8.1959735	8.080667	8.1770635	8.2738785	8.2159485	8.1499875	8.3908775
ABCD4	5.652456	5.5826335	5.660567	5.8307635	5.7373285	5.843838	5.5775705	5.618489	5.7431925	5.71667	5.6154795	5.7368455	5.832248	5.6958165	5.4207415	5.775813	5.4182935	5.3983425
ABCE1	10.2709575	10.2705225	10.330237	10.76948	10.357475	10.845955	10.169297	10.489885	10.2501235	10.739945	10.48756	10.157556	10.322587	10.210771	10.38588	10.371535	10.136376	10.433575
ABCF1	9.629658	9.739334	9.670671	9.954275	9.891191	9.780373	9.940195	10.02727	9.546158	9.755266	9.677805	9.612352	9.477106	9.724756	8.683004	8.82576	8.627625	8.750477
ABCF2	6.7113058	6.7550218	6.5040994	7.1577056	6.8770584	7.0108172	6.808233	6.9849554	6.6101064	6.928421	6.873421	6.678235	6.697033	6.6130174	6.1987482	6.3897652	6.1423124	6.5271162
ABCF3	8.038139	8.33968	7.601903	7.890008	7.990795	7.971523	7.973153	8.234806	7.957804	8.002416	7.863254	8.08237	7.972169	7.791456	7.955271	7.90486	7.939236	7.849666
ABCG1	5.19993575	5.58192825	5.187372	5.05913075	5.85731325	4.26919125	5.10242	4.95164275	5.21556525	5.27040525	5.110832	4.799119	4.54888425	4.52052525	4.65518775	3.67097875	4.83325575	4.727074
ABCG2	3.822425	3.933115	3.71875	3.437413	3.8303	3.847558	3.955394	3.816564	3.561205	3.684714	3.780292	3.538112	3.808948	3.715394	3.410421	3.593609	3.525286	3.321176
ABCG4	4.02057	4.017205	3.932719	3.892165	3.91748	3.891414	4.047112	4.116767	3.894211	3.664719	3.544186	3.86029	3.779682	3.770818	3.750631	3.86725	3.918956	3.7939
ABCG5	3.693922	3.519043	3.547215	3.771166	3.397175	3.593043	3.739909	3.555496	3.582401	3.376513	3.362171	3.412507	3.396918	3.593367	3.322447	3.21637	3.440053	3.198445
ABCG8	4.781527	4.962543	4.992718	4.836313	4.935466	4.855922	5.051535	4.95417	5.17379	4.880189	4.422326	4.864831	4.796277	5.067758	4.945704	4.96843	4.408907	4.642834
ABHD1	4.375375667	4.224547333	4.314780333	4.190312667	4.136197333	4.211346667	4.262903	4.212360333	4.243458667	4.262066667	4.049592	4.191309	4.377312333	4.262062667	4.290976333	4.284114	4.133321	3.933896667
ABHD10	9.102378	9.090173	9.0636145	9.4442155	9.5730715	9.27071	9.045615	8.982289	9.2575815	9.3085465	9.330552	9.293122	9.4717195	9.169502	8.9823875	8.992012	8.940707	9.151211
ABHD11	6.062490667	6.145122667	6.208024333	6.316638667	6.373417333	6.115790667	6.215646667	6.106236667	6.159532	6.294822	6.532408667	6.214364667	6.227561333	6.278121333	5.339561333	5.256877667	5.554950333	5.588027333
ABHD12	7.299143333	7.253116667	7.26258	7.252457333	7.348027333	7.219602	7.348428	7.618474333	7.350202333	7.506523333	7.210002333	7.271515	7.256676333	7.649317667	6.891338	6.961026667	7.280316667	6.647365333
ABHD13	6.364514	6.1268575	6.3907635	6.5855955	6.5083585	7.1537975	6.4752095	6.603249	6.6669625	6.979143	6.5113935	6.4334295	6.0640505	6.370649	6.321303	6.3077105	6.2485475	6.221507
ABHD14B	8.198617	7.840497	8.111691	8.32872	8.013072	8.153439	7.822472	7.591059	7.921042	8.298882	7.870101	8.196316	8.126645	7.798986	8.362168	8.208416	7.614178	8.536627
ABHD15	5.786027	5.576932	5.120394	6.243089	5.809732	5.815368	5.40943	5.671081	5.684774	5.435456	5.541517	5.512404	5.491997	5.323704	5.977061	5.843587	5.583636	6.295631
ABHD16A	6.440027	6.2900475	5.99257	6.3818605	6.240259	6.33367	6.354544	6.557888	6.36033	6.352708	6.0205605	6.0919695	6.0614565	5.964448	5.987674	5.788261	5.815201	6.119468
ABHD16B	4.577122	4.918756	4.78227	4.819045	4.550037	4.624203	4.882394	4.346775	4.688017	4.627105	4.466524	4.695299	4.336003	4.494969	4.231681	4.157546	4.007587	4.006352
ABHD17A	9.036387	8.880003	8.763059	9.148	9.111784	9.182835	9.169901	9.037928	9.196576	8.916093	8.786936	9.111014	8.977641	8.9624	8.311112	8.571709	8.453936	8.615739
ABHD17B	7.123307	6.992184333	7.2935	7.069129333	6.966611	7.319908333	7.019884667	7.073843667	7.225673667	7.086696667	7.342966	7.165926	7.230218333	7.127459667	6.753608	7.253593333	6.817321333	7.052419667
ABHD17C	5.22474	6.447378	5.843284	7.232131	5.273107	6.053689	5.333428	5.797262	5.014941	6.934143	7.073705	6.142112	6.069474	6.439774	6.307591	6.249405	6.435548	6.342579
ABHD2	6.137265167	6.327469167	6.177487333	6.290384	6.202756	6.1615795	6.2723135	6.3013705	6.272860833	6.231237833	6.568564167	6.261659167	6.355411	6.296566	6.295837167	6.508954167	6.290847333	6.484431333
ABHD3	8.909965	9.42931	9.147173	9.264384	9.319073	9.817948	9.264761	9.797999	9.240468	9.585259	9.390688	9.202641	8.843674	9.350879	10.21642	9.902403	9.878288	10.00239
ABHD4	7.762672	7.88135	6.9885825	6.749373	7.4054415	6.442088	7.5069475	7.630213	7.6756795	7.1212005	7.223467	7.545747	7.2316105	7.2919535	6.7345135	6.4773355	6.538168	6.3378735
ABHD5	4.5535545	4.85383825	4.652802	4.68023375	4.95095725	4.96026775	4.84154375	4.83827575	4.2963725	4.617199	5.111191	4.7483295	4.7816315	4.52493375	4.7623565	5.23215425	4.8757685	4.94763275
ABHD6	6.28362725	5.00581675	4.29774825	7.13960525	6.35129725	7.1282115	5.0827545	5.0408145	5.48083475	5.911599	5.72802225	5.52325825	5.178052	5.40423025	4.95715025	4.48663225	4.753439	4.5127135
ABHD8	5.615228	5.852876	5.782536	5.782674	5.722887	5.867237	5.373689	5.468548	5.485733	5.383336	5.110399	5.531504	5.541211	5.433279	4.633383	4.549872	4.592339	5.102416
ABI1	7.309227667	7.005793333	7.513082667	7.364333333	7.516340667	7.28081	7.465898333	7.264740333	7.503895333	7.575987333	7.546828	7.441707667	7.555824	7.819195667	7.728935333	7.402806	7.795265	7.630108
ABI2	6.609781714	6.427621143	6.704786143	6.657301	6.766454714	6.479118714	6.585437286	6.529443	6.409695714	6.561301857	6.616233143	6.633740143	6.682428857	6.784897857	7.005437429	7.086744143	7.130236143	7.083670714
ABI3	8.008637	8.015884	8.318868	8.421949	8.758606	8.225636	8.048798	8.150908	8.113266	8.095594	8.318668	8.316727	8.331162	8.433977	7.81702	8.014132	7.984515	7.833672
ABI3BP	3.148778	3.189861333	3.030221	3.129855667	3.155440667	2.953993333	2.958117333	3.084027	2.930383	3.121203	2.869519	3.031872333	2.980279333	2.900663667	2.900334333	2.853142667	3.009753	2.989819
ABL1	8.04476	8.222504	8.253597	8.291304	8.416719	8.511133	8.069437	8.325333	8.079592	8.147367	8.42237	8.235567	8.275894	8.327105	8.560329	8.528179	8.312326	8.315321
ABL2	5.438813	5.858092	5.592207	5.842488333	5.770398333	6.039799667	5.655595333	5.874989	5.845408	5.903313667	5.940333667	5.718780667	5.844997333	5.830410667	5.918372667	5.888637333	5.987541333	5.969016667
ABLIM1	8.147383	8.0665045	8.1451715	8.289366	7.496976	7.654397	7.2084265	8.061897	7.8009425	7.5217195	7.772917	8.508496	8.0016075	8.378591	8.0028	8.403407	8.1015875	8.5234525
ABLIM2	4.7389346	4.8839572	4.9634168	4.9085858	4.8045516	4.8934272	4.7008696	4.783855	4.8156428	5.0159998	4.697043	4.8758534	4.8150446	4.8013668	4.8469942	4.6075494	4.7003588	4.7869018
ABLIM3	4.841452	5.057774	4.951167	4.827477	4.712806	4.555159	4.810781	5.112232	4.746844	4.608971	4.354546	4.922823	4.488555	4.450886	4.715429	4.175515	4.389274	4.288224
ABO	4.3949735	4.3886205	4.6344215	4.461134	4.1705535	4.2889445	4.5880355	4.5034625	4.1734	4.188079	4.318044	4.514044	4.4710625	4.4519925	4.9635535	4.7600805	4.6415275	4.68742
ABR	7.7130245	7.5811625	7.5680425	7.621432	7.532903	8.1646295	7.5504555	7.593292	7.768172	7.5036385	7.5501115	7.2446535	7.6207025	7.622182	7.1061215	7.3958005	7.284269	7.230122
ABRA	2.754513	2.6047155	2.8336255	2.7606275	2.680593	2.8698405	2.9066805	2.625929	2.7373055	2.784853	2.7270885	2.7250885	2.6796335	2.6385915	2.803761	2.587194	2.636308	2.612595
ABRACL	11.13207	10.89936	10.94316	11.36672	11.07796	11.64801	10.9509	11.08804	11.06874	11.32239	10.86659	11.12604	10.78417	11.1973	11.49147	11.3134	10.90149	11.15817
ABT1	8.626728	8.335978	8.749207	8.739982	8.901858	8.662725	8.674704	8.59839	8.579732	8.676945	8.771379	8.703929	8.738179	8.36026	7.956624	8.345145	8.153641	8.341405
ABTB1	4.962659	4.946005	5.071186	5.0188634	5.0481168	4.97931	5.0074718	5.0422566	5.1437998	5.106116	4.862694	5.0037742	4.997567	5.1827492	5.0883624	4.9449742	4.8353376	4.8636232
ABTB2	6.4512885	6.558562	6.829396	5.894533	5.839917	6.083462	6.4885905	6.6865305	6.6604205	6.4748455	5.910795	6.294336	6.265169	6.259431	6.0701025	5.71215	5.7718985	5.706485
AC000111.3	2.311296	2.560944	2.426549	2.546279	2.442056	2.385532	2.36744	2.433643	2.501431	2.526674	2.61896	2.504804	2.552184	2.516646	2.23839	2.521549	2.335212	2.344275
AC002059.10	3.986431	3.899122	3.603314	3.845972	3.869043	3.750466	3.664638	3.68791	3.501762	4.010141	3.737372	3.541482	3.525099	3.652389	3.375364	3.24406	3.5237	3.424796
AC002064.5	3.212739	3.331371	3.305314	3.079068	3.147756	3.080507	3.272556	3.100675	2.98539	3.164748	3.061964	2.924241	3.204658	3.059779	3.192402	3.636395	2.743982	3.720688
AC003973.4	2.821028	2.773492	2.637656	2.86105	3.003289	2.765347	2.737715	2.833869	2.707659	2.805951	2.642211	2.671405	2.808945	2.59765	3.086432	3.10588	2.770829	2.83378
AC003989.4	4.797849	4.689007	4.609869	4.536096	4.466341	4.510407	4.527326	4.648295	4.552315	4.311679	4.293099	4.561389	4.593334	4.446561	4.01171	4.267781	4.102262	4.141442
AC004692.5	7.831028	7.383864	7.937675	7.782907	7.786871	7.738403	7.843576	7.493571	7.929608	8.044347	7.701514	7.586465	7.959294	7.788013	7.55775	6.928559	6.944345	7.606285
AC004941.5	8.068041	8.125974	7.970129	8.246135	8.050685	8.324771	7.715072	8.201433	8.093	8.110746	8.012227	7.929267	8.123965	7.956768	8.301191	7.861889	8.299538	8.253875
AC005162.4	4.476596	4.82868	4.560286	4.288144	4.267047	4.666116	4.494996	4.696336	4.698	4.654876	4.235754	4.385477	4.306828	4.836596	4.417939	4.426397	4.236039	3.979428
AC005224.2	3.152185	3.31666	3.407201	3.373357	3.597715	3.55239	3.434482	3.337122	3.400544	3.467844	3.666105	3.222272	3.197571	3.523839	4.380054	4.311751	4.141962	4.849576
AC005256.1	5.681179	5.594996	5.601814	5.545972	5.441187	5.450679	5.463618	5.336524	5.282523	5.748466	5.12735	5.276158	5.209331	5.191123	5.792668	5.160968	4.90008	5.183674
AC005306.3	5.090693	5.154822	4.766584	5.052847	4.941711	4.793291	4.93505	5.028952	4.878176	5.000747	4.947583	5.17287	4.824992	4.829223	5.185791	5.5597	5.375775	5.333964
AC005498.3	3.969188	4.396571	4.189898	3.993535	4.078549	3.802938	3.882492	4.036567	3.834909	4.014079	3.76156	3.943235	4.041051	4.055072	4.309891	4.328638	3.683683	3.631903
AC005523.2	5.693765	5.72708	5.84533	5.543968	5.509415	6.090933	5.921809	5.902446	5.659777	5.590357	5.737519	5.924766	5.797104	5.868976	4.951887	5.13892	4.65395	4.071
AC005523.3	5.575443	5.619854	5.241003	5.170234	5.158319	4.940512	5.527676	5.507321	5.469714	5.332602	5.197866	4.885809	5.029165	5.252256	5.007	5.193429	4.918234	4.761423
AC005537.2	3.406259	2.960601	3.076519	3.069386	3.153668	3.553335	3.07491	2.840814	3.057365	3.11228	3.192999	3.088715	3.34679	3.128131	3.001189	2.960951	2.994071	2.799312
AC005592.3	2.977873	3.289611	3.165968	3.107951	3.407603	3.035869	3.088788	3.105468	3.187663	2.983382	2.943402	3.306157	3.23324	2.971921	2.902923	3.401653	2.687625	3.205729
AC005606.14	4.163265	4.320166	4.368896	4.134886	4.068987	4.245264	4.336754	4.228191	4.10829	4.019646	4.205822	4.079219	4.016398	4.15907	4.373265	3.8945	3.7948	4.592271
AC005785.2	5.023837	4.736403	4.766438	4.662148	4.683136	5.048652	4.670076	4.575459	4.723218	4.550355	4.640045	4.763875	4.675509	4.763803	5.079492	4.749143	4.029202	4.408403
AC005838.2	3.503788	3.627503	3.689348	3.365242	3.620976	3.553239	4.025675	3.708583	3.36327	3.601677	3.307514	3.66799	3.639876	3.692667	3.188538	3.691165	3.469527	3.554412
AC006026.13	4.434372	4.596526	5.101101	4.730863	5.256272	5.131093	4.336549	5.614999	4.228779	4.012735	4.903132	4.299119	4.491355	6.128695	4.345325	4.259114	4.925069	4.9782
AC006129.2	5.360024	4.898045	5.098361	5.176628	5.789895	5.816146	5.132478	5.418002	5.160776	4.695632	6.01014	6.823049	6.757438	6.354298	7.082789	5.837365	5.998414	6.927615
AC006538.1	3.511265	3.704326	3.23652	3.766866	3.422131	3.54383	3.558823	3.467235	3.501731	3.745028	3.388725	3.465702	3.463735	3.36814	3.227671	3.334408	3.121139	3.298786
AC007292.3	5.797037	5.848317	5.921768	5.841474	5.545438	5.749337	5.847546	5.361597	5.727479	5.89276	5.783152	5.973269	5.88676	5.90743	5.537874	5.374699	5.723406	5.653746
AC007349.5	3.013737	3.177556	3.431704	3.210621	3.23791	3.228437	3.241741	3.296521	3.070919	3.335166	3.116644	3.32682	3.034986	3.410645	3.163603	2.975009	2.975447	3.104597
AC007362.3	3.919178333	3.802400667	3.855552	3.87773	3.831265667	3.772813	4.082240667	3.745552	3.867102333	3.812963667	3.655918	3.821538667	3.855191333	3.716741333	3.449407	3.453135333	3.275350667	3.433099667
AC007365.3	5.15183	5.646009	5.604387	5.671644	5.637619	5.273676	5.486378	5.49747	5.328419	5.451483	5.298954	5.373752	5.384137	5.376406	5.130894	5.432703	5.758094	5.410285
AC007389.3	4.5761	4.761168	4.440326	4.425957	4.315345	4.513706	4.678656	4.537382	4.506258	4.631077	4.354932	4.453215	4.451388	4.213765	4.418273	4.343297	4.13264	4.127252
AC007401.2	3.722052	3.488597	2.974163	3.345244	3.522192	3.525456	3.333084	3.537962	3.48404	3.156502	3.356846	3.389516	3.444906	3.282922	3.838801	3.504725	4.765121	4.339585
AC007680.2	3.739017	3.723345	3.877605	3.735554	3.873393	3.685493	3.791849	3.696061	3.715746	3.889774	3.47635	3.763608	3.582772	3.556488	3.301448	3.446755	3.373196	2.91987
AC007787.2	4.416448	4.810516	4.609868	4.652339	4.924369	4.65417	5.079238	4.51246	4.701455	4.942217	4.30443	4.660023	4.71395	4.653506	4.772923	4.886318	4.735912	4.350916
AC008088.4	3.869316	4.438809	3.756351	4.057198	3.985284	4.116619	4.241983	4.12246	3.837887	4.046513	3.435198	4.191415	4.059727	4.041335	3.708761	4.264444	4.157002	3.997864
AC008746.12	4.016056	3.746986	3.886286	3.951444	4.06379	3.887249	4.058721	3.852693	3.719571	3.756876	3.809531	4.039293	4.082742	3.893049	4.759868	4.361601	4.641615	4.737018
AC008753.4	6.106669	5.98669	5.681862	5.933211	5.861826	5.975988	6.016818	5.864212	5.948615	5.813662	5.389095	5.558913	5.805836	5.557156	5.916824	5.460423	5.738925	5.435122
AC009120.6	6.074834	6.455001	6.434021	6.490114	6.131023	6.559241	6.716455	6.366204	6.253916	6.36311	6.290462	6.184967	6.197689	6.143537	6.459006	6.504061	6.331124	6.440733
AC009133.15	5.128366	4.667996	4.922834	4.721178	4.620938	4.851536	4.583045	4.440482	4.866598	4.706954	4.615822	4.655333	4.849835	4.951284	4.744669	4.472738	4.290595	4.766251
AC009502.4	5.040368	5.125056	5.031744	4.742043	5.000834	4.722384	4.989155	4.888067	4.73708	4.98808	4.678829	4.880136	4.740348	4.829767	4.772214	4.6716	4.456488	4.41389
AC010145.4	4.183438	3.735976	4.152678	3.989969	4.267553	4.341593	4.167487	4.041849	4.302373	4.431278	4.282275	4.459092	4.081912	4.310143	4.029443	3.87845	3.836065	3.855153
AC010524.4	3.7121335	3.692397	3.707665	3.877228	3.930811	3.6505505	4.025157	3.505133	3.812333	3.9225765	3.804053	4.0513805	3.6822975	4.0161985	4.221791	4.5432925	3.7919845	4.031146
AC012065.7	4.029138	4.061246	4.331225	3.984855	3.934834	4.03325	3.839056	4.040068	4.130974	3.949748	3.98071	3.957437	4.325587	4.154549	4.088193	4.68845	4.021995	3.887852
AC012360.6	3.878967	4.106462	3.854592	4.103	4.01269	3.949343	4.190675	3.816564	4.015596	3.924972	3.73227	4.003853	3.914872	4.049403	3.870413	4.006381	3.406139	3.50176
AC012499.1	2.781848	2.710716	2.937246	2.913493	2.87865	2.883999	2.884481	2.773924	2.888899	2.848042	2.726029	2.503908	3.116216	2.739285	2.703355	2.743819	3.146928	2.621473
AC012531.25	3.491377	3.587767	3.515465	3.392167	3.405345	3.350423	3.636754	3.42593	3.733075	3.573712	3.380261	3.398535	3.548968	3.412811	3.410674	3.502677	3.633615	3.259272
AC013463.2	3.569327	3.611207	3.619428	3.851604	3.401791	3.267756	3.509452	3.444497	3.573201	3.452627	3.861502	3.572981	3.582583	3.54048	2.911821	3.478267	3.334912	3.654312
AC013733.4	2.9180415	2.896826	2.878356	2.83368	2.874774	2.9821395	3.057339	2.967964	3.020262	2.8392	2.8579	2.8687015	2.9413405	2.882516	2.8539595	2.7816255	3.0504445	3.085491
AC016831.7	3.712998	3.611016	3.833404	3.784183	3.6327	3.919434	3.866423	3.59767	3.941885	3.836498	3.693207	3.642888	3.742806	3.726655	3.913772	3.773886	4.13264	3.701
AC016999.2	4.674414	4.532449	4.491798	4.426053	3.964672	4.188594	4.342525	4.365351	4.257801	4.400273	4.148259	4.109879	4.13415	4.05448	3.667427	4.192426	3.591523	3.820344
AC017002.2	4.423328	4.581287	4.44732	4.293936	4.564168	4.173856	4.608479	4.750049	4.273212	4.365323	3.80255	4.511058	4.294176	4.524617	5.45748	4.177423	4.590606	5.72963
AC017104.6	6.615345	6.688887	6.807755	6.767506	6.949902	6.754894	6.700441	6.744459	6.933506	7.004513	6.781405	6.827962	7.121742	6.916115	6.950491	6.573056	6.950212	6.650442
AC018755.16	6.987385	6.910802	6.585657	7.248398	6.674973	7.188845	6.851684	6.787533	7.255311	7.099144	6.274828	6.697007	6.644156	6.866804	6.445398	6.227128	6.177408	6.301966
AC018755.17	2.861797	2.79739	2.780665	2.725741	2.798047	2.998151	2.749593	2.760523	2.805751	2.774123	2.928548	2.842798	2.944273	2.856468	3.363891	3.012977	2.965439	2.818706
AC018766.6	4.069844	4.096379	4.063926	4.210666	4.063751	3.864192	4.106352	4.194046	4.183846	4.042118	4.081917	3.948232	4.032721	3.979868	3.813478	3.886304	4.104195	3.725576
AC018816.3	4.059649	4.51307	4.082153	4.65976	3.847988	4.302614	4.993577	4.352166	4.186065	4.235239	4.266483	4.23883	3.869223	4.274297	4.583833	4.593408	4.32692	4.450027
AC024560.2	4.093356	4.269755	4.259205	4.035964	4.731843	3.768953	4.187442	4.10431	4.129384	4.177333	3.930915	4.863986	4.220178	4.266159	3.814151	3.600798	3.720936	3.748851
AC025442.3	4.6364975	4.8958235	4.8564085	4.782116	4.6221575	4.5176905	4.681385	4.681762	4.6365915	4.692926	4.784661	4.741576	4.7332705	4.578844	4.507344	4.8078965	4.9985975	4.5549295
AC064852.4	2.958699	2.964093	2.855644	2.67928	2.800196	2.738584	3.161763	2.832646	2.795645	2.796594	2.826397	2.897513	2.605036	2.781679	2.619881	2.418091	3.302018	2.90727
AC067956.1	2.945122	2.846481	2.681019	2.845603	2.76111	3.049735	2.748233	2.999307	3.103566	3.029667	2.689563	2.857427	2.882918	2.719351	2.844317	2.978448	3.059467	2.481465
AC068039.4	4.205081	4.611041	3.998868	3.968179	4.359581	4.269193	4.080437	4.138844	4.404834	4.296229	4.390057	3.974427	4.303262	4.383476	5.74043	5.594735	5.38242	5.783699
AC068138.1	3.644047	4.180756	4.427267	3.658864	3.927599	3.883515	3.942577	3.956574	4.060704	3.986957	3.595065	4.084556	4.079303	4.242514	3.781828	3.736215	3.548965	3.459621
AC068831.3	4.453525	4.338334	4.622411	4.651488	4.428104	4.324508	4.64105	4.523476	4.414895	4.511924	4.313801	4.484285	4.496783	4.43446	4.722633	4.654783	4.546049	4.215421
AC073283.7	4.610874	4.72745	4.614011	4.465261	4.637079	4.302373	4.725232	4.403043	4.723109	4.747342	4.51157	4.605825	4.354582	4.589001	5.199216	4.717361	5.475615	5.121776
AC073321.4	4.866563	4.859776	4.812275	5.01679	4.717035	4.988943	4.735003	5.00627	4.825713	4.707757	4.50722	4.790512	4.867515	4.74364	4.46568	4.611763	4.727988	4.736789
AC074212.6	5.3604195	5.1650805	5.285369	5.2687715	4.9912775	5.044945	5.2574345	5.024908	5.1625215	5.263941	4.885472	4.9654785	5.117947	4.907089	5.0725635	4.41828	4.6393815	4.3889425
AC079305.10	5.044776	4.997258	4.755862	4.782173	4.639118	4.777959	5.160932	4.86337	5.315325	4.975246	4.559888	4.654814	4.66726	4.886281	4.266872	4.513813	4.880495	4.510819
AC079741.2	2.676171	2.740658	2.818034	2.836729	3.088878	2.944503	2.889472	2.92148	2.708937	3.07558	2.759127	2.733581	2.90313	2.989249	2.949432	3.508063	3.070566	2.820052
AC079767.4	8.514297	6.269959	8.561676	6.631015	8.05648	6.766425	8.910301	7.090259	9.183704	9.731607	9.248642	9.030779	9.063253	9.677378	8.198942	7.540383	8.640783	8.786982
AC079807.4	3.016196	3.092522	3.1299	3.167003	3.31602	3.062542	3.298987	3.147208	3.129935	3.104161	3.138137	2.950005	3.529471	3.004022	3.272664	3.601306	3.156833	2.830061
AC083843.1	4.364257	4.230518	4.5546095	3.9965915	4.2898425	4.3246985	4.325114	4.23382	4.202319	4.377894	5.351552	4.91106	4.9364355	5.219495	5.707134	6.388801	6.0896655	6.1323915
AC083949.1	4.816854	5.10066	4.728783	5.646982	4.66203	5.14661	5.136991	5.0487	4.496735	4.38388	4.714178	4.618292	5.000743	4.428269	4.580392	4.881538	4.339597	4.816628
AC084219.3	3.874547	3.515754	3.60137	3.804823	3.624477	3.533388	3.415554	3.62322	3.631236	3.501811	3.428438	3.486059	3.580589	3.546204	3.611042	3.591095	3.408647	3.647788
AC087501.1	2.814978	2.815679	2.792937	2.631021	2.833994	2.673359	2.723421	2.776872	2.789816	2.789207	2.684214	2.685701	2.823602	2.805663	2.595856	2.867921	2.590094	2.973602
AC090627.1	3.0001	2.916788	3.042089	3.150567	2.991783	3.013146	2.957877	2.635643	2.839438	2.870544	2.763965	2.873739	2.990958	2.747272	3.267205	2.97643	3.104292	3.087337
AC091133.1	6.184283	6.038817	5.641207	5.822457	6.156483	5.937515	5.878115	6.178456	6.075019	5.707193	6.614563	6.174293	6.071781	6.181388	6.537742	6.207205	6.383951	6.865268
AC091633.3	2.531973	2.341238	2.533464	2.564456	2.581283	2.594896	2.574828	2.646209	2.555544	2.501878	2.516021	2.588468	2.454072	2.664033	2.870997	2.635023	2.409499	2.724984
AC092192.1	2.693686	2.637035	2.863275	2.620075	2.65957	2.628668	2.851836	2.655875	2.672981	2.92646	2.535727	2.595936	2.624299	2.943694	2.671232	3.206725	2.707808	2.554373
AC092620.2	4.457485	4.694654	4.486159	5.050934	5.009358	4.6873	4.301216	4.330524	4.416689	4.356282	4.775092	4.505961	4.345109	4.815598	6.730679	6.639939	6.685198	6.728666
AC092660.1	4.167281	4.339373	4.606655	4.217747	4.282229	4.40427	4.426293	4.336507	4.276641	4.296545	4.102346	4.368485	4.407751	4.375937	4.482064	4.797353	4.025823	4.413628
AC092667.2	2.855468	3.011635	3.207609	2.86796	2.960584	2.81489	2.939829	2.757996	2.999433	2.956587	2.981098	2.889322	2.722199	2.898212	2.918779	2.981719	2.899009	2.739826
AC100830.4	4.483072	4.436665	4.569125	4.518727	4.64641	4.353049	4.298376	4.48835	4.576224	4.525284	4.535937	4.362634	4.482067	5.097995	5.215331	4.661145	5.003245	5.087584
AC104667.3	5.071765	5.035648	5.331037	5.034049	5.027884	5.041121	5.201263	5.18494	5.276907	5.19293	5.027966	5.186598	5.012239	4.979438	5.041446	4.473083	5.014964	4.63848
AC106801.1	5.668302	5.401799	5.450708	5.40904	5.054494	5.062495	5.375204	5.459675	5.451378	5.476956	4.971454	5.364392	5.326294	5.219203	5.236055	4.906387	5.317972	5.077684
AC108056.1	2.860852	2.799569	2.924693	2.908432	2.770413	2.676888	2.491148	2.732121	2.65935	2.988716	2.743604	2.838943	2.637523	2.84963	2.85486	2.745359	3.298006	2.561483
AC112198.1	4.416498	4.25369	4.109521	4.321612	4.148397	4.169184	4.21533	4.117249	4.177402	4.267802	4.03687	4.227782	4.173047	4.414145	4.189992	3.88394	3.995585	4.352781
AC114730.11	3.544356	3.549549	3.448085	3.727135	3.472463	3.580699	3.784848	3.563011	3.576253	3.41315	3.380336	3.519608	3.467886	3.368457	3.316289	3.116595	3.501155	3.046185
AC114752.3	3.003758	3.160139	3.188305	3.223139	3.332601	3.297259	3.011032	3.228695	3.181102	3.28601	3.204509	3.217823	3.340846	3.233244	3.295563	3.031219	3.536033	2.960922
AC124997.1	2.37097	2.327954	2.526534	2.355223	2.563282	2.255541	2.365957	2.33775	2.301517	2.403439	2.321599	2.379994	2.392354	2.368862	2.454072	2.64621	2.536824	2.713503
AC136289.1	2.788755	2.955717	2.863275	2.864767	3.098806	2.699523	2.793434	2.816303	2.816792	2.973186	2.667219	2.802667	2.601094	2.989522	3.170165	3.152215	3.192522	3.314821
AC139100.3	3.649563	3.189034	3.701734	3.47701	3.33209	3.605864	3.539448	3.548068	3.359435	3.447723	3.269156	3.490112	3.89978	3.261456	3.29135	3.007372	3.457749	3.541901
AC141928.1	4.491718	4.5951975	4.641187	4.501479	4.457569	4.4408535	4.6128425	4.60578	4.650118	4.633012	4.268752	4.145597	4.3755435	4.426969	4.0448095	4.468602	4.529195	4.160194
AC144652.1	6.687405	6.585311	7.022381	6.908216	6.602012	6.346079	6.557268	6.286987	6.105422	6.499739	6.346279	6.645249	6.901878	6.490119	6.457559	6.499681	6.666555	6.716738
AC145343.2	3.998935	3.915521	4.036661	4.121253	3.904939	3.718745	4.028497	3.982585	3.956016	3.812833	3.76616	4.02461	4.113403	4.02113	4.154542	4.515864	4.042476	4.015752
ACAA1	8.86727	8.893321	9.0762435	9.2138815	8.5945975	9.41452	9.0107115	8.821642	9.165675	9.2955725	9.1393635	8.908308	8.8427805	8.8265225	8.9671945	9.023961	9.035055	8.957561
ACAA2	7.483699	7.424359667	7.629929667	7.836754667	7.786118667	7.567918	7.608859667	7.465540667	7.411826667	7.810304667	7.566381667	7.881998667	7.771563	7.627812	7.133116333	7.307760667	7.37104	7.283368667
ACACA	7.125477	7.401228	7.0621155	7.8515605	7.4585355	7.5227155	7.1859265	7.395984	7.051461	7.4161485	7.42692	7.016986	7.296884	6.814178	7.292458	7.036499	6.879566	7.483109
ACACB	4.682110667	4.9626135	4.844201833	4.84661	4.7082615	4.5604965	4.858304667	4.814381167	4.795005333	4.7943835	4.511173167	4.847681833	4.681540667	4.841551333	4.678469667	4.957080667	4.7223535	4.721632167
ACAD10	5.4877935	5.2835685	5.22868475	5.5608615	5.5733005	5.228604	5.48559175	5.4232765	5.27466325	5.273614	5.39874625	5.3456845	5.3846075	5.41088175	5.066117	5.13554375	5.10600775	5.197433
ACAD8	7.831981	7.867232	7.463196	8.550242	8.228918	8.401131	7.885134	7.996466	7.392713	7.960568	7.798716	7.890019	7.657469	7.673058	7.463824	7.13867	7.484154	7.413319
ACAD9	8.149597	7.947423	8.210603	8.512837	8.486833	8.049829	8.158573	8.153204	7.807749	8.15964	8.563622	8.060946	8.268889	8.06669	7.873915	8.330897	7.745766	7.849666
ACADL	2.825793	2.8514195	2.939881	3.054124	2.8485005	2.92697	2.809934	2.986608	2.9065685	2.9739615	2.6817655	2.8535225	2.885163	2.835477	2.7105525	2.986241	2.594191	2.6587375
ACADM	12.11888	11.90593	11.62217	12.2409	12.26673	12.09428	12.02057	12.20395	12.18542	12.15603	11.8256	11.81564	11.67864	11.89613	11.86067	11.79498	11.67818	11.89414
ACADS	7.115464	7.157403	7.486484	7.247873	6.928532	7.207455	7.439388	7.027562	7.393234	7.249052	7.715473	7.549104	7.632464	7.167156	6.040989	6.78337	6.29368	6.383376
ACADSB	7.228741	6.891019	6.9257305	7.419862	7.0873145	7.523831	6.8718165	7.090632	7.1609505	7.178579	7.0402925	6.9630775	6.789323	7.153767	6.936119	6.1506355	6.742316	6.933409
ACADVL	10.93154	10.64174	10.4117	10.44227	10.67739	10.93972	10.78568	10.95432	10.84381	10.70389	10.69331	11.05724	10.60261	10.69325	9.40546	9.672242	9.598822	9.417214
ACAN	5.31102325	5.32792625	5.41921525	5.336932	5.3437415	5.3559945	5.612058	5.468831	5.532836	5.4632525	5.22417775	5.3305555	5.31838575	5.429583	5.0709355	5.17666625	4.93248675	4.90078725
ACAP1	7.405049	7.327346	7.351010667	7.234563333	7.342249667	7.261463	7.510195	7.400254667	7.598998333	7.325403	7.281053667	7.452952	7.427143667	7.366209	7.011631667	6.884846	7.115283	6.748345333
ACAP2	7.128516333	6.866803333	7.123138	6.823421667	6.812104	6.94415	7.132432	7.048504	7.081150667	6.891142333	7.015682333	6.974493	6.969335667	7.111090667	6.855542333	6.729845	6.870019	7.023345667
ACAP3	5.888428	6.413882	6.004155	6.105616	6.2816885	6.219041	6.2486535	6.0509375	6.1548285	6.043687	6.182458	6.4119115	6.05867	6.2022295	6.2929075	5.840621	5.952159	5.925296
ACAT1	5.906248	5.758085	5.832103667	5.964352333	6.094858667	5.839698333	5.749750667	5.636638667	5.658973333	5.811063	5.819974333	5.720066667	5.946217333	5.741032333	6.111474667	6.055292667	5.817136667	5.860483667
ACAT2	10.0868	9.772121	10.04484	10.67947	10.14353	10.21398	9.905729	10.36872	9.449671	10.25865	10.01752	9.561304	9.710154	9.672476	9.456791	9.221117	9.563597	9.898897
ACBD3	9.3886025	9.229968	8.8159495	8.7192805	8.5990345	8.549935	9.0993325	9.096433	9.1947915	8.8082105	8.9333205	9.1179435	9.14701	8.9228635	9.070523	8.764566	8.9893065	8.61647
ACBD4	6.562533	6.164334	6.479721	6.504166	6.498767	6.482392	6.426738	6.448961	6.431975	6.441524	6.127803	6.41644	6.339196	6.312204	6.365001	6.183558	6.275871	6.482379
ACBD5	8.101486	7.774208	7.970765	7.6993605	7.6409595	7.8150975	7.8306725	7.936491	8.0965275	7.8323055	8.207438	7.8572875	8.045197	7.859533	7.3693855	8.0295135	7.6912715	7.698233
ACBD6	8.832865	9.042267	9.099175	9.093929	9.3474	8.884424	8.922404	8.649984	9.236116	9.133484	9.426315	9.154173	9.316343	8.891222	8.802638	8.760542	8.884175	8.922197
ACCS	6.135317	5.869781	6.145609	6.057445	4.975246	6.269727	6.24686	5.962209	6.100007	6.129958	7.805345	6.323517	6.277201	7.778174	6.742594	6.917782	6.398364	7.872478
ACD	8.923338	8.615499	9.339208	9.08909	9.039644	8.416633	8.64632	8.773196	8.763536	8.956458	8.951637	8.716385	9.09124	8.579939	7.355778	7.965053	7.794204	7.879799
ACE	3.814556	3.677936	3.8569715	3.616481	3.7409235	3.527721	3.7206125	3.566595	3.757175	3.590067	3.613513	3.683905	3.7544585	3.5653965	3.644794	3.349073	3.5462845	3.481512
ACE2	3.1504755	2.973095	3.1387695	2.98024	3.0207345	3.023388	3.092979	2.9793755	3.1438915	3.1785235	2.8947405	2.939342	3.1417695	3.074446	3.1019405	3.113933	3.4307515	3.0634355
ACER1	4.886318	4.509538	4.626562	4.754669	4.468819	4.308949	4.487144	5.007466	4.604247	5.019847	4.299304	4.678604	4.313439	4.606269	4.778343	4.267082	5.109012	3.972959
ACER3	5.688432167	5.368571667	5.6027185	5.485154667	5.550242833	5.725762167	5.644193333	5.725675333	5.2546455	5.614425167	5.482753667	5.130628	5.4161665	5.329548667	5.493096333	5.352375333	5.361417167	5.332263
ACHE	5.072114	5.037164	5.018461333	4.908546667	4.822513	5.114084333	5.016933333	4.914878333	5.123768333	4.910104667	5.052697667	4.786395667	4.998338667	4.975377667	4.587086333	4.758813333	5.0043	4.507565333
ACIN1	7.34427	7.773366	7.081501	7.630312	7.581836	7.732839	7.527004	7.644518	7.418937	7.505319	7.432842	7.66891	7.391672	7.493294	8.061197	7.905112	7.823412	7.983058
ACKR1	4.796762	5.090806	5.111039	5.277645	5.669346	5.290375	5.037522	4.481053	4.515314	5.193365	5.183293	5.043512	5.112939	4.92396	4.393806	4.953431	4.589796	3.820344
ACKR2	4.365950667	4.266348333	4.471232	4.234643667	4.241075333	4.362177	4.381638	4.350917667	4.462967333	4.335407333	4.180954333	4.353154333	4.283918667	4.339781	4.170886667	4.139760333	4.183316667	3.875406667
ACKR3	5.266345	4.6123215	7.1530205	5.799684	6.152396	7.4883735	4.7708395	4.4024425	5.3805355	6.472208	6.541776	5.586781	6.4837295	6.4672265	5.586402	6.078462	5.979923	6.6974605
ACKR4	2.673024	2.777325	2.742223	2.871607	2.679006	2.541405	2.854268	2.687468	2.924442	2.773734	2.968435	2.683228	2.885144	2.887875	2.986984	3.062829	3.001767	3.099565
ACLY	9.665449	9.647169	9.759281333	10.034474	9.793086667	9.943705	9.656172	9.909305333	9.631892667	9.666409	9.923610333	9.670354667	9.759676333	9.376118	9.352099	9.616596	9.236150667	9.581300667
ACMSD	3.06683	3.031839	2.970776	2.816032	2.864188	3.048096	3.113539	2.957043	3.004298	2.966689	2.863794	3.212595	2.957231	3.175662	2.975935	3.436389	3.197276	2.920218
ACN9	8.068588	7.801953	7.974616	8.897541	8.367789	8.556315	7.892766	8.191486	8.213783	8.732754	8.024739	7.901873	7.989975	7.995172	7.803381	8.05914	7.448347	8.399014
ACO1	5.7466755	5.5609125	5.34279	5.7825785	5.6159745	5.4699215	5.520263	5.3260915	5.362048	5.5065395	5.9874175	5.640248	5.602639	5.4365405	5.497441	5.2063485	5.427752	5.544945
ACO2	8.257336	8.2357415	7.92438	8.273668	8.1598705	8.1634905	8.186638	8.176559	8.1271065	8.221699	8.092963	8.1951045	7.9874185	8.083152	7.470512	7.043327	6.6566535	7.0827395
ACOT11	4.6075575	4.45398225	4.533775	4.3647175	4.4322885	4.28835875	4.398586	4.25414	4.44281725	4.43581825	4.25026775	4.3215295	4.368611	4.4789795	4.10190825	4.0909025	4.28237925	4.18052575
ACOT12	2.588327	2.71083	2.648691	2.746609	2.622728	2.525915	2.949919	2.871841	2.595795	2.621433	2.578774	2.852425	2.702156	2.597531	2.947522	2.837594	2.895173	2.598635
ACOT13	9.528874	9.752859	9.53357	9.755318	9.600685	9.770038	9.583244	9.632035	9.454824	9.402092	9.906496	9.430791	9.612382	9.156376	9.403485	9.570457	9.591948	9.466003
ACOT4	6.017707	6.882797	5.720073	6.761766	7.032177	6.235143	6.891051	5.854528	5.856925	6.056046	7.008131	6.362505	6.121074	5.45657	4.894404	6.394665	5.182301	5.124989
ACOT6	3.500931	3.172942	3.00754	3.072304	3.270113	3.262236	3.091488	3.009968	3.394061	3.289773	3.173447	3.012647	2.802747	3.206047	3.278704	3.100642	3.334912	2.91987
ACOT7	8.6203595	8.525571	8.654511	9.2698575	9.2639735	9.037788	8.5894115	8.6330115	8.3118465	8.795138	9.281366	8.758849	8.958973	8.6623235	7.5152715	7.823936	7.300742	7.848193
ACOT8	6.8133495	6.7169075	6.6649185	6.853987	6.8542425	6.951587	6.659504	6.790989	6.6486865	6.744342	6.5288935	6.840249	6.360977	6.6906275	6.3626695	6.5341935	6.510658	6.2775535
ACOT9	9.352001	9.358576	9.350838	9.441616	9.54446	9.391308	9.60504	9.204752	9.394686	9.459333	9.698719	9.110678	9.622726	8.738888	9.233242	9.233925	9.381447	9.054161
ACOX1	5.8099564	5.9327492	5.7224442	6.000515	5.723545	6.1484964	5.874203	5.9024478	5.7904062	5.7138994	5.8227476	5.7382666	5.8204376	5.5980704	5.898739	5.6367244	5.7668588	5.72436
ACOX2	3.671299	3.667874	3.657293	3.766162	3.774741	3.447602	3.832221	3.679085	3.767736	3.626538	3.498547	3.780017	3.526256	3.661196	3.093368	3.289616	3.598824	3.545046
ACOX3	7.6613785	7.512491	7.4765415	7.851726	7.8172825	7.472974	7.7004365	7.706351	7.587839	7.7173905	7.5717085	7.5731505	7.611762	7.489409	6.932945	6.594727	6.8692595	6.9129335
ACOXL	4.4931705	5.2312725	4.207425	4.1700765	4.296793	3.8472085	4.600212	4.4845295	4.6054175	4.25802	4.4389975	4.5636685	4.129927	4.3441725	4.1774185	3.9105685	4.047634	4.1153105
ACP1	8.7453125	8.53495875	8.77265075	8.8258335	8.72978125	8.848939	8.753015	8.557952	8.73913275	8.838801	8.6124495	8.78977625	8.919561	8.757929	8.6807245	8.84054625	8.7851175	8.78384475
ACP2	7.910055	8.295505	7.230854	7.150803	7.417647	7.93252	8.096814	8.53794	7.69805	7.423326	7.061175	7.770417	6.626246	6.959237	6.63747	6.809908	7.202692	6.97787
ACP5	8.910249	8.484578	9.147943	8.545862	10.01589	9.395192	8.983733	8.838127	9.122971	8.660559	7.843185	9.074158	8.605988	8.609479	7.711959	7.413179	7.560131	7.916631
ACP6	5.3249725	5.5214445	5.90292	5.6804205	5.801265	5.2426165	5.565673	4.6669925	5.344747	5.9438955	5.58625	5.265956	5.5395225	4.9188925	5.2472305	4.960415	5.3019265	5.7223935
ACPP	3.497916667	3.684742	4.302201333	3.701023333	3.644183333	3.565381	3.575120667	3.801801667	3.656462333	3.668718	4.80462	3.492017	4.525524667	3.519045667	3.518408333	4.166271667	3.600456	3.736833333
ACPT	5.724815	5.890246	6.107797	5.80541	5.772489	5.668845	5.783513	5.737831	5.660626	5.89413	5.66414	5.966244	5.994796	5.804752	6.038631	5.915052	5.853636	5.583088
ACR	4.885626	4.89169	5.177665	4.636751	4.756339	4.609588	4.948991	4.911831	5.031391	4.56295	4.661209	5.123144	4.719711	4.637314	5.207889	4.774714	5.16262	4.601785
ACRBP	4.556213333	4.491258333	4.825871667	4.69098	4.405647333	4.564050333	4.745095333	4.494677333	4.577666667	4.689176333	4.540924667	4.565919	4.635122333	4.529625333	4.380698	4.277287	4.310982333	3.995507333
ACRC	5.633901	5.681025	5.404915	5.037533	5.380414	5.411949	5.617835	5.530626	5.596199	5.291307	5.925646	5.844471	5.703852	5.842585	6.887192	6.371336	6.965209	6.850511
ACRV1	4.137494167	4.018533	4.335940833	4.1099055	4.024474167	3.96072	4.225536167	3.987940333	4.087975833	4.039597	4.0024995	4.092319667	4.313925	4.140163	3.927437833	3.768727333	3.885513	3.890570667
ACSBG1	3.6255765	3.8732905	3.82485	4.002721	3.93556	3.733645	3.782596	3.574148	3.8754665	3.650343	3.8048335	3.6737985	3.744018	3.8652	3.786879	3.6564235	3.564331	3.2341665
ACSBG2	4.919595	4.780649	4.662767	4.844743	4.739006	4.44877	4.971915	4.726522	4.859994	4.770589	4.564094	4.389939	4.29316	4.674647	4.654119	4.599571	4.555942	4.834535
ACSF2	7.369757	7.064685	7.337032	7.279595	7.720235	7.230184	7.135134	6.987991	7.232404	7.209563	7.011161	7.302646	6.926925	7.515519	6.966027	6.98097	5.823997	6.399502
ACSF3	5.491003667	5.318047333	5.575488333	5.584127	5.604155	5.545709333	5.415635667	5.501927333	5.511751	5.450118333	5.627273667	5.565948333	5.574242667	5.379782667	5.533137667	5.145732	5.450118667	5.491265333
ACSL1	9.7927785	10.024746	9.6057785	9.4882895	9.930823	10.0142805	9.9860185	9.804907	9.8658975	9.7438985	9.8796055	9.4845775	9.639533	9.1669825	8.7968475	9.094858	8.770449	9.1061265
ACSL3	7.900006333	8.053665333	7.720296	8.698687	8.29282	8.085155	7.935157667	8.150752	7.463117333	8.543145667	7.958611333	7.644841	7.529644667	7.623777667	8.720412333	8.158897667	8.041017667	8.820442333
ACSL4	5.961478	5.983259333	5.666639667	5.873793	5.780026333	6.130773333	5.955645667	5.836516667	6.11447	5.706141667	6.399608667	5.914030333	5.973095333	5.767680667	7.142172333	7.489733	7.338383667	7.213140667
ACSL5	8.205989	8.3330385	8.2479495	8.720317	8.6574285	8.568933	8.312684	8.538879	8.352649	8.7974075	8.483934	8.164849	8.4498985	8.161982	8.518252	8.7356745	8.4806655	8.777001
ACSL6	3.233227	3.2552034	3.3203748	3.216465	3.2957876	3.3348088	3.2875468	3.2222374	3.2763222	3.2681856	3.2672264	3.2658484	3.3453192	3.3187412	3.2739666	3.3943062	3.2525848	3.3179676
ACSM1	3.522139	3.2804585	3.3166305	3.3423255	3.132679	3.323871	3.400756	3.345413	3.495635	3.377804	3.0319095	3.2011855	3.259194	3.2839005	3.042641	3.2768115	3.340154	3.001742
ACSM2A	2.530124	2.6608085	2.815467	2.608055	2.5089555	2.624496	2.5237805	2.6792945	2.5965385	2.377726	2.4929825	2.460497	2.622666	2.643425	2.6702905	2.6146135	2.519219	2.581173
ACSM2B	2.989438	3.063877	3.289536	3.057997	2.900921	3.049368	3.017708	3.04162	3.064684	3.187603	2.937408	2.85009	3.088425	3.236268	2.998897	3.448182	3.111005	2.784046
ACSM3	6.7162575	6.7702315	7.1560185	7.440623	7.044687	6.924166	7.443083	6.362799	6.8709085	7.3213445	7.7271065	6.929489	7.7075935	6.085454	5.602942	6.829379	6.606101	6.0065995
ACSM5	3.658300667	3.817166	3.845073	3.700411	3.634507667	3.671167	3.731442667	3.788277333	3.708595	3.645558667	3.618459667	3.803910667	3.660002	3.813717667	3.709256667	3.68128	3.782775667	3.695282
ACSS1	5.0910514	5.1405532	5.2671132	5.2457034	5.2447616	5.2927722	5.2743766	5.1641204	5.0985352	5.2332372	5.1142138	5.2040104	5.2776708	5.27174	5.3671416	5.4232364	5.5172786	5.4035938
ACSS2	6.41794	6.11087	6.336423	6.528767	6.001938	6.587469	6.035714	6.585087	5.998061	6.282302	6.087223	5.868559	6.111484	5.975332	6.137742	5.396661	5.506721	6.229928
ACSS3	3.4876095	3.443261	3.5086235	3.3303635	3.415992	3.487496	3.4652005	3.494875	3.363957	3.5765345	3.3584925	3.5383305	3.419966	3.437347	3.412546	3.43971	3.553997	3.102055
ACTA1	4.186602	4.08123	4.157637	3.967129	4.259185	4.306344	4.141489	4.562854	4.178784	4.402143	4.009915	3.939946	3.910945	4.19239	3.709878	3.665658	3.728051	3.613417
ACTA2	6.077472	6.3431645	6.1630025	6.2592325	6.1480395	5.88296	6.037919	6.3520155	6.5044745	6.4603385	5.871626	6.0778155	6.02382	6.069864	4.907201	5.2334715	5.48573	5.427813
ACTA2-AS1	4.15148	3.934713	4.063961	4.02438	3.945949	3.847659	4.166254	4.230465	4.054191	3.967889	4.005715	4.442736	3.991418	4.014311	4.312027	4.099581	4.074998	4.054196
ACTB	14.2958	14.34888	14.38545667	14.43818833	14.47993167	14.51679333	14.43104833	14.431065	14.34884833	14.40078667	14.38356833	14.38334	14.42887	14.43003	14.176175	14.31442667	14.28001333	14.213955
ACTC1	6.679733	6.377584	6.351495	6.708671	6.74232	6.746635	6.316376	6.7351	6.646014	6.757733	6.269832	5.891566	6.250678	6.179879	5.553896	6.541219	6.069631	6.087358
ACTG2	5.1930455	4.990848	4.8628545	5.1133785	4.987777	5.08161	4.9985645	4.899201	4.9544525	4.9653825	4.87694	4.676235	5.041475	4.857193	4.796458	4.864374	4.486682	4.582614
ACTL10	6.297323	6.285619	6.123573	6.617382	6.331	6.310359	6.111844	6.168538	6.494008	6.398935	6.162529	6.271301	6.077933	5.977201	5.85126	5.667395	5.922574	5.27103
ACTL6A	9.730461	9.406541	9.312087	10.0373	9.896299	9.675446	9.559225	9.781757	9.468507	10.09615	9.708645	9.159564	9.230209	9.435923	9.120273	9.068069	8.657172	9.394003
ACTL6B	4.5566755	4.321548	4.176891	4.2059635	3.961076	4.007181	4.0175355	4.3294445	4.2686365	4.392289	3.7945575	3.990621	4.1408065	4.071548	3.9115205	4.3310895	4.211228	3.7863525
ACTL7A	5.370004	5.27907	5.844216	5.320106	5.370023	5.225815	5.71701	5.615342	5.452176	5.378685	5.31133	5.355988	5.695931	5.537443	5.381707	5.123269	5.044094	5.116368
ACTL7B	4.854063	4.788166	4.683823	4.755888	4.539582	4.777872	5.161211	5.111598	5.122623	5.042441	4.588901	4.933613	4.713196	5.001967	5.158073	4.091259	4.212012	4.360353
ACTL8	5.758003	6.147172	5.918865	5.965296	5.765118	5.844722	6.012824	6.115658	5.84396	5.792966	5.813615	5.873032	5.82667	5.763483	6.153716	6.292143	5.842056	5.493449
ACTL9	3.919686	4.303371	3.935458	3.717232	3.68913	3.707626	4.290336	3.996125	4.251939	4.178483	3.799448	3.752445	3.908469	3.726275	3.939933	4.139703	3.627251	3.804398
ACTN1	6.17003175	5.92343075	6.9188295	6.08748725	5.76723125	6.9930385	6.58230475	6.04962375	5.94750275	7.17445525	7.79354225	6.28766975	6.94585375	6.66862025	5.91678775	7.780803	6.36601625	5.87932675
ACTN2	3.78344175	3.809742	3.96634	3.67850475	3.8894075	3.70023175	3.89868475	3.92708725	3.85461175	3.813581	3.724685	3.79563275	3.8015595	3.7506825	3.7186705	3.8679885	3.87531925	3.62721425
ACTN3	4.480837	4.857259	4.721249	4.882827	5.213059	4.679876	4.580391	4.610337	4.539624	4.735164	4.612467	4.526151	4.786952	4.366186	3.995396	4.749144	4.297927	4.269121
ACTN4	8.580546	8.83856	8.181129	8.394589	8.605368	8.325203	8.46792	8.672893	8.409584	8.501119	8.560282	8.626684	8.596468	8.50021	9.373119	9.439905	9.532504	9.311352
ACTR10	10.04962	10.37064	10.24111	10.18724	10.41878	10.51759	10.37399	10.34193	10.192	10.24153	10.31296	10.21076	10.13565	10.19762	10.20863	10.03585	10.1704	10.28807
ACTR1A	8.6813395	9.05733	8.440769	8.92879	8.784787	9.1046185	8.868594	8.940567	8.371503	8.651807	8.8228875	8.602021	8.404688	8.4351915	7.959219	7.961195	8.061045	8.033871
ACTR1B	9.335221	9.007639	9.243554	8.815412	9.253777	8.636271	9.372402	8.833008	9.310971	9.181417	9.253703	8.986806	9.619082	9.346718	8.145604	8.117863	8.423982	8.071386
ACTR2	8.997425571	8.798619714	8.696898857	9.082607714	9.126835286	9.104904429	8.893447	9.086010857	8.695462	8.890574	9.062988286	8.979406286	8.851357	9.025918571	9.221332143	9.250034143	9.316854714	9.234652429
ACTR3	10.2745244	10.1514606	10.239657	10.438707	10.5750018	10.5019982	10.2794148	10.4467848	10.2519792	10.226683	10.3925838	10.0372914	10.0459744	10.0925718	10.1007904	10.2397184	10.1861754	10.193092
ACTR3B	5.677872	5.46117	6.6249675	6.8373415	6.627035	7.384271	6.058978	5.684646	5.829422	6.6775135	6.762556	6.047275	6.399409	6.214263	6.650464	6.8387095	6.5473535	6.8157205
ACTR3BP2	4.262067	4.284369	4.228225	4.305588	4.240013	4.292619	4.115476	4.120536	4.403727	4.442802	4.192301	4.421518	3.908844	4.308253	4.177027	3.921056	4.258588	4.153153
ACTR3C	5.050659	5.410346	5.755335	5.517635	5.450089	5.507115	5.897716	5.239266	4.824881	5.071057	5.660049	5.507237	5.40795	5.026268	5.472555	5.36908	5.481199	5.103312
ACTR5	6.885009	6.8181645	6.3712735	7.081072	7.0165755	6.3961625	7.0161975	6.8952535	6.625612	6.358775	6.914816	6.9793445	6.9126305	6.3944725	6.075933	6.12613	6.372735	6.482294
ACTR6	6.4722795	6.4163585	6.638137	6.4642575	6.45624	6.476152	6.334735	6.366566	6.7735265	6.736513	6.509233	6.3957685	6.460963	6.5247115	6.588761	6.5949195	6.4109865	6.736298
ACTR8	7.1646875	7.457514	7.156574	7.383682	7.426212	7.829891	7.494732	7.6147635	7.3909665	7.2784475	7.385617	7.145846	7.3829915	7.0090845	7.265828	7.377222	7.495083	7.1478605
ACTRT2	4.33427	4.09058	4.114472	4.091985	4.137259	4.231635	4.306901	4.089454	4.238811	4.120415	3.998534	3.987814	4.252559	4.198954	4.001278	3.875412	4.225069	4.009381
ACTRT3	4.100698	3.776574	4.043371	4.078337	3.813465	3.523504	4.018194	3.922455	3.963834	3.723279	3.811208	3.680761	3.917081	3.753373	3.956166	3.74229	3.923115	4.097677
ACVR1	3.929972	4.299313	4.525077	3.611602	3.574087	3.567057	4.149977	5.95242	3.744401	3.577496	4.099528	4.373772	3.66349	5.926043	3.66074	3.391386	4.221027	5.786718
ACVR1B	4.601421	4.746061167	4.534338333	4.216641833	4.400366833	3.977448833	4.613010667	4.500853	4.260613	4.339642167	4.180533167	4.268963667	4.222373333	4.559018833	4.241331667	4.489459667	4.4196915	4.3913535
ACVR1C	3.4941965	3.4976515	3.589046	3.3508225	3.2404695	3.0487665	3.4892485	3.405728	3.4141485	3.2087395	3.4373035	4.0138805	3.290885	4.22212	3.8285245	3.4590445	3.2689425	3.988016
ACVR2A	4.3636495	4.729636	4.442719	4.5255325	4.499358	4.4439935	4.562427	4.531099	4.4550975	4.4464085	4.4812395	4.568261	4.313794	4.410085	4.633025	4.441772	4.6709325	4.266815
ACVR2B	5.039619333	4.757994333	5.363318667	5.114708	4.983404667	4.93015	4.915113	4.776432	4.854693333	5.109986333	5.036684667	4.851027667	5.164259	5.193367667	4.876833333	4.896315	4.970481667	4.896824
ACVR2B-AS1	3.520181	4.296728	4.12144	3.947829	3.775749	4.267817	4.322849	3.696208	3.966758	3.873165	3.73017	3.903784	4.202207	4.171078	3.707189	3.576981	3.140426	3.654312
ACVRL1	4.6139785	4.622824	4.610711	4.553099	4.5406415	4.2082285	4.6175285	4.481629	4.4510145	4.546335	4.254942	4.5697035	4.4374395	4.3235135	4.0585695	3.74641	4.474005	4.1215375
ACY1	4.733846	4.789501	4.624722	4.653845	4.486283	4.358489	4.563362	4.692544	4.663882	4.757126	4.474995	4.336484	4.242303	4.452224	3.883608	4.063277	4.202639	4.504109
ACY3	5.3607415	5.0249525	5.2194785	5.0687925	5.546287	4.898962	5.348719	5.0848975	5.121948	5.1781205	5.160357	5.2240475	5.4744425	5.9453665	4.7892155	4.742911	4.3936635	4.3741155
ACYP1	8.74856	8.902963	9.042637	8.955372	8.764015	8.939957	8.685275	9.113337	8.959438	9.038377	8.771782	8.552937	9.057468	8.82345	8.829115	8.938953	9.041237	9.166446
ADA	11.005465	11.052055	10.725015	9.9023545	10.1655735	10.85569	10.79144	10.481556	10.5095	10.52758	10.775265	10.953645	10.3877435	10.617275	9.956806	9.264213	9.4150455	9.997241
ADAD1	3.267849	3.290379	3.2322265	3.2265375	3.3442005	3.2620605	3.336013	3.2793995	3.237652	3.445327	3.220296	3.164761	3.314839	3.3732955	3.1798475	3.3632495	3.14308	3.164339
ADAD2	5.969794	5.913421	6.096601	6.070197	6.115233	5.855346	6.328798	5.767688	5.650937	5.910216	5.787274	5.913639	6.171154	6.076494	5.574923	4.793907	5.867439	5.405432
ADAL	5.483009333	5.742246	5.538996333	5.920397	5.953944333	5.756409333	5.741983667	5.568632333	5.212973	5.465351667	5.563515	5.765672667	5.677665667	5.562651	5.889940667	5.903800667	5.818014333	6.074178
ADAM10	8.393330667	8.401392333	8.457776667	8.497211	8.705984333	8.699247667	8.456738	8.620789667	8.587919333	8.679588667	8.560995667	8.868445	8.634710333	8.827991	8.572607333	8.427100667	8.670305	8.442294333
ADAM11	4.899452	4.9879505	4.978698	4.8633835	4.888455	4.794087	5.0500755	4.9460885	4.9788405	4.8139325	4.7383475	4.9552795	5.0426055	4.931955	4.491689	4.591116	3.988045	4.2766925
ADAM12	3.749754	3.8138166	3.9489432	3.7576846	3.7003416	3.7515436	3.9111732	3.710697	3.8137828	3.848141	3.6833592	3.840891	3.7988144	3.8359026	3.7594504	3.7295198	3.7362202	3.6478006
ADAM15	6.534375	6.603688	6.430923	6.5743385	6.354902	6.389544	6.634539	6.5820845	6.555653	6.7694545	6.6275815	6.5663495	6.6755605	6.628236	5.837943	6.1172995	5.8120185	5.9351495
ADAM17	7.257719333	7.518624	7.065934	7.094006667	7.239598	7.279389	7.388368333	7.625607667	7.606020667	7.324772	7.375218667	7.384220333	7.603299333	7.478185333	7.79581	7.794045333	8.028563667	7.974690333
ADAM18	3.076782	3.176826	3.299567	3.295117	3.142354	3.0583915	3.340263	3.024413	3.310277	3.0200645	3.21725	3.1652185	3.5493905	3.322013	3.1261595	2.911888	3.270375	3.0286055
ADAM19	6.4686375	6.6149005	5.7366905	5.979046	5.178928	7.2113605	6.441555	7.1925495	6.476724	5.7382795	5.326739	6.626523	5.967453	5.9225125	5.946715	5.4195485	5.27594	5.8320485
ADAM2	2.503983	2.613214	2.702579	2.490711	2.385944	2.572774	2.591551	2.501986	2.50382	2.457677	2.494331	2.504804	2.411141	2.690367	2.715318	2.582211	2.991909	2.392641
ADAM20	4.7883885	4.6338505	4.6228075	4.50708	4.648737	4.564262	4.6734185	4.699673	4.689793	4.7922415	4.6350265	4.4842105	4.566491	4.739605	4.560682	4.501989	4.403548	4.312049
ADAM21	4.0593885	3.872685	3.7667415	3.8983665	4.1240555	3.703455	3.948577	3.9582585	3.8242805	4.0854655	3.4478425	3.650088	3.798345	3.604423	3.4472525	3.493062	3.6508265	3.482078
ADAM22	4.762250375	4.83832575	4.83871125	4.885461375	4.84361525	5.186409125	4.7221345	4.6969245	4.530969625	4.6524335	4.952045375	4.6928955	4.951280125	4.67325025	4.505809375	4.98218025	4.644294125	4.176885875
ADAM23	3.54212375	3.476442	3.3151245	3.610818	3.43223075	3.270875	3.416093	3.3295175	3.3439545	3.44782725	3.1299435	3.4071555	3.40634825	3.43890125	3.28450025	3.30870325	3.364711	3.32422
ADAM28	3.42558175	3.938426	3.593652	3.6570215	3.43285175	3.5646125	3.645009	3.80350625	3.52363175	3.6567305	3.37650425	3.536879	3.52424825	3.5259015	3.477198	3.89542	3.49891325	3.78256025
ADAM30	3.5613865	3.547903	3.5831845	3.374901	3.548164	3.4798055	3.530286	3.5677	3.514125	3.4080385	3.3688945	3.5264615	3.616794	3.526115	3.711963	3.574285	3.679571	3.8027745
ADAM32	2.570629	2.358512	2.490998	2.55981	2.674086	2.507557	2.602432	2.464491	2.497643	2.747695	2.603958	2.392665	2.679317	2.74158	2.433053	2.762468	2.377182	2.541308
ADAM33	5.736111	5.803686	5.892824	6.088035	5.991823	5.545869	5.6267495	5.825024	5.929269	6.0837365	5.784392	5.610518	6.0490055	6.0352585	6.089176	6.011553	6.144589	5.7697575
ADAM3A	2.927422	3.097933	2.843953	3.143328	3.095153	2.906469	3.15449	2.845642	2.90495	3.181047	2.878714	2.995099	3.227329	2.894654	3.101058	3.435721	2.802247	2.963048
ADAM5	3.509676	3.624516	3.551059	3.6475895	3.389607	3.3913865	3.391288	3.515092	3.436291	3.4148425	3.3291255	3.404485	3.37789	3.506533	3.745547	3.6004155	3.1981255	3.327188
ADAM6	4.711795	4.643066	4.60043	4.679824	4.807505	4.472034	4.685303	4.737979	4.444763	4.819485	4.542755	4.767321	4.748621	4.441485	4.422858	4.236428	4.326204	3.878701
ADAM7	3.350267333	3.283248	3.465390667	3.358639333	3.362870667	3.196279667	3.333756	3.376508333	3.402442	3.315625333	3.164614333	3.231421333	3.473316333	3.363692667	3.577224	3.416986	3.298363	3.121322667
ADAM8	7.577778	7.4004475	7.808215	7.3597825	7.2992445	7.7925455	7.714705	7.67073	7.677612	7.9567585	7.9137855	7.6805315	7.902464	7.6775695	6.698033	6.8245365	7.491986	7.071255
ADAM9	6.496246	6.182065667	6.584669	6.729803333	6.905942667	6.525041	6.609374	6.423389333	6.604644333	6.786084333	6.846767333	6.584845	6.712547	6.492564	6.486220333	6.424433333	6.421512667	6.575545333
ADAMDEC1	3.467265	3.373959	3.689694	3.239086	2.888385	5.048083	3.171437	2.862444	3.119045	3.446559	3.280812	3.044621	3.181493	3.279546	2.734513	2.7073	2.571953	4.697204
ADAMTS1	3.4354385	3.503482	3.340432	3.355069	3.4118905	3.4619905	3.4825985	3.463481	3.43175	3.457556	3.230159	3.478805	3.4272055	3.459408	3.82861	3.4132145	3.5164215	3.1487215
ADAMTS10	5.00922	4.9955435	5.075933	5.0782725	4.9485575	4.9335795	5.035006	5.1319045	4.9723525	5.140507	4.8539465	4.869933	4.771468	4.8332225	4.9232695	4.829696	4.901426	4.767918
ADAMTS12	4.967728	4.5705605	5.630632	5.307331	5.0844745	5.8821035	4.6803085	4.66732	4.779049	5.3495235	4.912908	5.1816745	5.052292	5.880244	5.3417265	5.2313375	4.803644	4.8182615
ADAMTS13	5.2688715	5.521495	5.359486	5.2457315	5.329653	5.262381	5.383987	5.3996585	5.5846095	5.5445345	5.2959715	5.3960075	5.3255265	5.3543675	4.8898005	5.355171	4.9476095	4.8011135
ADAMTS14	5.791045	5.562756	5.455957	5.50088	5.548683	5.453499	5.453002	5.346323	5.665834	5.550868	5.334685	5.645366	5.41439	5.550217	4.900111	5.456646	5.124873	5.136348
ADAMTS15	3.7655635	3.715197	3.8605505	3.664068	3.868402	3.7776545	3.79996	3.872577	3.751737	3.755306	3.5607265	3.585049	3.7930885	3.7956885	3.6512875	3.4244635	3.8252995	3.5088905
ADAMTS16	5.312837	4.656542	4.476934	4.68636	4.370728	4.398238	4.800823	4.492042	4.464228	4.701809	4.149964	4.405826	4.585967	4.525428	3.931408	4.35645	4.070448	4.41786
ADAMTS17	3.653292667	3.693551	3.771155	3.671450333	3.844185667	3.500870333	3.743831667	3.598579667	3.714285333	3.605142333	3.437239667	3.506872667	3.723117667	3.613661333	3.168204	3.472870333	3.458265667	3.226194333
ADAMTS18	3.3342635	3.42668	3.3976355	3.396533	3.58855	3.373021	3.593618	3.2896305	3.4217655	3.3665165	3.3375815	3.191236	3.31851	3.635069	3.5830805	3.598247	3.4309805	3.239892
ADAMTS19	3.101241	3.0003665	3.1935455	3.090912	3.0260295	3.100797	3.044268	3.018372	3.0684235	3.0109295	3.017348	3.0179025	3.1162295	2.8496845	3.012443	2.9856785	2.81254	3.1111945
ADAMTS2	4.158536	4.217411333	4.399580667	4.184569667	4.174296667	4.165029333	4.161952667	4.050234333	4.081611333	4.196528667	4.045181	4.100568333	3.984356	4.275482	4.138011667	4.005290667	3.919017667	3.793029667
ADAMTS20	2.6763795	2.5002355	2.801817	2.721041	2.707463	2.572732	2.681381	2.625189	2.591271	2.665299	2.5995765	2.705197	2.6080695	2.7372055	2.7989835	3.250286	2.9526715	2.626687
ADAMTS3	2.834615	2.965644	2.881848	2.784154	2.887786	2.719029	3.013791	2.726373	2.955749	2.97576	2.847986	2.654281	2.783917	2.743375	2.720772	2.673945	2.841906	2.553936
ADAMTS4	5.344888	5.23875	5.325353	5.192897	5.360805	5.094533	5.50717	5.185499	5.288814	5.575815	5.253375	5.51472	5.437642	5.398877	4.963775	5.218125	5.138402	5.033346
ADAMTS5	2.81549125	2.962928	2.76691375	2.816545	2.96617675	2.8299535	2.84754025	2.86165025	2.9266415	2.93609525	2.83768325	2.876852	2.8215785	2.85492	2.91690725	2.934006	2.94598	2.7984855
ADAMTS6	3.650041	3.611962333	4.163418	3.850891333	4.448678667	3.760666667	3.590838667	3.694691	3.746175333	4.104227667	3.907493	4.152324	3.890843	3.978968	4.550275333	4.020477	4.447305333	4.116330667
ADAMTS7	5.136172	5.031370333	5.064596	5.140110667	5.131146333	4.941110667	5.009907	5.047416667	5.049818667	5.284418333	4.919055	4.941291333	4.96227	4.982735333	4.514814	4.639507	4.629648333	4.805408333
ADAMTS8	4.392588333	4.412143667	4.476982667	4.492734	4.267426333	4.433499333	4.355319333	4.262140333	4.322985333	4.261032	4.075867667	4.346500667	4.129192	4.245307	4.061302333	3.80755	4.083648	3.855418
ADAMTS9	3.80025075	3.73755075	3.80570675	3.7252995	3.8155595	3.64882675	3.96787525	3.79264175	3.8902635	3.77603225	3.67886775	3.775619	3.83588125	3.81137925	3.7663025	3.51461325	3.57328175	3.30979425
ADAMTS9-AS2	3.4844746	3.4875628	3.4583014	3.484411	3.5841428	3.4494938	3.457083	3.539292	3.5265992	3.6119446	3.422925	3.493154	3.5770188	3.5221496	3.6776596	3.411295	3.5261246	3.3883164
ADAMTSL1	3.502932833	3.597854167	3.651990833	3.439899833	3.672757	3.477126333	3.612123167	3.643350333	3.597863833	3.6357635	3.4578885	3.572668	3.639602667	3.559018667	3.484731	3.484792	3.581621	3.5250595
ADAMTSL2	4.548472	4.391447	4.740482	4.30849	4.2627	4.356492	4.616637	4.460517	4.632298	4.422039	4.313801	4.350777	4.510484	4.404502	4.164155	4.656538	4.139457	4.317451
ADAMTSL3	4.0844345	4.173334	4.114175	4.102324	4.2851125	4.028942	4.0923785	4.053471	3.9408215	4.272689	4.010169	4.0977955	4.046446	4.0807585	3.9815125	4.086938	4.043735	3.840043
ADAMTSL4	3.9515025	3.9911135	3.7518665	3.775405	3.829425	3.884959	3.997213	3.749416	4.0033825	3.9336025	3.6297485	3.951613	3.7259945	3.8895975	4.0485	3.8861965	3.8894125	3.823633
ADAMTSL5	5.299321	5.393661	5.551473	5.570001	5.206965	5.300489	5.425243	5.346419	5.537219	5.359762	5.277436	5.404649	5.536	5.348125	4.97561	4.933519	5.326522	5.133889
ADAP1	7.974157	8.4372265	8.281512	7.981667	8.607203	7.458716	8.7018615	8.018014	7.970593	7.981066	8.286211	7.935995	8.1645825	8.046719	7.1652295	6.96209	7.1630575	7.0226965
ADAP2	5.605916	5.510108	5.341706	5.8769575	5.79656	5.3876135	5.6174075	5.8428635	5.237676	6.161749	5.192252	5.3943635	5.3149955	5.2851395	5.092234	5.542508	5.3599795	5.2012565
ADAR	11.89278	12.04399	11.89913	11.8503	12.00649	12.08322	11.87976	11.88566	12.05562	11.9064	12.03818	12.14138	11.93594	11.943	12.52987	12.39678	12.70231	12.16436
ADARB1	4.9908822	4.922511	4.7918576	5.0563422	4.8360938	5.4675194	4.7543954	4.9444178	4.779586	4.881571	4.583474	4.9190564	4.8974734	4.8232772	4.7057796	4.5583626	4.484442	4.4589086
ADARB2	4.3495505	4.3501915	5.105191	4.296368	5.453691	4.707116	4.492885	4.338265	4.305561	4.8232225	4.5017615	4.378064	4.347626	4.52699	4.2627985	4.306825	4.331254	3.8812365
ADARB2-AS1	4.941074	4.996149	5.185997	5.036508	5.145947	4.90973	5.032974	4.734385	4.930498	5.044819	4.95778	5.023369	5.083442	5.00249	5.441322	4.845443	5.124873	4.603145
ADAT1	7.43017	7.809434	7.357587	7.922871	7.854004	8.235908	7.353172	7.789271	7.190978	7.533421	7.87455	7.871001	7.406178	7.742637	7.832376	7.914608	7.812915	7.794848
ADAT2	5.673015	5.5985755	5.7935795	6.591381	6.108947	6.195248	5.322911	5.8077545	5.852732	6.1589305	6.450539	5.998416	6.373544	6.173756	6.5549245	6.350033	6.274661	6.529701
ADAT3	6.184396	6.32917	6.1516005	6.3702185	6.324629	6.5364445	6.3746135	6.391767	6.330069	6.3530315	6.2151105	6.2456255	6.377639	6.3026455	5.8978695	6.094482	5.8587935	5.718616
ADCK1	6.392116	6.357551	5.972195	6.576293	6.481903	6.568566	6.303785	6.688992	5.647914	6.274262	6.411387	6.373012	6.218334	6.523985	6.772592	6.462276	6.322079	6.448897
ADCK2	6.43500125	6.247753	6.79557775	6.3743085	6.79997575	6.38912975	6.50862775	6.3354925	6.6346445	6.36089	6.5123665	6.412806	6.60432975	6.42078	5.87584925	6.051032	6.04180275	6.17169275
ADCK3	6.3604565	6.4579265	6.731491	6.7783895	6.1106755	6.5628985	6.020295	6.271747	6.831175	6.7620615	6.990792	6.617762	7.103124	7.0036845	5.589608	5.347281	5.4746115	6.041278
ADCK4	5.440698	5.562422	5.455361	5.5182305	5.5851525	5.218454	5.348995	5.374496	5.3391955	5.356651	5.370582	5.373611	5.441073	5.247571	5.4445875	5.2884575	5.2438765	5.101076
ADCK5	5.98337	6.078743	5.997197	6.063614	6.546025	6.351936	6.072285	6.307044	6.108907	5.715868	6.419946	6.238617	6.06652	6.073719	5.318498	5.547843	5.860712	5.432213
ADCY1	4.824105	4.5420712	5.080346	4.325725	4.296675	4.7703402	4.5118758	4.867882	4.5531858	4.6186522	4.4267578	4.7940814	4.8297536	5.2950484	4.6367706	4.7285576	4.2753428	4.4869714
ADCY10	3.0808955	3.1303555	3.246414	3.154944	3.1289355	3.0383375	3.2906435	3.0811395	3.114144	3.4074205	2.925149	3.1010855	3.037751	3.154716	2.902615	3.2716805	3.2264555	3.086191
ADCY10P1	4.798374	4.8150945	4.706069	4.56671	4.694768	4.639889	4.6658635	4.819658	4.742398	4.5303545	4.549634	4.5429245	4.8492335	4.775809	5.42079	4.643349	5.070257	5.5473545
ADCY2	4.296286	4.282452	4.581808	4.34461	4.25532	4.244213333	4.351606	4.135596333	4.176606667	4.360703667	4.138754667	4.303019667	4.379545667	4.260125	4.124848667	4.252688333	4.209095333	3.937584333
ADCY3	7.562415	7.882709	8.395058	8.2271425	8.1287705	7.3363455	7.814584	7.5310535	8.163692	7.73447	8.421471	8.3544665	8.598128	8.2539145	6.8508735	7.102868	6.8754365	6.9333075
ADCY4	5.92902	6.017142	5.82629	5.745129	5.809726	5.844916	6.20787	6.098931	5.88577	5.783698	5.771277	5.838793	5.846043	5.843098	6.095874	5.78902	5.627584	5.767964
ADCY5	4.685102	4.7354555	4.7235645	4.6758615	4.6329775	4.532131	4.9364095	4.7393935	4.832913	4.870864	4.627263	4.727161	4.6175615	4.670421	4.7303885	4.9542305	4.6999475	4.6225685
ADCY6	4.772683	4.952569	5.534966	4.768657	5.153943	5.287931	5.540698	5.105711	5.335351	4.701232	5.909395	4.9836	5.642597	5.174907	5.059175	5.790171	5.685897	5.288078
ADCY7	7.1550445	7.128068	7.408763	7.170239	7.15854	7.124319	7.3115785	7.0930035	7.247871	7.189186	7.4256125	7.2428235	7.412978	7.59783	6.854395	6.6381165	6.4772975	7.0609295
ADCY8	3.116448	3.831898	3.290917	3.312753	3.324042	3.633438	3.567397	3.361196	3.315263	3.45097	3.221461	3.130187	3.381853	3.295454	2.955381	3.559403	3.252073	3.511466
ADCY9	3.432695667	4.011887667	3.702105667	3.503625	3.867430333	3.760993333	3.631353667	3.622972	3.531935333	3.586506333	3.643570667	3.572110667	3.617907333	3.498501667	3.523634333	3.536239667	3.253071333	4.284697333
ADCYAP1	3.52825	3.610636	3.62272	3.3070665	3.560035	3.532405	3.5647785	3.6606455	3.495421	3.67775	3.5364185	3.6064285	3.394119	3.7207595	3.471745	3.6381135	3.630794	3.5874965
ADCYAP1R1	4.1995225	4.410613	4.139606	4.028171	4.1991775	4.143394	4.1621195	4.1607305	4.2612675	4.0921905	4.1187345	4.0630635	4.1497495	4.057722	3.992869	3.743436	4.0320775	4.0754595
ADD1	7.936949	7.884984	7.63092575	7.790686	7.96416925	8.050131	8.0491585	7.9041615	8.01163775	7.776012	7.9793795	8.11756025	7.841492	8.013921	8.10103475	8.16652425	8.22889	8.24160575
ADD2	4.418768333	4.481262667	4.640107	4.385013167	4.355017	4.276231167	4.363472333	4.393985667	4.4761535	4.529812667	4.406993167	4.264962167	4.346186	4.298703167	4.531219833	4.464449167	4.3838635	4.51772
ADD3	9.4268785	9.54510525	10.192495	8.78174025	9.94841325	8.81719325	9.54243775	9.4142925	9.660172	9.90745425	10.2272965	10.2035825	9.88099	10.3293925	10.91399	10.723985	10.867255	10.73884
ADD3-AS1	3.933324667	3.842225	3.898222667	3.712886667	3.841658333	3.652033333	3.924404667	3.759288667	3.736042333	3.822385333	3.875424667	3.649568333	3.919026333	3.847963	3.945605667	4.128275333	3.99717	3.597454
ADGB	2.912235	2.952397	3.081454	2.633528	2.732659	2.604363	2.84979	2.76557	2.601503	2.659006	2.797834	2.770274	2.787225	2.989299	2.695093	2.970783	3.044397	2.810384
ADH1A	3.016035	2.881465	2.864061	2.73992	2.669343	2.812901	2.969212	2.862443	2.917567	3.009934	2.847919	2.85363	2.855442	2.816126	2.838997	2.687774	2.625872	2.686161
ADH1B	2.815601	2.852909	2.831351	2.9544795	2.90213725	2.8634885	2.97131125	2.8278425	2.92791125	2.95507925	2.81971775	2.92834875	3.00603975	2.98356225	2.779395	3.15004125	2.86287075	2.79299575
ADH1C	3.422039	3.014725	3.264106	3.215542	3.291317	3.135695	3.111012	3.267317	3.34994	3.195128	3.331046	3.134532	3.284553	3.147772	3.139524	3.242849	3.117758	3.020697
ADH4	3.58612125	3.57449425	3.7401075	3.53075875	3.5692095	3.4640145	3.54812075	3.379289	3.51732825	3.4738745	3.476851	3.38596525	3.49623175	3.427425	3.77828525	3.846896	3.63974325	3.5644465
ADH5	9.3147575	9.314759	9.7008745	9.6590815	9.53727	9.5517815	9.373541	9.4123595	9.4629735	9.536536	9.697054	9.478643	9.6193815	9.480906	9.244688	9.4723965	9.3865895	9.362463
ADH6	3.4350535	3.204217	3.273186	3.3579565	3.1071075	3.1438485	3.252668	3.3174815	3.1600425	3.3506685	3.0895065	3.3975075	3.350487	3.2288665	3.5550875	3.1083175	3.3916915	3.417802
ADH7	3.585621	3.532878	3.441683	3.321331	3.448644	3.344061	3.474716	3.442973	3.469686	3.630052	3.400009	3.570854	3.478916	3.483625	3.604392	3.456535	3.242973	3.152592
ADHFE1	6.152937	6.802397	6.458682	6.239563	5.751698	6.317391	6.348659	6.788847	6.937722	6.410064	6.186948	7.037183	6.210299	6.924046	6.926954	6.740337	6.880359	6.719124
ADI1	7.672824333	7.776032333	7.522611333	7.941447	7.314387	7.816130333	7.548272	7.712145667	7.079475333	7.76203	7.88536	7.327392333	7.110468667	7.461984333	7.819345333	6.855463333	7.153572333	7.778577
ADIG	5.375214	5.606646	5.231352	5.4274115	5.1078955	5.2933335	5.273169	5.359577	5.2231925	5.2497365	5.0533345	5.3824835	5.3643475	5.2818545	5.172294	5.1329835	4.851449	4.9764205
ADIPOQ	2.958699	2.757244	2.54346	2.767395	2.940273	2.863275	2.715605	2.757412	2.806602	2.757089	2.793426	2.703018	3.009426	2.77971	2.756735	2.492939	2.523283	2.653712
ADIPOR1	9.651691	9.721928	9.376989	9.341988	9.443041	9.531387	9.56199	9.753198	9.785007	9.549039	9.524265	9.374255	9.450792	9.412524	9.030769	8.857903	8.870189	9.234312
ADIPOR2	9.217781	9.127205	9.313711	9.412867	9.363453	9.346983	9.29837	9.283854	9.155426	9.210728	9.323474	9.317158	9.380089	9.386456	9.074173	9.022564	9.067905	9.151026
ADIRF	5.096025	4.592364	6.649526	5.743812	5.075468	5.494208	5.421429	4.631649	5.496227	6.595768	6.520775	5.356777	6.02291	4.982677	4.422858	4.224128	5.000463	4.228117
ADIRF-AS1	6.080588	5.597493	5.994502	5.8338	5.630274	5.571105	5.600341	5.743948	6.158747	5.934342	5.936548	5.902644	6.162591	5.294228	5.736903	5.378941	5.627355	4.92757
ADK	8.582355	9.122383	8.3686265	9.395426	8.283631	8.8386805	8.735699	8.743562	8.8123095	9.1866535	9.1872065	8.607228	8.9166105	8.152063	8.377967	8.20862	7.476564	8.4251865
ADM	10.81581	8.906404	8.544207	7.482147	7.870935	5.449865	8.31945	7.252777	9.912176	9.140461	8.569244	9.223422	10.52317	9.326052	6.217628	5.766495	6.219192	7.736347
ADM2	6.528507	6.691293	6.512011	6.271801	6.23198	6.056486	6.413044	6.360374	6.309124	6.44306	6.091155	6.354469	6.146842	6.203218	5.874421	5.839304	5.784863	5.273679
ADM5	5.56389	5.566545	5.622305	5.820492	5.609438	5.474717	5.426758	5.749838	5.40421	5.257592	5.298553	5.299922	5.19912	5.192117	4.980554	5.20945	5.124873	5.200641
ADNP	8.987532	9.078245	9.1562685	9.217935	9.226977	9.266361	8.9416975	9.1328925	9.2659775	9.0611585	9.694578	9.36294	9.350795	9.542416	9.615252	9.8066835	9.6689435	9.5824355
ADNP2	8.3046735	8.431562	8.4215265	8.6238025	8.5541255	8.3252105	8.311431	8.300383	8.3200555	8.3170005	8.300099	8.401633	8.248677	8.183325	8.318825	8.7082515	8.653309	8.495187
ADO	9.182046	9.234606	8.8621625	9.0414935	9.1805935	9.100707	9.297015	9.520232	9.3679655	8.9622945	9.082295	9.5096515	8.5444635	8.739851	8.5025655	8.626805	8.7418795	8.7793045
ADORA1	5.3106505	5.494704	5.324522	5.269329	4.891396	5.1807365	5.3180685	5.3540385	5.155253	5.2153435	5.048541	5.0532495	5.01854	5.214855	4.4918295	4.691609	4.92529	4.6428395
ADORA2A-AS1	4.136915	4.2883495	4.0057905	4.3022675	4.1594705	4.1035415	4.206664	4.336086	4.0505665	4.2987045	4.21096	4.184475	4.1686575	4.1982225	4.285295	4.209099	4.242965	3.908068
ADORA2B	5.723462	4.748569	7.972129	4.938366	4.537129	4.812181	4.736639	6.126441	5.369791	5.494678	7.466658	6.139283	5.768045	8.177244	5.893422	5.925527	6.232309	5.082514
ADORA3	4.2462165	4.0913625	4.027205	3.7914125	3.9373085	3.6915555	4.1863805	4.2995175	4.244568	3.7966925	4.02438	4.142847	3.804644	4.123592	4.0261965	4.0324075	4.286593	3.6769675
ADPGK	8.4593705	8.535808	8.5328935	8.5284825	8.7504175	8.8491795	8.732121	8.734803	8.748096	8.5613585	8.746951	8.785388	8.786603	8.7371935	8.4259735	8.5617925	8.3535545	8.3966875
ADPRH	7.77508	7.704465	8.201992667	7.895168	8.028399333	7.879449	8.453666	7.794714667	8.234239667	8.203917333	8.253487	7.893544	8.008906667	7.602379	6.185686	6.340730667	6.323054	6.168886333
ADPRHL1	5.263293	5.3636885	5.3763085	5.595577	5.240811	5.280707	5.3382535	5.3522895	5.3746745	5.1503185	5.252115	5.3416565	5.261945	5.2750095	5.273334	5.2817365	5.3696875	5.1023225
ADPRHL2	9.732974	9.349061	9.768153	9.654181	9.618104	9.013249	9.530969	9.075436	9.479245	9.87504	9.548297	9.635455	9.811552	9.285834	8.36347	8.46471	8.640943	8.65809
ADPRM	7.893067	7.5076255	8.082372	7.616028	7.6779475	7.484754	7.8056805	7.2934005	8.047327	7.903192	7.674984	7.781652	7.9696275	7.8853185	6.840358	7.687567	7.5334665	7.827949
ADRA1A	3.357019	3.403785	3.448539	3.403196	3.37556275	3.240917	3.4558535	3.42136525	3.42186225	3.4953505	3.2794215	3.45107525	3.41296125	3.334512	3.44287725	3.347824	3.364176	3.285334
ADRA1B	3.764621	3.739523	3.900331	3.674682	3.726798	3.762747	3.883046	3.94613	3.976382	3.899268	3.702401	3.468481	3.739619	3.768478	3.426068	3.632364	3.50309	3.342638
ADRA1D	3.3960975	3.6739875	3.6929885	3.5469705	3.523055	3.364713	3.490264	3.6416165	3.5377315	3.5948155	3.5290295	3.5972255	3.5347315	3.593077	3.3150875	3.234451	3.279754	3.2473255
ADRA2A	3.396528	3.277678	3.537138	3.15419	3.350373	3.376845	3.296589	3.208045	3.442096	3.241991	3.325917	3.105612	3.482356	3.487277	3.149048	3.157437	3.659017	3.056064
ADRA2B	5.430861	5.301935	5.577501	5.235435	5.132874	5.451582	5.609506	5.31873	5.179948	5.564742	5.277436	5.127559	5.323215	5.403222	4.75053	4.970452	5.295153	5.196539
ADRA2C	5.341878	5.252631	5.185295	5.205895	4.899198	5.28344	5.002752	5.239824	5.268272	5.297233	5.034238	5.031986	5.290747	5.100911	4.705515	5.480025	5.229319	4.938865
ADRB1	3.486011	4.559849	4.662384333	3.113303333	3.978098333	4.149387667	4.336686667	3.317822	3.14849	3.229599333	3.967551667	4.44801	3.412642333	3.889012333	3.268332	3.314715	3.125880333	3.316985333
ADRB2	4.338967	4.222893	4.492431	3.674661	4.225476	3.560119	4.762435	4.499945	4.499523	4.288452	5.081352	5.234917	4.666114	4.809789	3.94953	3.570842	3.525286	4.29808
ADRB3	4.3276295	4.5093805	4.5383185	4.4921285	4.4813385	4.4532315	4.7628475	4.3096015	4.543486	4.501849	4.406223	4.344915	4.54605	4.647065	4.579042	4.260705	4.326036	4.330401
ADRBK1	7.880385667	7.799294333	7.8263	7.727981667	7.786471	7.903115333	7.971144333	7.962004	7.868485667	7.956704667	7.725245333	7.909221333	7.945481333	8.023795667	7.252270667	7.400575667	7.182035333	7.054207333
ADRBK2	7.809873	8.285673333	7.874991	7.587225333	7.554808	7.397249	7.700791	7.803880667	7.856682	8.063108333	8.107152667	7.708553333	8.215824333	7.646734333	7.874954333	7.893101667	8.103541333	7.788156
ADRM1	8.838997	8.844187	8.752491	9.309978	8.905935	9.135635	8.996592	9.016378	8.634607	8.868407	9.076975	8.795115	8.884066	8.480423	8.352379	8.293094	8.203531	8.225887
ADSL	10.32506	10.323355	10.682985	10.982885	10.482395	10.672895	10.27985	10.32554	10.1239605	10.428215	10.727695	10.426225	10.647575	10.55916	10.61449	10.74979	10.44028	10.76997
ADSS	6.129359	6.3358995	6.561978	6.592791	6.4905935	6.7180675	6.8143475	6.3486815	6.287356	6.4062995	6.267048	6.2399775	6.2479055	6.3432395	6.2193765	6.8089945	6.0792855	6.372422
ADSSL1	4.5890905	4.6371235	4.724539	4.82142	4.4521655	4.6578075	4.696301	4.676941	4.7222055	4.8734595	4.535266	4.5895555	4.59256	4.569949	4.137486	4.6125575	4.539759	4.642914
ADTRP	5.730254	5.6904585	5.5260895	5.222053	4.4687205	5.138525	6.272283	5.7424675	6.2082865	5.070795	5.651459	5.381496	5.276103	4.9963195	4.642096	4.0386055	4.5871715	3.852981
AEBP1	6.484348	6.255545	6.355021	6.387493	6.405378	6.455815	6.510427	6.465708	6.454228	6.817986	6.230618	6.209584	6.290141	6.32004	6.436408	6.220368	6.433485	6.379458
AEBP2	6.9071975	6.5981875	6.958532	6.9686915	6.569824	6.787343	6.76379	6.8015005	6.7715095	6.854123	7.054303	6.6333355	6.863412	6.736915	6.3455445	6.203138	6.290435	6.446128
AEN	8.70062	8.843149	8.351112	8.665111	8.717959	8.459489	9.012722	8.720161	8.623419	8.765944	8.730552	8.813541	8.766935	8.668222	7.897893	7.543305	7.856856	7.916848
AES	9.198206	9.162121	9.16229	8.971899	9.116176	9.339394	9.081491	8.967926	9.470753	9.006616	9.070257	9.296316	9.118126	8.989836	8.476234	9.203958	9.154149	8.614288
AF001548.5	5.930014	4.85595	4.523563	6.58547	4.231147	6.282268	6.148832	4.907876	5.894773	5.782624	4.251236	6.016642	5.834558	4.378975	5.984506	5.763426	6.438061	6.151064
AF007147	5.385327	5.480064	5.395302	5.570713	5.752567	5.392878	5.244219	5.907213	5.508754	5.824555	5.79352	5.999324	5.705833	6.123711	7.861846	7.448436	7.878394	7.921148
AF067845.1	3.434537	3.372967	3.452448	3.194457	3.2181	3.280966	3.493143	3.402613	3.318863	3.550679	3.323408	3.341815	3.64795	3.503872	3.446118	3.106479	2.844129	2.960064
AF070581	2.522724	2.6264725	2.6320205	2.514026	2.4904495	2.552803	2.6015325	2.6984795	2.644407	2.669862	2.6475565	2.637108	2.672383	2.5855035	2.611954	2.92622	2.8150865	2.7291105
AF086184	3.63966	3.486687	4.043371	3.584041	3.783564	3.309077	3.258141	3.538336	3.31226	3.740134	3.222032	3.179731	3.448306	3.342553	3.601224	3.759197	3.645466	3.073833
AF090939	4.190632	4.225772	4.179895	4.265018	3.865684	3.889478	4.086308	3.912681	4.060936	4.190907	4.008586	4.051056	4.374381	3.979902	6.297003	5.745758	5.310853	5.915211
AF131215.4	3.320875	3.430296	3.552566	3.770684	3.706297	3.610787	3.423226	3.531773	3.626266	3.351329	3.576941	3.582099	3.728446	3.826479	6.991339	6.705025	6.725188	6.238423
AF131215.8	3.837899	3.468574	3.952717	4.250347	3.624708	3.335174	3.554919	3.538977	3.510658	3.469577	3.534794	3.849975	3.504432	4.216488	4.167317	3.946193	4.312789	4.33234
AF186192.1	4.027729	3.986614	4.008559	4.175924	3.606513	3.762149	4.041049	3.801507	3.884455	3.971013	3.825534	4.019747	3.974424	3.774435	4.133311	3.180283	3.373859	3.151704
AF198444	2.768053	2.712885	2.742526	2.853288	2.727871	2.621902	2.964598	2.577408	2.501172	2.668159	2.518056	2.628567	2.577105	2.509813	2.763176	3.100642	2.835703	2.737696
AF213884.2	6.248854	6.139628	6.14232	6.104976	6.044902	5.898407	6.127396	6.221754	6.084749	6.006292	5.933397	6.056215	6.055636	6.319836	5.782764	6.091774	5.86276	5.77267
AF279780	3.658132	3.237274	3.352497	4.895494	2.948745	3.067326	3.068545	3.44447	3.077089	3.156769	2.935792	3.271672	3.032093	3.368512	3.038913	3.280067	2.886109	3.654312
AF289551	4.761786	4.746875	4.569334	4.574113	4.64641	4.387222	4.781194	4.57003	4.667499	4.61744	4.516259	4.465635	4.70754	4.542659	4.306608	4.612903	5.252755	4.449119
AF520793	2.634941	3.355503	2.637656	3.242245	2.99972	2.742852	2.755183	2.660177	2.814787	2.851317	3.463586	2.682742	2.974392	2.724614	4.48401	4.419297	4.310862	4.630262
AFAP1	2.719296	2.495048	2.283709	2.355735	2.339745	2.340313	2.474005	2.728237	2.390555	2.547915	2.50784	2.484781	2.530999	2.465376	2.482485	2.605904	2.534696	2.504495
AFAP1-AS1	3.544503	3.4987865	3.2879175	3.3379905	3.363336	3.411494	3.4524875	3.451074	3.620832	3.3680925	3.3262225	3.398171	3.4155235	3.6137485	3.3666365	3.493587	3.022718	3.1589105
AFAP1L1	3.6047555	3.4894155	3.759629	3.616004	3.3881745	3.4972505	3.4617775	3.568787	3.7124965	3.5553255	3.4470575	3.5762045	3.537008	3.49819	3.568464	3.3621195	3.407671	3.127694
AFAP1L2	4.954577	6.84695	4.066874	5.528019	5.370488	5.274734	5.929002	7.035405	6.955129	5.003071	4.139086	5.001964	4.014311	3.922875	3.649266	3.562956	3.49777	3.804512
AFF1	7.842273667	7.587846333	7.833827	7.425235	7.279685333	7.674572	7.511944333	7.591228333	7.693335333	7.452194667	7.876085333	7.657072	7.949208333	8.024858667	8.335226	8.466249667	8.635546333	8.548975667
AFF2	3.843097333	4.073588667	4.048883	3.641918333	3.86903	3.648344667	3.930284	3.692630667	3.785644667	3.754634333	3.681257667	3.805004667	3.684918667	3.918213	3.856925	3.941603667	4.273344667	3.892818
AFF3	3.453465833	3.441521167	3.733884	3.957062833	3.431319167	3.746131	3.55978	3.385166	3.494906	3.460869833	3.450903833	3.459071667	3.452276333	3.546316667	3.935033833	3.777849333	3.5015215	3.832381333
AFF4	4.796202625	4.864919875	4.3601255	4.39215925	4.450156375	4.48740325	4.570916375	4.587715	4.77449775	4.352711125	4.720260125	4.861521125	4.8365605	4.8003495	5.3434315	5.335218375	5.458806625	5.317901
AFG3L1P	5.954492	5.920339667	5.985277	6.120898	6.243342333	6.229496667	5.910011	6.270579333	5.788683	5.949788	6.183455	6.060139333	5.863009333	6.177912333	6.672226333	6.699742667	6.609876	6.317384
AFG3L2	8.327878667	8.335309333	8.280566333	8.671198	8.601646	8.362426667	8.187360333	8.217311	8.071255	8.360746667	8.608223333	8.271285	8.447631	8.467899333	8.345301333	8.387654667	8.348975	8.302886
AFM	2.784271	3.00786	2.824265	2.946422	2.862721	2.863275	2.902805	2.921488	3.06763	2.953532	2.916957	2.953969	3.123703	2.865314	3.140113	2.898486	2.94455	3.008728
AFMID	5.790927	5.140757	5.114125	5.892502	5.64899	5.117023	5.291736	5.341311	5.19012	5.330554	5.280693	5.294312	5.450243	5.418188	5.275225	5.525968	5.14335	4.499912
AFP	4.590501	4.372735	4.489453	4.405898	3.971795	4.436667	4.242646	4.337481	4.345245	4.377082	3.990197	4.184958	4.235982	4.082091	4.211237	3.832475	3.766804	3.565732
AFTPH	10.49863	10.35345	10.258755	10.0126055	10.187845	10.0331945	10.429735	10.26806	10.477385	10.23	10.16557	10.32755	10.29089	10.29529	9.7485055	9.626476	10.076351	9.9316265
AGA	8.338298667	8.505632667	7.795094	7.991018	8.324376	7.679846333	8.416623333	8.373532	7.471238	8.215684333	7.746152	7.927577	7.828247	7.76264	7.781872333	7.449035333	7.626396	8.340239333
AGAP1	3.850965333	3.705142333	4.210385667	3.977145	3.662215333	3.657538667	3.946502	3.745749	3.883435	4.258698333	3.741122	3.706181333	3.747546333	3.800920667	3.571451	3.362252	3.689968667	3.665281333
AGAP11	4.2693385	4.2659005	4.432368	4.260962	4.2103445	4.1954135	4.419292	4.141605	4.2567325	4.2437575	4.4457335	4.3858845	4.22327	4.416259	4.242318	4.0619865	4.1701835	3.897927
AGAP2	5.474798	5.422878333	5.120794667	5.284371667	5.336581	5.10744	5.430094	5.366206	5.402242667	5.301473333	5.104794	5.138605	5.353868	5.220008667	4.885613333	4.550667333	5.151470667	4.944025667
AGAP2-AS1	5.331929	5.115807	5.179636	5.119978	4.911582	4.87657	5.142746	5.115722	5.269024	5.904119	4.826058	4.803535	4.928706	4.925107	4.187821	4.938943	5.08122	4.858812
AGAP3	6.349388333	6.345544667	6.541656667	6.893594	6.033814667	6.890045333	6.365362667	6.199117667	6.499077	6.558952667	6.635082	6.095853667	6.564942333	6.488874333	5.974158333	6.21161	5.936613667	5.696506
AGAP4	4.287356	3.766339	4.140387	4.429623	4.28272	4.283896	3.9139	4.137663	3.973673	4.222146	4.493087	3.573873	4.127159	3.93263	6.063775	6.397278	5.876348	5.965097
AGAP6	5.1100705	5.4167655	5.1934555	5.1217365	5.296688	5.2367115	5.189981	5.413865	5.1203685	5.240221	5.3781685	5.4528925	5.35056	5.363205	6.6975395	6.2991105	6.729985	6.117501
AGAP9	4.082601	4.156598	4.251878	4.129435	4.380961	3.865279	4.173645	4.286804	4.490765	4.060796	4.043734	4.539387	4.422256	4.5804	6.071959	5.39243	6.021805	5.389663
AGBL1	3.183723	3.167677	3.201054	3.145854	3.533556	3.023293	3.334243	3.321921	3.3229	3.419546	3.257905	3.071532	3.294897	3.274349	3.092155	3.570557	3.389824	3.422923
AGBL2	3.709046	3.675337	4.195971	3.793331	4.049706	3.778395	3.727803	3.787134	4.131202	3.987575	3.963189	4.336869	3.526237	4.275769	3.748457	3.957028	3.979328	4.844623
AGBL3	3.447407	3.283576	3.424874	3.284385	3.460263333	3.912719333	3.279015667	3.390820333	3.573761667	3.065946	3.681446	3.574555333	3.759022333	3.868693667	3.849759667	3.931279333	4.017116333	3.981255
AGBL4	3.4858945	3.491202	3.881784	3.7294655	3.549686	3.5483075	3.6484275	3.558427	3.585686	3.5044445	3.4293315	3.6760155	3.5244155	3.5991915	3.4574345	3.6700375	3.5275025	3.4502795
AGBL5	5.911429	5.55923	6.370829667	6.174278	6.236337333	6.071421	5.830120667	5.553584333	5.917100333	5.818367667	5.921248333	5.807394	6.163585	6.096218667	5.388729667	5.897817	5.603797667	5.661305
AGER	5.5036445	5.6064815	5.6106385	5.658112	5.33177	5.3966415	5.621399	5.3862255	5.6227375	5.443716	5.469119	5.7184305	5.528761	5.446895	5.3593565	5.042762	6.016836	5.10434
AGFG1	7.689398	7.4050978	7.8341354	7.9772034	7.8662232	8.0034944	7.7699826	7.6548968	7.9005952	8.0695036	7.9403884	7.7320526	7.5210768	7.6053828	7.1684178	7.2755998	7.4611038	7.2985658
AGFG2	5.857952167	5.685969333	5.585207167	5.829746667	5.834113667	5.692866167	5.8084405	5.938473667	5.738905	5.8510335	5.572788	5.696585833	5.767343	5.605983667	5.290105	5.035161	5.113344667	5.293225333
AGGF1	7.55741825	7.656256	7.5582485	7.75247225	7.78198325	7.54983725	7.616474	7.5554285	7.63499025	7.62218825	7.56239425	7.6556135	7.625833	7.59632675	7.8220885	7.6807175	7.76472475	7.839313
AGK	6.870634333	6.605594667	6.680513333	6.836560333	6.731765	7.129341667	6.937454667	6.888253	6.675751	6.960285667	6.838288667	6.654901	6.575664333	6.475952667	6.238233667	6.291603667	6.419715	6.378313333
AGL	9.83077	9.714302	10.25817	10.1795	10.15541	10.22022	9.83148	10.03642	10.23733	10.18796	10.31115	10.09075	9.961461	10.10191	9.744264	9.796408	9.872047	10.03156
AGMAT	5.763152667	5.649292	5.254089	6.020354333	5.771105	5.635807	5.750307	5.908599	5.648233333	5.689875333	5.693378333	5.588353	5.779465	5.515926333	5.435856667	5.768596667	5.130794	5.513416
AGO1	6.4588135	6.46192875	6.266589	6.5842535	6.42174525	6.5860855	6.225489	6.2775465	6.28010025	6.242653	6.39753	6.56423225	6.46397375	6.3376315	6.378862	6.67986825	6.39949325	6.46378525
AGO2	8.928083	7.82355	7.690526	7.52542	7.592349	7.475682	8.13138	7.731177	8.541108	7.885332	7.753714	7.788712	7.94292	7.703939	8.117065	8.195513	8.690691	8.447122
AGO3	5.40221775	5.63217775	5.21556575	5.13551475	5.32617275	5.2088245	5.1614265	5.40665625	5.3746475	5.252913	5.308528	5.44455775	5.125612	5.42465275	6.158236	6.09293275	6.2647815	6.23335625
AGO4	4.8559195	4.81602025	5.01487875	4.79745575	5.13824075	5.00235175	4.6568475	4.964743	4.6521805	4.88637925	4.879624	4.887728	4.55544875	4.9531195	4.82472225	4.99312025	5.1645765	4.88519225
AGPAT1	7.647098	7.9631145	7.700382	7.821856	7.811784	7.919813	7.787059	7.9840375	7.819134	7.6828065	7.518679	7.7585905	7.720612	7.7429075	7.998142	7.9237055	7.7388855	7.9457895
AGPAT2	6.993328	6.7929125	7.2190405	6.9830855	7.204626	7.2093055	7.3039165	7.0277995	7.045002	7.1728135	6.8499555	6.94092	7.3034015	7.033656	6.2683705	6.702909	6.6172985	6.097436
AGPAT3	7.383791667	7.660197667	7.344413333	7.764514333	7.621331667	7.918891	7.574926167	7.780343	7.455216	7.510679	7.567688833	7.4562825	7.403191833	7.6909555	7.5316245	7.562307	7.892208167	7.627848833
AGPAT4	5.086309	4.854572	5.291836	4.698654	4.885437	4.9182515	5.133329	5.0834075	4.850717	5.063654	4.6485795	4.7507805	4.7498785	5.1880155	4.820641	4.371544	4.7931525	4.971155
AGPAT4-IT1	5.274747	5.583429	5.432013	5.36093	5.468046	5.116232	5.020866	5.207914	5.205467	5.284676	5.595688	5.539845	5.773325	5.646813	6.15057	5.909905	5.828294	6.125348
AGPAT5	9.4264895	8.6658175	10.0301805	10.0948975	9.5817895	10.202175	8.8752825	8.7376355	9.9556695	10.0217125	10.1933545	9.585671	9.8354325	10.0247655	9.299552	9.4467285	9.251981	9.5194235
AGPAT6	6.556217333	6.513228	6.480951333	6.359865	6.39122	6.092140667	6.526593333	6.492149667	6.651384667	6.452109	6.318661	6.271612	6.313005667	6.227405	6.074622	6.103342	6.175067667	6.131589
AGPAT9	6.802209	4.526127	5.07696	4.470766	4.683186	3.287392	5.100251	4.298261	4.533043	4.567998	4.884971	4.508368	6.623101	6.088666	3.488397	4.291629	3.785089	4.418433
AGPS	7.932884	7.95145	7.99907175	8.46399325	8.4080525	8.4159335	8.05670725	8.26098125	7.857015	8.182567	8.4510855	8.111591	8.0213915	8.05592625	8.0455905	8.17447375	7.76393125	8.153096
AGR2	3.5002495	3.410105	3.6668045	3.4942995	3.5335815	3.392665	3.5674335	3.6021955	3.4272505	3.422627	3.4094075	3.469388	3.452259	3.506093	3.3036545	3.38916	3.228679	3.1678335
AGR3	2.569698	2.48179	2.612432	2.584933	2.612119	2.525364	2.565137	2.573977	2.620512	2.748663	2.353765	2.368333	2.596466	2.657391	2.594078	2.534032	2.481951	2.801331
AGRN	6.69442125	6.329194	6.7643475	6.4250205	6.52718825	6.4974975	6.67582825	6.517543	6.7025445	6.8817175	6.6301685	6.59868925	6.7584725	6.64829	6.27937575	6.45970075	6.580602	6.366071
AGRP	5.271636	5.494448	5.345805	5.699718	5.163846	5.302558	5.453957	5.454217	5.483333	5.481839	5.182943	5.347425	5.518231	5.338634	5.584354	5.486666	5.475984	5.130681
AGT	4.671347	4.652415	4.81004	4.441447	4.830215	4.413507	4.568497	4.832657	4.700541	4.754467	4.616843	4.615175	4.788265	4.825346	4.278691	4.437291	4.072842	4.509501
AGTPBP1	7.430048	7.1224735	7.871796	7.6858555	7.5841765	7.201248	7.409337	6.9951445	7.3740585	7.726377	7.792321	7.429955	7.5223	7.727851	7.355919	6.565267	7.0984805	7.3444635
AGTR1	3.216744	3.2685235	3.318091	3.2703565	3.288109	3.364945	3.2259845	3.0998465	3.241017	3.199747	3.1645895	3.166145	3.273517	3.224581	3.5722875	3.1817665	3.208886	3.200045
AGTR2	3.517736	3.538204333	3.443426667	3.443614333	3.534186	3.391173667	3.379355333	3.534172667	3.505308333	3.629391667	3.463761333	3.387003667	3.651341667	3.27064	3.602821667	3.536532	3.465106333	3.315307667
AGTRAP	6.022455	6.042748333	6.291574	6.149822	6.379704333	6.297423	6.258385	6.118885667	6.091692667	6.296049667	6.403624333	6.152148	6.329134333	6.074648	5.352023333	5.962557333	5.697402667	5.463366667
AGXT	3.866636	3.879244333	4.069422667	3.85788	3.881376333	3.815914	4.085211	3.934824	3.870794667	3.964857667	3.775973333	4.009051333	3.835862333	4.042757	3.988657667	3.778342667	3.766801333	3.778448
AGXT2	3.61094	3.679488	3.856949	3.873587	3.848742	3.670907	3.879803	3.683162	3.798732	3.607976	3.543819	3.45393	3.754783	3.831416	3.942655	4.064421	3.656476	3.905238
AHCTF1	7.5357825	7.359925	7.4164825	7.96677	7.678717	7.79173	7.483868	7.5253135	7.685968	7.611727	7.992319	7.5501765	7.455124	7.74637	7.9605215	8.1986005	8.1333165	8.2369965
AHCY	10.58328	10.17871	10.83484	10.99843	10.55169	10.56079	10.28048	10.15263	10.09081	10.73918	10.57866	10.23433	10.88796	10.65399	10.80234	10.54054	10.36592	10.72982
AHCYL1	8.3095725	8.032871	8.1283685	8.196812	8.24373725	8.1391945	8.09870625	8.10921775	8.19070975	8.065708	8.25389075	8.2245355	8.26364425	8.0824945	7.9491375	8.030582	8.013923	8.13753375
AHCYL2	6.0190265	6.263027	6.510606	5.943898	5.9887375	6.9386435	5.926392	6.440234	5.976967	5.799716	6.2783555	6.082807	6.0256745	5.73562	5.5369495	5.8109115	5.645123	5.7214895
AHDC1	5.104567667	4.921275667	5.147018667	5.052348	5.066424667	5.052576	5.142415	4.91914	5.080754333	5.306898	4.967963667	5.070117667	5.204074333	5.045822	5.203183	4.939939333	4.975109	5.014248667
AHI1	4.825987	4.7657642	4.6656994	4.8159032	5.2622006	4.6652566	5.0460342	4.7801744	4.835304	4.8877904	5.013016	4.9988664	4.7071574	4.9275444	4.6724256	5.0528906	5.1332884	4.6083564
AHNAK	5.31783625	5.633651	5.38650875	5.0776815	5.10704025	5.1481465	5.678523	5.76029075	5.20120575	5.284687	5.0519775	5.29363725	5.301748	5.17539625	5.5722605	4.919999	5.6487905	5.4214205
AHNAK2	3.4437055	3.645973	3.7577475	3.369753	3.315197	3.6278265	3.857659	3.5948085	3.6108035	3.546384	3.380888	3.499207	3.3799625	3.4281785	3.3213345	3.509996	3.3163965	3.357981
AHR	9.138246	8.984348	9.312428	9.172939	8.624039	7.940162	9.320244	9.861404	9.836442	8.67382	9.793369	9.895787	9.071241	9.228681	7.076758	8.117072	7.814462	8.231358
AHRR	9.677568	9.304461	9.260055	9.682137	9.837079	9.180747	9.736483	9.519327	10.06721	9.122623	9.960038	10.39829	9.599082	10.00774	9.196914	9.890306	9.758739	9.647143
AHSA1	10.23852	10.40965	10.10193	10.90281	10.71366	10.83532	10.24897	10.56917	9.885772	10.45833	10.42593	10.34398	10.32311	10.19132	10.2858	10.34531	10.37251	10.56977
AHSA2	6.0635585	6.04826875	6.3535715	5.94523075	6.3454465	6.25628575	5.5593935	6.288299	6.05954425	5.58625575	6.84516475	7.02691275	6.5448625	7.29379425	7.91699325	7.95607575	8.23528325	7.959416
AHSG	4.064026	4.1822145	3.98981	3.899184	3.9724765	3.793651	4.1837335	3.956182	3.968336	4.012284	3.7891985	3.831046	3.881244	4.066896	3.9692445	4.06456	3.750212	3.8022025
AHSP	5.387864	5.60387	5.925985	5.681608	5.730178	5.393101	5.756887	5.636068	5.335536	5.567588	5.33517	5.454589	5.664861	5.784765	5.727902	6.026552	6.160791	5.746997
AICDA	10.730065	10.715425	10.24079	10.596385	10.308065	10.1323435	10.779575	9.866855	11.6662	9.6494735	11.069545	11.659135	11.18387	10.856605	8.737936	10.038964	9.931525	9.17556
AIDA	10.5017795	10.331645	10.372795	10.01297	10.2597315	10.024037	10.5582825	10.5463395	10.37448	10.5149515	10.26838	10.2640565	10.140986	10.1057305	10.039117	10.1226665	10.3291975	10.531401
AIF1	8.247023	7.6841065	7.141932	6.98776825	6.216115	6.842769	6.8929885	7.3213995	7.08781	7.26489525	7.05385175	7.792738	6.97071475	7.734625	6.55531325	6.8237375	6.9759985	6.61882575
AIF1L	5.1134575	5.1022765	5.093592	5.0881515	4.9845955	4.902845	4.968014	5.0219475	5.104768	5.191006	4.9767915	4.959277	5.090019	5.05752	5.221149	4.8756425	4.858913	4.9912075
AIFM1	9.131687	9.17523	8.928943	9.993703	9.46227	9.556865	9.215551	9.464426	8.64144	9.287322	9.371698	9.175421	9.276202	9.075525	8.563184	8.950615	8.887398	8.810701
AIFM2	8.4529825	8.436613	8.315703	8.1517175	8.3543125	7.986523	8.528045	8.3725575	8.229678	8.0666015	8.546842	8.2511315	8.474674	8.107268	7.531323	7.846852	7.7482545	7.7892255
AIFM3	5.495669	5.341521	5.624878	5.494919	5.551717	5.523345	5.593575	5.441847	5.622347	5.591436	5.377927	5.150977	5.444803	5.422158	5.094032	5.5597	5.10384	4.858812
AIG1	5.499663667	5.345528333	5.832930333	5.931523667	5.741845667	5.509396	5.150225333	5.297577	5.419913333	5.877403333	6.075941667	5.598426	5.524216667	5.812119667	5.969951	5.803026667	5.721270667	5.739249667
AIM1	9.88321	10.27432	10.15484	9.925343	10.017	11.1599	9.571089	9.956517	10.01081	10.19779	10.71894	10.03974	10.45045	10.45792	9.857267	9.738164	10.92645	10.23385
AIM1L	5.2371745	5.215781	5.334287	5.254743	5.201746	5.085959	5.332734	5.23601	5.0336065	5.241354	4.95046	5.073774	5.3277455	5.3074375	5.1906655	4.807781	4.6996295	4.912873
AIM2	9.657015	10.07593	9.363086	8.640411	9.480257	7.597752	10.18751	9.978044	9.392732	9.475377	8.710578	9.114903	9.483541	8.346445	9.608213	10.10528	10.25709	9.963286
AIMP1	8.837492667	8.688246	8.785612	8.932975667	8.805632667	8.767664	8.746758	8.684963	8.526058667	8.815331	8.772863	8.642765	8.705360333	8.652732667	8.477840333	8.487177	8.521084333	8.758232
AIMP2	8.386296333	8.719181333	8.385806	9.025947667	8.691427667	8.896388667	8.650593667	8.741791333	8.276857667	8.568513333	8.643369667	8.469049333	8.429794667	8.251173	8.315414667	8.316247333	8.341806	8.542952333
AIP	9.611103	9.1528585	9.1227265	9.300849	9.663161	9.3736045	9.270833	9.278995	9.5873235	9.269726	9.229374	9.204319	9.7725815	9.3612545	8.509146	8.383009	8.5599555	8.4482815
AIPL1	4.668634	4.658922	4.7839965	4.6662205	4.7419355	4.378851	4.721165	4.58987	4.5587625	4.4839415	4.4923895	4.7621405	4.675164	4.543474	4.558143	4.659535	4.8685275	4.6827725
AIRE	5.371586	5.558455	5.451347	5.504458	5.491889	5.40168	5.536913	5.696448	5.766078	5.549553	4.988558	5.471809	5.289413	5.321518	4.835796	4.658558	5.230579	4.921351
AJAP1	3.8360595	3.73924025	3.8495015	3.855387	3.63082725	3.632656	3.724828	3.7457475	3.77157525	3.71521175	3.73749075	3.73256025	3.9404755	3.76117325	3.7420715	3.59430525	3.5161345	3.6180715
AJUBA	4.3454815	4.16412125	4.5382855	3.84632675	4.7085215	3.183311	3.763046	3.38559625	4.48964625	4.642636	4.6864905	4.12377975	4.8467295	3.92905775	3.1286385	3.36236625	3.44575275	3.1764895
AK000798	2.87015	2.789169	3.090829	2.736988	2.723181	2.74428	2.904246	2.750541	2.705687	2.906769	2.805435	2.939764	2.806682	3.009291	2.633569	2.960951	2.636877	2.848951
AK021537	4.645216	4.458852	4.228306	4.206532	4.655576	4.248267	4.758997	4.664443	4.441671	4.578411	4.068416	4.236355	4.451388	4.344859	4.568709	3.85811	3.845944	4.27504
AK021804	2.766226	2.7997605	3.0133885	2.8059115	2.721114	2.8668415	2.789189	2.953775	2.820785	2.808802	2.7575965	2.826012	2.7915135	2.8038345	2.8970085	3.4459385	2.8674825	3.4147365
AK021933	3.3148115	3.4209525	3.2673945	3.8512425	3.399529	3.759861	3.6044965	3.3966915	3.280131	3.4661975	3.511945	3.44014	3.598719	3.4579595	3.639489	3.565965	3.1331205	3.6862245
AK021977	4.623539	4.428253	4.566913	4.468578	4.449561	4.224889	4.644827	4.275329	4.252253	4.247041	4.616368	4.2441	4.375575	4.570795	4.661792	5.103446	5.574096	5.407789
AK024936	2.55568	2.844484	2.896209	2.829507	2.67327	2.585392	2.972353	2.749344	2.624299	2.845229	2.750863	2.688514	2.813171	2.878562	3.592593	2.696137	2.979211	3.065639
AK025288	3.753842	4.54273	4.184479	4.235405	4.061417	4.129962	3.789134	3.67885	3.795827	3.44444	4.341554	4.069482	3.928822	4.30679	7.362028	7.968021	7.786827	7.834594
AK026905	4.424678	4.50233	4.510794	4.477945	4.392266	4.295197	4.726145	4.466234	4.287982	4.415661	4.435707	4.431467	4.530288	4.26628	4.498426	4.439382	4.540204	4.530432
AK054988	2.85369	2.496107	2.701362	2.742362	2.574534	2.449711	2.887074	2.602801	2.635264	2.617571	2.65488	2.830545	2.580688	2.49088	2.699074	2.670908	2.832668	2.83552
AK055458	3.8955145	3.9754255	3.850233	3.904726	3.77306	3.9043845	3.922905	4.0591525	4.1512675	3.909591	3.640358	3.7708975	4.0544005	3.6977125	3.7003465	3.62326	3.8298895	3.6127365
AK055981	6.145429	5.831069	6.251261	6.384608	6.354476	6.147716	6.148981	6.129646	6.527721	6.262606	6.587626	6.261126	6.678772	6.32867	5.222269	5.251557	5.596169	5.646083
AK056098	4.437928	4.517759	4.448162	4.526968	4.349981	4.526026	4.478676	4.633497	4.393326	4.626724	4.36405	4.438772	4.581208	4.614271	4.184092	4.667745	4.424087	4.539535
AK056982	4.365284	4.326196	3.75248	4.163247	4.147187	4.443588	4.403775	4.514682	4.179812	4.400408	3.977647	3.975784	4.256279	4.184968	3.853715	3.908619	3.673458	3.983429
AK074476	4.247365667	4.309251	4.389822	4.310220333	4.152631	4.497066333	4.390273	4.358173333	4.245352	4.246313	4.194679667	4.333076667	4.215543333	4.338532667	4.101229333	4.144799333	4.344995	4.310873667
AK090844	4.450798	5.493374	5.117498	4.296515	4.86334	5.573699	4.313643	5.645638	5.153489	4.514999	5.516629	6.572911	5.870871	5.122417	6.105617	7.088588	7.741772	7.95123
AK091729	4.676935	4.57685	4.470057	4.016362	4.808533	4.320094	4.225941	4.112235	4.329317	4.160849	5.108318	5.129612	5.105761	5.156026	4.980803	4.999317	4.785861	5.195822
AK093205	2.380217	2.543945	2.4437535	2.394474	2.4614905	2.329756	2.366953	2.316234	2.353948	2.4049415	2.457273	2.428923	2.5293465	2.3809265	2.4479485	2.4464565	2.505423	2.788465
AK094644	2.887936	2.828013	2.956853	2.941424	2.917777	2.943341	2.82502	2.554744	2.815725	2.905855	2.734058	2.786536	2.851109	2.635605	2.700099	3.009612	2.801408	2.782407
AK096159	2.746431	2.767554	2.78212	2.719368	2.779023	2.859574	2.875092	2.660177	2.859145	2.802774	3.113283	2.838115	2.844459	2.727329	2.90764	2.808987	3.243082	2.901884
AK097370	4.500315	4.460139	4.486613	4.293883	4.224106	4.475321	4.246788	4.511667	4.770845	4.697639	4.155495	4.328935	4.288593	4.516465	4.207307	3.870007	3.968787	3.671922
AK097453	3.822853	3.936713	4.109493	4.06903	4.030405	3.791538	4.137187	4.31739	4.007766	3.92632	4.182314	3.851913	4.12645	4.099479	3.929826	3.819952	3.998554	3.626652
AK098263	2.534374	2.497276	2.389888	2.565666	2.742306	2.624518	2.659784	2.567491	2.796454	2.424791	2.785691	2.498204	2.531805	2.6334	2.488419	2.723443	2.991909	2.826805
AK1	6.788771	6.227472	5.740956	5.8403525	6.1436385	6.0490365	6.1224075	6.274896	6.5055885	6.0609675	6.399214	6.667837	6.3492465	6.094523	5.4463455	5.820892	5.288946	6.0215625
AK130486	5.7763615	5.37293	5.557752	5.6648255	5.4114385	5.665637	5.370291	5.600905	5.67374	5.9646345	5.649659	5.5943945	5.4064495	5.9379785	6.046123	5.2743165	5.6739635	5.7959715
AK131021	3.710485	3.907925	4.208491	3.822877	3.725258	3.696267	3.912356	3.798965	3.90701	3.925611	3.670646	3.721344	4.020818	3.989201	3.599524	3.655729	3.565296	3.171924
AK2	9.0121725	8.811554667	9.099731667	9.393226833	9.160902167	9.094472333	9.083370167	8.999845667	8.832922333	9.052223667	9.083462167	8.925481667	9.050262167	8.848927	8.490747667	8.5853465	8.451686333	8.609101333
AK3	9.7681105	9.5723435	9.5563195	9.452789	9.7024585	9.661522	9.4922525	9.6179295	9.7817205	9.8663135	9.5252915	9.433476	9.60061	9.7016225	9.4186645	9.527651	9.7141555	9.563883
AK5	4.0870375	4.32529	4.2577575	4.381257	4.041274	4.1653445	4.4452825	4.1609	4.2348495	4.129306	4.175538	4.2760875	4.2045935	4.2016805	4.2314825	3.945273	4.015494	4.3691815
AK6	10.54667	10.39751	9.997768	10.53723	10.16899	10.18652	10.25512	10.36667	10.22479	10.45054	10.23738	10.14092	10.19374	10.14037	10.10923	10.04963	10.14019	10.34975
AK7	4.3705065	4.388888	4.4375205	4.79726575	4.89879725	4.14381875	4.2770355	4.3309555	4.381388	4.78300625	4.701032	4.42158125	4.527412	4.81920575	4.46981225	4.373002	4.312456	4.53598425
AK8	5.864479	5.890844	5.930136	5.6568765	5.644258	5.6426695	5.8554215	5.5305945	5.6873355	5.859361	5.575806	5.822666	5.7556655	5.695187	5.4618575	5.3352335	5.3334365	5.4585855
AK9	4.001697333	4.451409	4.41172	4.165197333	4.069420667	3.937705333	4.201582333	4.300026667	4.195404	3.937552333	4.04023	4.058740667	3.862398	4.078029667	4.341164667	4.098736667	4.25311	4.187850333
AKAP1	6.663167	6.78909225	6.746833	7.281041	7.076183	6.9845265	6.66863875	6.72223425	6.5641555	6.887456	7.07925125	6.89450125	6.80129925	6.971351	7.1486765	7.02744575	6.965928	7.09449375
AKAP10	6.36694075	6.36071925	6.07452425	6.32649325	6.0760835	6.155827	6.2294965	6.1406835	6.48858175	5.834358	6.76801125	6.51881275	6.62224775	6.54601825	7.4732505	7.26154975	7.600149	7.36912725
AKAP11	7.609363	7.8134035	7.846101	8.0185005	8.1599345	7.3608465	7.2964865	7.6636515	7.4491845	7.6367965	8.7011305	8.4553265	8.2516945	8.6080545	9.5103615	9.600207	9.7681315	9.533313
AKAP12	3.3635628	3.4261596	3.523007	3.4870508	3.4954226	3.3482472	3.4580324	3.4007408	3.4261532	3.4624836	3.4908352	3.4153932	3.386685	3.3967012	3.576439	3.465898	3.5441522	3.4937828
AKAP13	6.104289667	6.105720889	6.016166667	6.128075	6.014922778	5.874559222	6.032095333	6.087384889	6.210785111	5.891454333	6.266405	6.114026778	6.245257778	6.230178	7.016120333	6.721448222	6.836308556	6.858086667
AKAP14	2.737643333	2.692031667	2.861852	2.742506	2.802443	2.604043667	2.616393	2.564242	2.71681	2.786413	2.651088667	2.660202667	2.643402333	2.705755667	2.774667	2.896764667	2.773923667	2.983134667
AKAP17A	7.883937333	7.726517333	7.183936333	6.838011	7.516700667	7.128024	7.775383	7.763278667	7.926497667	7.431747667	7.475233333	7.872340667	7.724653333	7.713491	7.176471333	6.961807667	7.323559667	7.148433
AKAP3	5.71925	5.268571	5.433255	5.866157	5.222826	5.367373	5.771464	5.466855	5.593305	5.626917	5.157616	5.531551	5.556053	5.570112	5.655375	5.884069	5.475616	4.950243
AKAP4	3.99385	4.201284	4.328369	4.13915	4.042169	4.226621	4.066291	4.24358	4.169856	4.097775	4.016276	4.106882	3.938462	4.087647	3.584061	4.144805	3.9908	4.448115
AKAP5	5.313725	5.509012	4.98208	4.54199	5.353369	4.8512785	5.378985	5.1244665	5.4356455	4.8523205	5.145956	5.2784525	5.0921315	4.8352675	4.4608975	4.4677255	4.527506	4.824706
AKAP6	3.4893155	3.6411605	3.7097435	3.5336035	3.3753375	3.5779565	3.617587	3.4846485	3.4883835	3.6165945	3.5760935	3.56888	3.343697	3.5784115	3.5580395	3.461939	3.367257	3.2003235
AKAP7	6.020741	6.250628	6.350781	5.3421635	6.0682425	6.073274	5.9592955	5.678569	6.3067955	6.8199445	6.457892	5.823622	5.7427255	6.0793645	5.7660155	6.5285005	5.648211	6.251277
AKAP8	7.784736	8.087557	7.5603485	7.9617595	7.8988835	7.895511	7.840296	8.0370835	7.7520235	7.663995	7.8537795	7.8936715	7.8171025	7.8800065	8.1051435	7.998542	8.2260745	8.142498
AKAP8L	6.4043546	6.4651384	6.4049448	6.3191926	6.2766716	6.2665584	6.397082	6.3100876	6.2404628	6.2829984	6.2613932	6.3570542	6.3200936	6.3272112	6.4099928	6.1922698	6.3058268	6.51504
AKAP9	5.343556	5.560051667	5.288296667	4.91944	5.276423333	5.399929	4.994219667	5.291738333	5.290550667	5.157804333	5.392726333	5.658183667	5.489937	5.486722333	6.377651	5.905958333	6.154719333	6.473547667
AKIP1	9.1244225	8.926055	8.930483	8.6836445	8.619712	8.7868455	9.0318255	8.683849	8.9901205	9.1302945	9.100914	8.7550225	8.9642335	8.8162795	7.920805	8.476473	8.146167	8.08565
AKIRIN1	9.743969333	9.526614667	9.266939	9.545134	9.438808	9.77871	9.637954667	9.662403333	9.139023	9.808469	9.251707667	9.335417333	9.015224333	9.416077333	8.951743667	8.480004333	8.794762333	9.245449667
AKIRIN2	9.285387333	9.293114333	9.209059	9.269793333	9.447347333	9.734488333	9.362456	9.604357667	9.503426667	9.126597333	9.202567333	9.56579	9.112073667	9.492773333	8.196264667	8.090393333	8.504304333	8.189771333
AKNA	6.4940405	6.4976005	6.310221	6.208111	6.4925685	6.2177445	6.2622395	6.483848	6.5708845	6.357985	6.225036	6.6283505	6.2505155	6.3623025	6.194072	6.183129	6.31004	6.1582385
AKNAD1	2.941005	2.849801333	2.860250333	2.829372333	3.007482667	2.843966333	2.945830667	2.968539667	2.813082	2.768553667	2.756966	2.818881333	2.864825	2.822741333	2.981178667	2.792838333	3.005736	2.981081
AKR1A1	10.70676	10.64913	10.96658	10.88062	10.98577	10.54356	10.72061	10.63679	10.79793	10.82352	10.83966	10.6756	10.98074	10.72762	10.05183	9.921535	9.833332	10.28876
AKR1B1	10.74786	10.73083	10.85273	11.00171	10.9997	10.42849	10.6156	10.6963	10.409	10.78501	10.73235	10.66896	10.66885	10.45196	10.63255	10.64639	10.2995	10.46094
AKR1B10	3.628196	3.475204	3.419029	3.48983	3.606276	3.27317	3.585972	3.537024	3.928077	3.680537	3.422106	3.380896	3.381853	3.25219	3.194772	3.524446	3.376887	2.93642
AKR1C1	4.4467256	4.5648382	4.7637216	4.6557682	4.5286604	4.5982564	4.8187788	4.609015	4.5886784	4.6517544	4.5421214	4.5725296	4.5168224	4.6199814	4.6437112	4.527133	4.487874	4.3009068
AKR1C3	2.956658	2.677142	2.863275	2.804189	2.883246	3.026489	3.028347	2.882467	2.884862	2.890086	2.934501	2.849766	2.778812	2.81691	2.634397	2.891963	3.381338	2.946878
AKR1C4	3.131116	3.025332	3.122331	2.87036	2.932506	3.04393	3.005401	2.88687	2.846659	3.038755	2.965149	2.955956	2.902757	2.740467	2.962607	3.099155	3.270367	3.193855
AKR1C6P	5.057174	5.233387	4.86081	4.931028	5.065413	5.236392	5.163372	5.313984	5.264984	5.295572	5.281043	5.204689	5.116808	5.107224	4.880763	5.018888	4.859411	4.659632
AKR1D1	2.690949	2.604898	2.84939	2.894963	2.783524	2.664581	2.827567	2.954084	2.735051	2.609611	2.674983	2.644076	2.684168	2.749372	2.702317	2.845731	2.818255	2.806112
AKR1E2	4.383477333	4.187619333	4.220274667	4.449329	4.343325	4.477673	4.517790667	4.565839667	4.214215	4.321901	4.222328333	4.403658667	4.193149	4.194358	3.925043	3.911042	4.347053333	3.845183
AKR7A2	9.9150205	9.471618	10.0793375	9.873836	9.98988	9.89795	9.584231	9.6170825	9.8029195	10.01503	9.4265015	9.8031195	10.343945	9.7950745	8.936866	8.8381015	8.849678	8.955679
AKR7A3	7.1284035	6.654039	7.1616695	7.165919	7.2472345	7.144379	6.8860385	6.8132415	7.0195705	7.350028	6.8239045	6.998752	7.5756605	7.0564995	5.8088725	5.980936	5.828887	6.3105975
AKT1	7.591218	8.218133	7.954237	8.005379	8.129801	8.456705	8.017245	7.927088	7.817906	8.331795	8.186125	7.92772	7.940588	8.115186	8.2177	8.600395	8.551208	8.434252
AKT1S1	5.435681	5.2343205	5.124166	5.4878785	5.548302	5.384911	5.353845	5.4562045	5.397198	5.2237155	5.2894965	5.380326	5.2282865	5.201835	5.154886	4.9683535	4.9549385	5.4952065
AKT2	6.279217333	6.219737833	6.282042	6.190012167	6.437132833	6.385631333	6.206928333	6.132965833	6.287341333	6.2941285	6.272374333	6.444287333	6.296266667	6.346415	6.12417	6.0070935	6.425104167	6.178499667
AKT3	5.254825429	5.387790143	5.521800571	4.916348429	5.456958	5.281484714	5.57295	5.376743	5.226969571	5.268715286	5.703424	5.309573714	5.338867571	5.456050714	5.471530714	5.805228	5.864979857	5.92109
AKTIP	7.571924	7.5166625	7.4128725	7.548475	7.619169	7.467394	7.524787	7.629748	7.4498015	7.583592	7.480305	7.456045	7.26522	7.382895	7.170672	6.904649	6.931458	7.4012245
AL022341.3	5.622843	5.528278	5.545663	5.493445	5.584136	5.334778	5.703157	5.46009	5.439661	5.560508	5.654668	5.171061	5.360601	5.519947	4.568709	4.779722	4.602557	4.210871
AL022344.5	2.934473	3.215089	3.130558	3.249692	3.378534	2.95851	3.25923	3.196353	3.290128	2.998151	3.150192	3.33346	3.324093	3.283286	3.427285	3.260595	3.235071	3.366151
AL109706	2.912634	2.876168	2.838273	3.092739	3.072444	2.924526	2.814696	3.049011	3.00467	3.217206	2.896432	3.130187	2.872831	2.863532	3.343812	3.313752	3.116194	2.91987
AL132709.8	3.276267	3.172308	3.285716	3.111579	3.363288	3.035275	3.073608	3.15587	3.291193	3.074028	3.130286	3.042194	3.308133	3.308121	3.306742	3.570557	3.197293	3.107095
AL133493.2	5.216177	5.797037	4.588107	5.178042	4.872412	3.308269	5.360099	5.796072	5.148562	6.886473	5.182367	4.750478	6.290536	4.882795	4.577404	5.201873	4.732817	5.921574
AL590762.11	7.168092	7.181703	7.024136	7.431197	7.315253	7.389526	7.230204	7.287624	7.076246	7.446557	7.240969	7.132607	7.266438	7.104017	7.121532	6.993329	6.839327	6.949376
AL832163	2.509262	2.574157	2.594983	2.553758	2.565455	2.61573	2.547691	2.533312	2.542655	2.601872	2.466113	2.485213	2.627104	2.683298	2.505012	3.099529	2.859698	2.686161
AL833181	4.848824	4.846313	5.587177	5.450141	5.449832	4.792098	4.924614	4.988513	5.229681	4.845838	5.731645	5.323215	5.327171	5.79706	9.561598	8.92431	9.334789	10.04689
AL928742.12	6.207941	5.881345	5.594973	6.064718	5.749337	5.904194	6.097149	6.045797	5.934548	5.918939	5.802692	5.625104	5.674341	5.631176	4.93506	5.165341	5.10888	4.911122
ALAD	7.4228735	7.453867	7.536281	7.321304	7.484075	7.6086925	7.466246	7.4207655	7.4401635	7.5472575	7.3630685	7.4637205	7.433819	7.1426575	6.786746	6.816849	6.9872875	7.0184035
ALAS1	10.51966	10.56484	9.627224	10.49861	10.6577	10.0608	10.48742	10.78273	9.968145	9.986433	10.13251	10.29126	9.82243	9.792855	9.271714	8.901075	9.079519	9.381878
ALAS2	4.8298435	4.648478	4.7342165	4.681565	4.542291	4.676678	4.989207	4.7183675	4.7196	4.7339285	4.4894535	4.8017825	4.5004415	4.632154	4.6425835	4.4440235	4.388376	4.7547835
ALB	2.878794	2.94941025	3.03595325	2.8415265	2.91529025	2.82192275	3.003526	3.0143125	2.85740925	2.8505515	2.761387	2.922504	2.9677325	2.977458	2.95129225	3.126092	2.79594525	3.00643975
ALCAM	8.753831333	8.650958333	8.275601333	8.157037333	8.038907667	7.964455333	8.591824333	8.523575333	8.839293333	8.633017333	8.594958667	8.476441	8.507665333	8.297108333	8.49114	8.753888667	9.355156667	8.858565667
ALDH16A1	7.277944	7.519517	6.81842	7.663243	7.954466	7.46291	7.214626	7.632485	7.215578	7.454664	7.344244	7.535055	7.094393	7.494885	7.353125	6.831726	7.008944	7.195619
ALDH18A1	10.157187	10.21748	9.9413955	10.37182	10.0782725	10.069537	9.934635	10.0409665	10.089607	10.1203675	10.050008	10.0945955	10.077162	9.969483	9.463721	9.629562	9.4985795	9.5855895
ALDH1A1	4.576708	2.65418	2.692127	2.805853	2.859167	2.788862	2.84558	2.613263	2.599614	2.945731	2.534673	2.515266	2.790028	2.858951	2.536794	2.971414	3.086751	2.77849
ALDH1A2	4.997455	4.980715	5.035501	5.05197	4.991296	5.030704	4.997454	4.960671	5.144756	5.148314	4.730954	4.931936	4.953523	5.023234	5.010328	4.749144	4.462245	4.69911
ALDH1A3	3.5817485	3.381801	3.5640305	3.314911	3.467785	5.076429	3.5235555	3.38607	3.41096	3.5246475	3.566166	3.3638725	3.473892	3.596639	3.519715	3.613076	3.4482415	3.449557
ALDH1B1	6.992015	7.050995	7.051912	7.8319995	7.6299415	7.6577455	7.170129	7.0803935	6.9537275	7.5078475	7.47485	7.125169	7.3071935	6.881972	5.960481	5.938257	6.1210095	5.974983
ALDH1L1	5.9275045	5.9220755	6.0061005	5.869753	5.900986	5.9198645	5.9111875	5.8290345	5.9401825	5.915315	5.7174545	5.945759	5.99328	5.8873405	5.7134025	5.7488215	5.747961	5.458237
ALDH1L1-AS2	5.830354	5.865923	5.751256	5.907336	5.698484	5.449224	5.761387	5.655786	5.57565	5.757263	5.471357	5.525268	5.519156	5.53257	5.425901	5.402063	5.395562	5.328565
ALDH1L2	5.583297333	5.813783333	5.241252	4.924763333	3.273522	3.825502	5.335861667	4.593019	4.851208333	4.120701	4.49729	4.296757	3.823746667	4.398185	5.157267667	4.176583	5.154701667	5.12656
ALDH2	8.525262	8.479274	9.733846	6.595049	5.77369	9.244768	8.501883	8.767336	8.439138	8.28894	8.915617	9.147717	8.445228	9.400473	8.958954	9.15261	9.915867	9.314334
ALDH3A1	4.748571	4.425562	4.229339	4.900638	4.354691	4.326685	4.474306	4.461785	4.528912	4.531725	4.359013	4.297586	4.398452	4.350927	3.957883	3.897769	4.923241	4.153889
ALDH3A2	7.709760667	7.630379667	7.063664667	8.315867333	7.757550667	7.789839667	7.297819	7.449422	6.916254333	7.683378333	7.394682667	7.653337	7.758075333	7.239473333	7.598611	7.583554333	6.981136667	7.735657
ALDH3B1	5.805681667	5.964416667	5.826503667	5.669869667	5.772499	5.761723	5.810504667	5.774141333	5.669355	5.914523	5.476526	5.717461	5.534147667	5.664484667	5.318120667	5.741158	5.519924333	5.436135
ALDH3B2	3.389228	3.3739635	3.4161825	3.278254	3.3195455	3.2467195	3.4508405	3.296739	3.4041175	3.3323725	3.3651095	3.241412	3.235341	3.2531915	3.491409	3.647021	3.4220885	3.1055295
ALDH4A1	5.8537315	6.179865	6.1781035	6.593668	6.172806	7.0429385	6.1249825	6.086155	5.8448535	6.2711595	6.234693	6.121253	6.1106715	6.262982	6.0447605	6.264164	6.106242	6.0270945
ALDH5A1	6.839001	6.4122635	6.642515	7.709408	7.6148415	6.979265	6.763287	6.5911605	7.257218	6.877013	7.3022285	7.3403875	7.195398	7.122921	6.916711	7.145721	7.234203	6.862076
ALDH6A1	6.8938872	6.4971188	6.7696102	6.7300776	6.8200202	6.7300434	6.6083394	6.3125476	6.8555128	6.8224156	6.520735	6.4203546	6.5819304	6.2654588	6.2378424	6.0430258	5.9134894	6.0169686
ALDH7A1	4.788017	4.256768333	5.299815333	5.848453	6.077025	4.663566667	4.352807333	4.79728	5.749037	5.340184333	5.948249	5.613666667	5.064765	6.164286	5.282450333	5.859094667	5.037589333	4.53167
ALDH8A1	5.170815	4.217284	3.082655	3.180553	3.7656	3.683331	3.197118	4.735956	4.183719	3.466753	3.871445	4.029403	3.307079	4.137821	4.644103	4.302495	5.022798	5.619473
ALDH9A1	10.55269	10.58584	10.52273	10.56605	10.76397	10.67192	10.82188	10.52271	10.1597	10.62003	10.83103	10.55209	10.51837	10.53033	10.68752	10.87206	10.7754	10.50646
ALDOA	12.82875667	12.42212333	12.72725333	12.54511667	12.65141667	12.006596	12.60845	12.31366333	12.67305	12.74451667	12.73602667	12.51672333	12.84138333	12.59404333	11.49344333	12.02965033	11.629431	11.85252
ALDOAP2	3.062534	2.939369	3.06995	2.919744	3.01128	2.699523	3.039607	3.060442	2.814711	3.13871	2.676515	3.000458	2.962245	2.962326	3.546088	3.774418	3.403144	3.300906
ALDOB	3.882788778	3.961633	3.858738222	3.884289556	3.849035222	3.834724889	3.927411778	3.892248889	3.904749444	3.900564889	3.817498111	3.907896	3.845887889	3.874023778	3.845995889	3.837029889	3.801695	3.773817778
ALDOC	11.93116	10.87448	12.26106	11.18291	11.47931	10.31832	11.28946	10.30949	11.78762	11.7218	11.75841	11.28472	12.05832	11.47047	8.987713	9.272775	9.408257	10.00761
ALG1	7.249891	7.488252	6.960737	7.8794	7.579712	7.694257	7.689092	7.646402	7.245368	7.275495	7.234031	7.26192	6.983356	7.030733	6.682362	6.601615	6.433525	6.688091
ALG10	6.2917805	6.187573	6.1059535	6.507586	6.6512715	6.2638445	6.4600415	6.589554	6.5628695	6.1727855	6.2858465	6.2595315	6.378713	6.280208	5.777912	5.479857	5.2378425	6.1466585
ALG12	6.426254	6.11603	5.693646	6.018791	6.096728	5.74201	5.938751	6.226402	6.104936	6.076469	5.823462	6.307581	5.775984	5.7843	6.170455	6.605464	5.802259	5.75979
ALG13	7.620952	7.8586606	7.6782698	7.8200884	7.61638	7.6555892	7.6830828	7.6417762	7.9592056	7.7036666	7.4166528	7.5379182	7.5949284	7.6331278	8.1221282	7.6521602	8.1192084	8.1919656
ALG14	6.48485	6.644114	6.2989975	6.720128	6.609531	6.4212875	6.591797	6.832941	6.2662635	6.327145	5.9793025	6.0374125	6.2849725	6.205949	6.2694315	5.8226795	6.0432175	5.8867545
ALG2	8.0160645	8.0670875	7.920072	7.9319965	7.756599	7.91541	8.2957195	8.137274	7.923318	7.969617	7.507971	7.8377625	7.687006	7.7669205	7.522687	7.4762825	7.6567705	7.7073145
ALG3	7.997838	8.184362	7.9477	8.510776	8.314885	8.006035	8.335512	8.140261	7.999412	8.193054	8.122773	8.118222	8.327624	8.183056	8.291435	8.051896	8.197721	8.306316
ALG5	6.417288667	6.989283667	6.295305333	6.621	6.563433	6.478634	6.809987	6.842400333	6.715989333	6.276165333	6.123528333	6.268747667	6.351872667	6.199633	6.265522333	5.764369333	5.846193	6.206284667
ALG6	8.564092	8.803429	8.407983	9.039127	9.018261	8.70677	8.64608	8.947416	8.667046	8.505842	8.43256	8.669147	8.57066	8.626148	9.212222	9.273016	9.237304	8.903728
ALG8	9.202434	9.328536	8.869724	9.646336	9.344142	9.28879	9.058033	9.46516	9.04096	9.153513	9.017896	9.180124	8.931306	8.922747	9.222084	9.080415	9.104475	8.968042
ALG9	7.4612615	7.492236	7.4193125	7.205067	7.3345195	7.0602915	7.211313	7.184326	7.428467	6.929907	7.4232005	7.161318	7.382268	7.352154	7.068654	6.4418665	7.1696675	7.17373
ALK	4.153591	4.5739035	4.395927	4.086143	4.2479995	4.1228915	4.426479	4.152746	4.223966	4.2771855	4.133413	4.507159	4.312076	4.152904	4.5845265	4.4450435	4.119354	4.2956065
ALKBH1	6.372678	6.4523275	6.446142	6.517146	6.5452185	6.5094805	6.252872	6.238191	6.448354	6.460875	6.493757	6.5381105	6.3906405	6.2807755	6.3335045	6.371367	6.486183	6.5854305
ALKBH2	7.208125	7.167122	7.423754	7.929297	7.182358	7.284703	6.991379	7.350731	7.142462	7.29195	7.197689	7.215796	7.431032	7.184829	6.722152	6.511368	6.648417	6.791749
ALKBH3	8.378498	8.518702	8.459976	8.527622	8.721888	8.259151	8.483681	8.292322	8.475695	8.484304	8.301115	8.398611	8.42437	7.979699	8.220856	8.40218	8.388901	8.505458
ALKBH3-AS1	3.3693245	3.602105	3.6471925	3.3636025	3.30438	3.3619315	3.390987	3.499706	3.4768725	3.5597965	3.2712035	3.334494	3.34485	3.413726	3.465333	3.0502295	3.356938	3.110737
ALKBH4	7.018911	6.655334	6.833053	6.965462	7.060656	6.86542	6.936708	6.841826	7.04402	6.929016	6.943559	6.702039	6.856372	6.861971	5.899762	6.194748	6.117847	6.33297
ALKBH5	9.246488333	8.949115333	9.037217333	8.83841	8.795373333	8.522413667	9.025858333	8.739270333	9.05086	8.807350333	8.727803333	8.744937667	9.135984	8.701211333	7.986692333	7.940775667	8.166366333	8.118160333
ALKBH6	8.173334	7.998017	8.238546	8.350545	8.156122	8.144695	8.21648	8.278994	8.199195	8.225939	8.389848	8.332353	8.336277	8.103673	7.391959	7.486489	7.421587	7.750581
ALKBH7	7.327277	6.9386545	7.19904875	7.1112905	6.9539485	7.17458775	7.1195645	6.89997175	7.30836075	7.095926	6.9256305	6.941572	7.02335475	6.9789585	6.54391425	6.7139255	6.71208275	6.5227205
ALKBH8	5.839456	5.82418	5.7060755	6.4836865	6.2862835	6.1325715	6.0852195	5.842803	5.801079	6.0341415	6.1966385	5.7881995	6.0948795	5.673259	6.070958	6.091368	5.786539	6.2785095
ALLC	3.83674	3.623137	4.348182	4.06578	4.052412	3.459471	3.786749	3.895934	3.938183	4.088274	3.805805	3.978171	4.020876	4.054479	3.653936	3.850364	3.595175	3.910698
ALMS1	6.509728333	6.634005333	6.511464	6.94615	6.944387333	6.983526333	6.631737	6.728426667	6.676927	6.446564	7.321990667	7.053195	6.862985667	7.015810333	7.614286	7.612415333	7.727803333	7.982345333
ALMS1-IT1	6.234813	5.404407	6.394088	5.788413	5.386788	5.855233	5.690485	5.080547	6.093701	6.048161	7.137524	5.839286	7.064076	5.78175	5.069168	4.749143	5.138944	5.78272
ALMS1P	4.351763	4.239747	4.410803	4.481243	4.248412	4.391214	4.38834	4.632288	4.473077	4.089367	4.119093	4.484698	4.346831	4.440766	4.286081	4.128453	4.645333	4.484423
ALOX12	3.529178	3.497404	3.503818	3.632479	3.602048	3.289521	3.707705	3.486994	3.700293	3.546128	3.550455	3.81299	3.679979	3.393049	3.47949	3.432074	3.07866	3.554606
ALOX12B	3.305122	3.349839	3.552238	3.499966	3.454497	3.051409	3.545548	3.366871	3.441548	3.642631	3.996187	3.788236	3.530583	3.495722	3.291367	2.909383	2.990726	2.88125
ALOX12P2	5.75679	6.076323	5.729003	5.38719	5.445559	5.826815	5.873264	6.028562	6.093844	6.133843	5.591854	5.786356	6.246758	6.028899	6.425291	6.634024	6.6126	5.462213
ALOX15	3.44855	3.584675	3.224461	3.574706	3.568428	3.490156	3.543464	3.428837	3.530006	3.282623	3.658981	3.535121	3.716452	3.36937	3.994394	3.515628	3.75931	3.783413
ALOX15B	4.4845175	4.999797	4.278313	4.131254	3.7293565	4.0118295	4.728964	4.4465725	4.2532645	4.1561975	4.056334	4.2738025	4.0186025	4.0825565	3.877168	3.9402965	3.8828525	3.901886
ALOX5	6.87079925	5.34986275	7.35419775	6.582958	7.74304425	5.9786245	7.321841	7.06949375	7.111566	7.599678	7.749026	7.19761775	7.877004	7.9159455	6.57911375	6.940426	6.731408	6.941247
ALOX5AP	10.22387	9.31966	9.929926	9.607662	10.83218	9.493725	9.211503	10.32073	9.744364	9.900313	9.117338	10.29252	9.353123	10.56626	9.094608	8.95734	9.502821	8.941082
ALOXE3	3.935829	3.916053	4.0900705	3.7187465	3.8687635	3.7944315	4.003783	3.744071	3.8535545	3.886321	3.692695	3.859899	3.8931425	3.868107	3.4897705	3.728292	3.644761	3.7050395
ALPI	4.972727	5.036745	4.7632545	4.872523	4.525662	4.5160005	4.925573	4.8008045	4.63307	4.909854	4.5374095	4.5639815	4.744669	4.757627	5.0117255	4.5952495	4.5894865	4.669434
ALPK1	5.99804575	6.20161425	6.197924	6.142334	5.94360275	6.061918	6.069598	6.26941675	6.0721105	6.00039975	6.17808075	6.09230625	6.137457	6.07806525	5.91157725	6.04763725	6.057843	6.49824275
ALPK2	5.447805	6.179375	5.378526	5.785042	5.838229	7.027738	5.576512	6.618512	5.470737	5.702052	6.569344	6.517624	5.550617	5.865631	6.025387	5.823284	5.520543	6.360657
ALPK3	3.944097	3.970898	3.906974	3.9390695	4.034694	3.8415435	4.1476435	3.9929035	3.897272	3.923523	3.869579	4.0059785	3.844415	3.9234195	4.11022	3.8637455	3.853397	3.7251585
ALPL	3.791554	3.728054	3.9993795	3.882737	3.8139505	3.6794215	3.842454	3.824748	3.723996	3.841161	3.706685	3.8472025	3.6774725	3.93778	3.618604	3.676862	3.6345445	3.849151
ALPP	4.016536	3.879275	4.043371	3.802425	3.869768	3.848315	3.857247	3.773518	3.906821	3.83285	3.717035	3.951316	4.014311	4.067026	3.687919	3.483583	3.313771	3.310458
ALPPL2	5.6181555	5.5214325	5.550227	5.445146	5.4156205	5.4610335	5.456117	5.5107055	5.672617	5.6179275	5.3677995	5.2706715	5.4041525	5.365588	5.136896	5.099649	4.975133	5.0101255
ALS2	5.179603	5.032742333	4.928028	5.085560333	5.109847333	5.360268333	5.226086	5.162703667	5.101653667	5.087349	4.960508333	4.955826333	4.935085333	4.917826667	4.879295667	4.742400667	4.869923	4.724041
ALS2CL	5.461702333	5.465602	5.597507333	5.393798	5.365981333	5.196329667	5.538709	5.472398	5.477442667	5.384672	5.132437	5.295294333	5.402972	5.483522667	4.982587333	4.958231667	5.214465	4.775018
ALS2CR11	2.612124667	2.546469167	2.543659833	2.536889167	2.571955333	2.576104833	2.665165	2.584833833	2.557953833	2.565006	2.554338667	2.642273167	2.5884305	2.628612	2.655040667	2.725161667	2.834135333	2.603980833
ALS2CR12	3.5719	3.5903525	3.504165	3.6362905	3.403543	3.553774	3.43218	3.7026115	3.470766	3.5765395	3.3274535	3.424147	3.4532775	3.4162875	3.6976515	3.7705425	3.804244	3.4869755
ALX1	4.470459	4.367152	4.29474	4.363348	4.609613	4.329148	4.376603	4.402167	4.429259	4.327397	4.486669	4.492417	4.204848	4.574289	4.799132	4.971923	4.874619	4.061021
ALX3	4.955024	5.291542	5.239897	5.054928	5.116096	4.987924	5.593534	5.18175	5.294076	5.243244	5.048007	4.936624	5.190341	4.885269	5.134608	4.891571	4.674479	4.389556
ALX4	4.696638	4.367515	4.886851	4.886942	4.515097	4.576398	4.776093	4.748623	4.629407	4.553627	4.709345	4.578773	4.629997	4.643127	4.789803	4.798952	4.842655	4.49011
ALYREF	11.368465	11.563545	11.30161	11.70826	11.523945	11.5442	11.526345	11.628075	11.093615	11.47371	11.552725	11.45721	11.52339	11.3298	10.85408	11.074695	11.004395	10.923905
AMACR	4.13084	3.966969333	4.166593	4.152980667	4.045635667	4.00002	4.146169333	4.001819	3.948197	4.023320667	4.020132333	3.946756	4.088013667	4.034916	4.043842667	3.613081333	3.695584	3.873558333
AMBN	4.035973	4.014311	4.205475	4.324871	4.294115	4.079813	4.38229	4.007159	4.20793	4.398949	4.121777	4.167587	4.193338	4.302347	4.004228	4.099581	3.769516	3.219251
AMBP	5.3429065	5.326393	5.3929865	5.181951	5.0973865	5.1558255	5.288755	5.407677	5.399291	5.437228	5.0571875	5.162339	5.2262815	5.175274	4.99343	4.7802435	4.5261055	4.885577
AMBRA1	5.70773625	5.95454975	5.68820075	5.81424175	5.78763775	5.9451935	5.84120975	5.8059175	5.82269775	5.89150725	5.803897	5.73899025	5.6526785	5.7308655	5.56487725	5.7079435	5.69411625	5.5886725
AMD1	10.0407545	9.9655655	9.800829	10.33917	9.821128	10.175195	10.011348	9.985993	10.1101945	10.21839	9.9643385	9.9089405	9.946146	9.9070675	9.8156795	9.803326	9.771709	9.8873185
AMDHD1	3.42628	3.931972	3.662747	3.122344	3.39465	3.383469	3.747236	3.412486	3.478057	3.549213	3.361758	3.684864	3.535795	3.640111	3.259917	3.957603	3.586073	4.057337
AMELX	3.383469	3.292062	3.247719	3.192178	3.110762	3.044019	3.477423	3.29119	3.28322	3.162306	3.114379	3.198258	3.23172	3.059659	3.00077	2.983716	3.283994	3.036651
AMELY	4.160195	4.195148	4.054529	4.148322	3.936082	3.920281	4.201043	4.30449	4.41442	4.18251	4.140503	4.053967	4.13414	4.277623	4.112744	4.307079	3.854815	4.29267
AMER1	4.774621	4.397177	4.181324	4.543577	4.396399	4.574792	4.325365	4.533295	4.37317	4.543414	4.81046	4.696068	4.699655	4.552493	4.200958	4.332916	3.576403	4.380301
AMER2	3.586808667	3.634148333	3.775906	3.650908	3.595323667	3.521898	3.684879	3.613332	3.667648	3.554626	3.612041667	3.510661333	3.578278667	3.625686	3.882214333	3.624337333	3.995358333	3.775143
AMER3	4.604959667	4.733411	4.800095	4.686933333	4.602348667	4.551352667	4.656086	4.798433	4.656143333	4.622083	4.366680333	4.532218333	4.550406333	4.553735	4.600130667	4.475652	4.461971667	4.426542667
AMFR	8.605656	8.29537	8.1431475	8.7467935	8.6721115	8.753515	8.3670235	8.7091205	8.46231	7.1644475	8.3600035	7.703539	8.5998495	8.6606365	6.24746	8.8218365	8.540991	8.3712695
AMHR2	5.06706	4.981585	4.755747	4.816676	4.978652	4.710919	5.18493	5.087902	5.030123	5.046203	4.746856	4.816056	5.02023	4.95729	4.309491	4.313073	4.620208	4.245062
AMICA1	5.916468	6.060579	6.058156	6.029304	5.265144	5.820693	6.110411	6.2491	5.669605	5.497875	6.167166	6.022525	5.789476	5.506631	4.730493	6.744757	5.200746	5.602328
AMIGO1	4.826066	5.032697	4.900287	4.539598	4.418203	4.875573	4.579124	4.65707	4.914748	4.825058	4.437548	5.174865	4.700355	4.805333	4.213963	4.252014	4.226168	4.286636
AMIGO2	2.950299	3.270948	2.571426	2.722103	2.962821	2.879664	3.095709	3.857599	2.841749	2.852215	3.063808	2.902541	2.757254	2.764537	2.671838	3.462106	2.941248	3.260648
AMMECR1	6.694118	6.95853	6.7332115	7.39524425	7.6693075	6.94711525	6.884931	7.01818675	6.389017	6.979383	6.80695325	7.06504225	6.66946575	6.95321475	7.55802125	7.14566975	7.3187815	7.43586975
AMMECR1L	8.263687	8.359497	8.261919	8.059218	8.157667	8.226941	8.361174	8.319341	8.436595	8.270876	8.653974	8.607225	8.177824	8.271029	8.51798	8.687895	8.656776	8.733814
AMN	4.869333333	5.020957333	5.045246	5.008106667	5.042558333	4.920359333	5.090970333	5.141751667	5.023091333	5.097412333	4.753217	5.051759667	4.962440667	5.114674667	4.834492	5.075758667	5.194349333	4.700509667
AMN1	5.605654	4.987314	5.825098	5.624026	6.075302	5.205675	5.402831	4.847172	5.427929	5.651975	6.02688	5.578437	6.282222	5.878537	5.437889	4.736502	5.501802	5.699944
AMOT	3.789948	3.068472	3.690375	3.202139	3.367123	3.248449	3.207547	3.514085	3.431009	3.293243	3.337478	3.193173	3.53669	3.379663	3.145097	3.638483	3.322267	3.20361
AMOTL1	4.73872	4.72239925	5.1397065	4.740624	4.679098	5.15118175	4.8937525	4.76005875	4.73932125	5.13570975	5.514014	4.67953375	4.97668175	5.25866675	4.61679525	4.9404325	5.10435225	4.627799
AMOTL2	4.435411	4.646361	4.168499	3.955745	4.139046	4.035375	4.540429	4.722744	4.230564	4.202378	4.256381	4.199296	4.152118	4.093493	4.266872	4.058727	4.285313	3.680056
AMPD1	3.818678	4.17245	3.948607	4.454284	4.549848	4.522651	4.138184	4.119175	3.924865	3.905355	3.874658	3.918865	3.934461	3.95788	4.933811	4.724421	5.223383	4.141317
AMPD2	8.514027	8.499919	8.699861	8.174974	8.322154	8.285429	8.108355	8.230087	8.319503	8.499834	8.425617	8.561697	8.641898	8.603312	8.256449	8.096882	8.22336	8.292652
AMPD3	8.665529	7.702241	8.369497	7.934954	8.290311	8.105732	7.780873	7.92584	8.43003	8.134346	8.26888	8.488835	7.95849	8.312037	7.34883	7.098229	7.649296	7.70173
AMPH	3.197051	3.587767	3.669076	3.427209	3.795252	3.531474	3.672024	3.769102	3.495987	3.57046	3.535558	3.510898	3.60043	3.463514	3.858142	3.494838	3.208393	3.744642
AMT	6.197352	6.677612	7.089027	6.369743	6.554527	6.720406	6.273471	6.401856	6.685349	6.701745	7.086817	7.134721	6.976844	7.245535	6.441012	6.464292	6.717159	6.630626
AMZ1	6.065657	6.092803	6.240042	6.0846185	6.2048815	6.3890745	6.255269	6.1567665	6.193709	5.916458	6.1658155	6.1999775	6.3300055	6.142515	6.0118715	5.885253	5.627166	5.6889205
AMZ2	10.82951	10.57707	10.51746	10.61118	10.76138	10.11329	10.51459	10.28972	10.82579	10.76342	10.6635	10.57868	10.85151	10.55522	10.23739	10.11297	10.18112	10.46677
AMZ2P1	7.888026	7.156128	7.387047	7.336031	7.594114	7.006226	7.428864	7.159544	7.886361	7.681738	7.533167	7.673273	7.77384	7.576604	7.06346	6.690252	7.14205	7.019232
ANAPC10	7.6066815	7.195841	7.5809375	7.480258	7.5309305	8.2382365	7.4475425	7.37869	7.555557	7.6919835	7.5399075	7.1859435	7.471356	7.372244	7.2950665	7.3351945	7.0257475	7.352201
ANAPC11	8.1475505	8.008991	8.047968	8.1621695	8.195346	7.9929465	8.12708	8.0120155	8.068245	8.0585475	7.959028	7.9983415	8.1927675	8.0923585	7.6975695	8.044106	7.6502825	7.7122515
ANAPC13	6.568695	6.4641095	6.542608	6.7397475	6.7417225	6.779712	6.605537	6.504155	6.513183	6.668439	6.3575335	6.432362	6.534282	6.617359	6.6600115	6.5209965	6.3891975	6.720315
ANAPC15	7.821682	8.028518	7.849755	8.0856	8.149537	7.873312	7.903016	7.895039	7.604222	7.930805	7.651072	7.860811	7.956186	7.942985	7.940536	7.956666	7.92296	7.631338
ANAPC16	9.956312	9.754928	10.03672775	9.6881255	9.916812	9.63946975	9.85026825	9.67048925	9.9260355	9.89157325	9.873651	9.973611	9.888997	9.86860175	9.97668275	10.1587315	10.09297825	10.01688525
ANAPC2	6.647406	6.877329	6.604569	6.701318	6.913273	6.815955	6.751298	6.872042	6.481339	6.604413	6.869408	6.881513	6.858975	6.927304	7.17515	7.134092	6.633936	6.94177
ANAPC4	8.618774	8.5995735	8.533212	9.0963725	8.906154	8.7987625	8.505811	8.668888	8.448307	8.7818805	8.8445245	8.759355	8.648047	8.6140985	9.432582	9.395377	9.349	9.6306355
ANAPC5	8.3972575	8.3572465	8.016567167	8.5522775	8.634938	8.543700167	8.099248	8.375955833	8.08304	7.955619167	8.716218833	8.581458333	8.614705333	8.637739833	9.133344333	8.930324833	9.041790167	9.092781
ANAPC7	7.03105	7.3500385	6.8472655	7.766779	7.6683865	7.9879225	7.1316475	7.4473175	6.7676555	7.245506	7.370384	7.4294085	6.9806555	7.056118	7.759431	7.840457	7.8376835	7.787184
ANG	5.542912	7.196704	5.513844	5.449868	6.133955	5.561558	6.258061	6.251789	6.0892	5.675149	5.112957	5.427954	5.525815	5.534992	5.916824	4.75908	5.110569	4.748763
ANGEL1	5.996318	6.115457333	5.888678333	6.306948333	6.099029	6.089965333	5.949782667	5.982454333	6.227519667	6.053226	5.965579667	5.979218333	6.089845667	6.076486667	6.070938667	6.016385	6.034893333	6.026073
ANGEL2	7.078106	6.873569667	6.851294	7.051707667	7.129896667	7.223286	6.947411667	6.911411	7.236300667	6.889938667	7.346494667	6.974196333	6.912963667	6.990258	7.286061	7.300583	7.397776	7.354666333
ANGPT1	2.998846333	3.013082	2.921449667	2.996815667	3.003368333	2.911180667	3.205695333	2.954827	3.022239	2.902888333	2.850034	2.995254333	2.956345667	2.95951	3.116844333	2.812433	2.938197	2.936145
ANGPT2	3.02023375	3.143282	3.09143	3.1037825	3.10660475	3.04920125	3.11929275	3.08250325	2.96108275	2.98651325	2.94213825	2.937436	3.0810785	3.04719875	3.03986525	2.9350935	3.3720375	3.1347515
ANGPT4	5.673053	5.405633	5.801716	6.069535	5.467669	5.185835	5.600996	5.466083	5.533213	5.696256	5.505689	5.404359	5.589678	5.570886	5.38238	5.316563	5.124873	5.029205
ANGPTL1	2.859578	2.640140333	2.643582	2.673406	2.650627	2.573665333	2.727175667	2.517411	2.628905333	2.655324	2.562132	2.652046667	2.622728667	2.666576	2.978759667	2.862898	2.734781333	2.643467
ANGPTL2	4.204776	4.358613	4.109839	4.345079667	4.070107333	4.137461333	4.201898667	4.287923	4.115959333	4.357774	3.989961	4.008498333	4.163932	4.199383	4.003087	3.801422	4.013669	3.8715
ANGPTL3	2.941987333	2.854063333	2.936714667	2.900130667	2.816751	2.994064	2.864922	2.937875333	2.841199	2.820351333	2.822696667	2.919175667	2.836892667	2.837203667	3.093621333	3.063541667	3.189014	2.869197667
ANGPTL4	5.962179	5.7044165	5.634079	5.6268335	5.4204855	5.2299215	5.5481155	5.488944	5.743497	5.8636045	5.6624305	5.847593	5.82503	5.449099	4.928714	4.9454655	5.2083325	4.77241
ANGPTL6	9.009962	7.979705	8.562172	8.285208	8.387241	7.766909	8.485727	7.629251	8.777826	8.61479	8.45336	8.520599	8.824322	8.694662	7.340896	7.895133	7.496121	7.62255
ANGPTL7	4.248767	4.529218	4.264464	4.226004	4.187055	4.271689	4.227719	4.349549	4.180532	4.400942	4.184111	4.249323	4.369103	4.290553	3.948835	4.172509	3.811421	4.184567
ANHX	5.5941265	5.7588975	5.6774885	5.464728	5.4034155	5.496502	5.680465	5.5585725	5.546241	5.7691055	5.357671	5.5253205	5.6153805	5.658579	5.70077	5.6616365	5.446862	5.55137
ANK1	5.367184429	5.297642143	5.589748571	4.985872429	5.572848571	5.532512714	5.244258857	4.927052143	5.000002714	5.203723429	5.432976	4.796098714	5.172286429	5.321238286	5.064716429	4.778586429	5.111049429	5.050405
ANK2	3.8654895	4.15933825	3.6697755	4.1498645	4.4320455	3.8214095	3.77468225	3.6824975	3.71782125	3.88133025	3.66563675	3.74381775	3.92243975	3.6318505	4.245491	3.904292	3.8151525	3.90318025
ANK3	3.4289438	3.565007	3.5595502	3.584651	3.6408286	3.4550698	3.5989234	3.5025278	3.5361854	3.6464708	3.8928612	3.5982688	3.538711	3.563745	3.8012766	4.0281172	3.460198	4.1042146
ANKAR	2.7623955	2.944856	2.9434685	2.967655	2.678915	2.854225	2.932478	2.877036	2.926691	2.876917	2.7524655	2.718551	2.848457	3.032458	3.200423	2.7358715	2.5796535	2.833987
ANKDD1A	6.648411	4.917666	6.0017435	5.689168	6.226694	4.5440005	5.88352	6.321859	5.9112335	4.6990755	5.7424935	5.7942025	5.863465	5.9348065	6.3588485	5.0326975	6.5391425	6.1234865
ANKEF1	4.044305	4.710839	3.793959	4.6402135	4.0688315	3.3399845	3.68074	4.560063	3.506792	3.755683	3.641764	3.998605	3.625698	4.398434	4.522785	3.6867425	4.1176175	4.561907
ANKFN1	4.78921	4.770784	4.5476655	4.683283	4.546546	4.646847	4.630348	4.840742	4.767018	4.8447065	4.4423855	4.7675095	4.6459605	4.527184	4.5483655	4.7883125	4.415528	4.335659
ANKFY1	5.936587	6.21592475	5.94772175	6.02990075	6.14635	6.03560325	5.924336	5.9539795	6.0468595	5.929628	6.30286275	6.2995885	6.47211275	6.353155	6.48502625	6.7749175	6.7357295	6.43014975
ANKH	5.249913286	4.985673429	5.288486143	5.391791714	5.357092857	5.318273429	5.137252714	5.214403571	5.077531	5.243964857	5.271003286	5.340653143	5.308903	5.311803286	5.007687714	4.942899429	4.906393429	5.052405714
ANKHD1	4.77945	4.99577	3.982012	4.167255	4.670644	4.260363	4.17249	4.567426	4.597893	4.025993	5.067518	5.046315	4.685071	5.010924	6.545609	6.677188	6.759699	6.689068
ANKIB1	8.015296	8.104310333	8.362716333	7.962266667	8.168850333	8.121631333	7.983225	7.921486667	8.404065333	8.107555333	8.222139333	8.287707	8.015487667	8.211405667	8.631797	8.426070667	8.754497	8.650042333
ANKLE1	6.459029	5.937011	5.930882	7.14994	6.951393	5.998599	6.137424	5.820179	5.796974	6.573459	6.105391	6.472445	6.671086	6.743793	6.095874	6.190265	6.139151	6.256491
ANKLE2	6.630765	6.790865	6.605019667	6.574943	6.817046	6.802894667	6.860578	6.868268333	6.738326333	6.668764	6.907629333	6.643723	6.565700333	6.597168333	6.373078333	6.471945	6.517177333	6.335548667
ANKMY1	4.728699667	4.634219	4.827486667	4.660273667	5.056808	4.640141333	4.799120333	4.668496333	4.611929	4.777641333	4.641862667	4.779943667	4.630857333	4.783180333	4.61344	4.893005333	4.709367333	4.501649667
ANKMY2	4.33427	5.653048	3.885883	5.924314	4.167992	3.895082	4.894112	6.132864	4.281152	4.423718	3.997095	4.24254	4.028805	4.240625	4.3288	4.271904	3.746431	4.377253
ANKRA2	9.57398	9.434904	9.1661	8.873537	9.12517	8.941473	9.47538	8.905338	9.925316	9.511272	9.293531	9.431883	9.588743	9.478533	8.34063	8.149792	8.125861	8.739561
ANKRD1	3.303329	3.431085	3.651692	3.300205	3.064232	3.190584	3.296705	3.195686	3.265708	3.36295	3.24772	3.101132	3.282623	3.174028	3.025375	3.119957	3.288006	3.105531
ANKRD10	6.42344875	6.42617175	6.28981975	6.2417655	6.31359975	6.59183775	6.4712485	6.4165625	6.469031	6.2175615	6.5761265	6.51460375	6.37043	6.545066	7.11988325	7.1211385	7.40837025	7.25166425
ANKRD10-IT1	6.9204285	6.823666	6.3904035	6.867193	6.763677	7.075506	6.2907505	7.0437465	6.9707525	5.9293705	7.775567	7.604386	7.2063585	7.8241915	8.475265	8.632727	8.655385	8.4319345
ANKRD11	7.703774667	7.863230667	7.560944333	7.559580167	7.521811	7.423063167	7.498600333	7.713734167	7.562209167	7.355870667	7.702536	7.859775	7.627990833	7.849297333	8.127000833	8.187439333	8.468281667	8.298239333
ANKRD12	7.9058	8.040286	7.816164	7.75753975	7.84554975	7.64003	7.85832675	8.13224925	7.96864825	7.79300275	7.953002	8.15534725	7.79927425	8.2011095	8.481064	8.2851115	8.691628	8.48236925
ANKRD13A	7.397847	6.9679015	7.3469525	7.3088155	7.3757785	7.106415	7.0674535	7.244871	7.2626015	7.3351435	7.1861005	7.2067605	7.5371945	7.5193025	8.1190535	7.903726	8.115715	7.969862
ANKRD13B	4.493371	4.455265	4.432601	4.506265	4.220505	4.263794	4.734014	4.628909	4.44319	4.481322	4.617428	4.451209	4.559211	4.488412	4.552837	4.510313	5.123223	4.998117
ANKRD13C	6.7786778	6.4242216	6.5589616	6.941761	6.7701864	7.1652122	6.7922714	6.9864886	6.9379168	6.732227	6.912964	6.6999182	6.480464	6.6847732	6.3745148	6.6795224	6.655321	6.8445624
ANKRD13D	5.873273667	5.921641333	5.533018333	5.668001	5.679437333	5.61085	5.697879667	5.757901667	5.458909333	5.659697	5.776365667	5.74093	5.634086333	5.819294	6.568502333	6.336247333	6.356143	6.521351333
ANKRD16	6.769158	6.6766145	7.149819	7.1039135	6.8394205	7.1461235	6.7961315	6.6668115	6.969231	7.1796755	7.0100495	6.689891	6.831372	6.529165	6.024475	6.467201	6.4823235	6.243286
ANKRD17	8.5047685	8.8346985	8.444045	8.758496	8.5212715	8.8944295	8.3579925	8.718346	8.6118505	8.414309	8.6670385	8.728893	8.455002	8.7520225	9.6294305	9.708811	9.752975	9.6879275
ANKRD18A	3.1160395	2.971644	3.0349545	2.836083	4.3576695	3.0360805	3.2687565	2.998898	3.0760305	3.025065	3.002676	2.9112425	2.932058	3.011226	3.4019745	3.312334	3.159731	3.42433
ANKRD18B	3.793486	3.651	3.807515	3.62039	3.830012	3.568279	3.574854	3.906264	3.471001	3.74642	3.429612	3.500175	3.364312	3.511873	3.611042	3.881527	3.866847	3.261707
ANKRD19P	6.14849	6.049853	6.241064	5.981189	6.052088	5.750134	6.218012	6.006749	5.755543	5.908216	5.980159	5.926702	5.938367	5.91676	5.369015	5.455786	5.767599	5.585289
ANKRD2	4.324135	4.456677	4.338878	4.27714	4.173918	3.955293	4.551897	3.837399	4.205343	4.109637	4.280352	4.15995	4.404616	4.164394	3.951895	4.261908	4.271	3.936764
ANKRD20A11P	7.145435	6.906924	7.015363	7.001893	6.727961	6.459356	6.861004	6.529724	7.113353	7.05056	6.940112	7.002222	7.10036	7.177371	6.354323	6.457831	7.966232	6.420075
ANKRD20A12P	3.9501025	3.905932	3.894631	3.7847565	3.8289795	3.7796905	3.8374465	3.86942	3.966345	3.952984	3.6756405	3.81043	3.7730045	3.6836155	3.64337	3.8319845	3.7995725	3.6629255
ANKRD22	4.5830185	5.4259065	5.0888265	4.4871085	5.408315	5.107442	4.718547	5.4736205	4.598471	4.668933	5.0477285	4.734972	4.9344955	4.782969	4.1725795	4.6574135	4.4228005	4.29463
ANKRD23	4.287288	4.327559	4.203939	4.317204	4.445342	4.3282	3.988475	4.273711	4.257236	4.211765	4.302748	4.301386	4.337197	4.326252	4.426396	4.68103	4.863148	5.020429
ANKRD24	5.126829667	5.185943	5.252350333	5.254515	5.174945	5.183220667	5.265207	5.171141	5.2117	5.231557333	4.988004333	5.189994333	5.322232	5.143281333	4.859736667	4.810255	4.687383	4.579540333
ANKRD26	5.9590055	5.6416505	6.490975	6.4856865	6.418445	6.595852	6.136937	5.7078775	6.256633	6.6018485	6.625146	6.2777125	6.41689	6.1355715	6.2279435	5.9697815	6.104582	6.2840615
ANKRD26P3	3.573516	3.714536	4.100801	3.793486	3.759762	3.60674	3.741988	3.613474	3.781858	3.760804	3.915779	3.686263	3.726722	3.692059	4.042397	4.692879	3.886258	3.500271
ANKRD27	9.32398	9.08009	9.875446	9.809427	9.634226	9.930332	9.502361	9.269762	9.52252	9.639509	9.914984	9.470953	9.759804	9.708216	9.713259	9.916122	10.10093	9.962669
ANKRD28	7.41675475	7.7439805	7.2289985	7.1006095	7.303636	6.64959625	7.05117675	7.16657775	7.0901205	6.7955955	7.07295575	7.822266	7.21791825	7.6131365	8.33548825	8.147794	8.83663425	8.9597135
ANKRD29	3.392897	3.584818	5.19572	3.8758165	4.972266	5.4688485	5.013704	2.887151	4.9775375	4.451686	5.786448	4.234181	5.6060315	4.036371	3.933189	5.4914965	5.572971	4.2394045
ANKRD30A	2.966771	2.971351	3.177281	2.929532	3.091435	3.084072	3.105014	2.78706	3.035957	3.00805	3.017853	3.23145	2.930689	3.066856	3.008367	3.109214	3.374986	3.329725
ANKRD30B	2.44406	2.519869	2.5506525	2.4834815	2.4796595	2.4151025	2.416572	2.4628035	2.552038	2.514416	2.509281	2.520214	2.452565	2.5629655	2.8503225	2.917192	2.801169	2.4329785
ANKRD30BP2	2.444396	2.586056	2.77353	2.418309	2.694161	2.648281	2.522827	2.620423	2.55755	2.639625	2.525144	2.616585	2.777797	3.081063	3.144862	3.080521	2.72129	2.685936
ANKRD30BP3	3.218712667	3.321405	3.319168667	3.223798667	3.238052	3.29093	3.278851	3.210623667	3.166744333	3.096639667	3.082336667	3.216015	3.302433667	3.34861	3.204306	3.300750667	3.380549667	3.13334
ANKRD31	3.076029	2.877088	2.8141	2.922161	3.138408	2.923792	3.026182	2.744869	3.160063	3.052968	2.983909	2.89663	3.183123	3.105928	3.114415	3.083466	3.859447	3.315725
ANKRD32	5.827127	5.766973	5.936818	6.0683915	6.007092	5.7467255	5.7015285	5.6950475	5.821304	6.260139	6.2830545	6.027236	6.06515	5.7965195	6.3378935	6.570743	6.0122975	6.1884475
ANKRD33	3.691718	3.77284	3.953452	3.668007	3.548105	3.874043	3.880816	3.880058	3.454073	3.599252	3.656473	3.605339	3.767977	3.670956	3.810908	3.642	4.13264	3.335865
ANKRD33B	9.175248	9.271017	9.555758	8.937757	8.279319	8.898563	8.880278	9.173468	8.707023	8.975548	9.211535	8.788006	9.107675	9.242956	9.08839	8.835652	9.546295	8.766523
ANKRD34A	5.037979	5.302239	5.439607	6.134838	5.753901	5.439607	5.662963	5.247074	5.099473	5.647872	5.51699	5.643529	5.640419	5.410195	5.522704	5.267366	5.568491	5.298097
ANKRD34C	3.232232	3.185966	2.959145	3.154241	3.183679	3.361237	3.714911	3.020967	3.385687	3.196002	2.845016	3.230658	3.105164	2.967145	3.283864	3.232898	3.143809	2.847276
ANKRD35	4.472518	4.710534	4.610656	4.773403	4.676411	4.425258	5.124651	4.839529	4.550222	5.103612	4.716263	4.967764	4.59264	4.528651	4.831321	4.279582	4.249631	4.327277
ANKRD36	5.401474	4.793818	5.4848795	4.879783	5.1097385	5.328451	5.5472305	5.206784	5.4761535	5.3656105	5.348757	4.925621	5.1155795	5.2870765	6.1400425	5.4730815	5.7901695	6.286287
ANKRD36B	4.988155	6.419429	4.762431	4.86238	5.700745	5.992736	4.881221	5.984492	4.863847	4.520893	5.908724	5.892134	4.440541	6.017516	9.701005	9.62672	9.510105	9.566387
ANKRD36BP2	4.133433667	4.328800333	5.179726667	4.539738333	3.574960667	3.235703333	5.125871333	5.612740333	5.003319667	3.966078667	3.850144333	4.147956667	3.772732667	4.743269333	6.517841	5.071378	6.212941333	7.637983
ANKRD36C	3.094036	3.40981	3.385543	3.734263	3.357431	3.441677	3.380368	3.297371	3.231861	3.377516	3.440252	3.257155	3.580589	3.498944	3.788539	4.069565	3.821509	3.972895
ANKRD37	8.6442765	7.7622115	8.4585695	8.423618	7.607704	7.4545525	7.9638675	7.266664	8.183806	8.00083	8.356081	8.070717	8.993656	8.254324	7.02741	7.0273995	7.491954	7.380528
ANKRD39	7.367632	7.392803	7.807174	7.678969	7.610282	7.663119	7.713123	7.67339	7.533762	7.725324	7.905573	7.233041	7.894939	7.340607	6.459474	7.258844	7.09514	6.875326
ANKRD40	5.811326667	5.717033667	5.761350667	5.874078333	5.741653667	5.738643	5.781148	5.845758333	5.693895	5.817265333	5.925477	5.815553333	5.869292333	5.671921	5.805998333	6.092958	5.790307667	6.064955667
ANKRD44	8.0708282	7.6111586	7.6360628	7.6821094	7.7722738	7.5958824	7.8341888	7.6670036	7.9386972	7.7186562	7.8723358	8.0044192	7.8483522	7.6641826	8.0018084	7.878383	7.8588582	7.6936996
ANKRD44-IT1	3.268677	3.005628	3.411033	3.215652	3.334187	3.431311	3.092601	3.026085	3.085084	3.311219	3.604715	2.911472	3.357524	3.43443	3.685924	3.517424	3.608275	4.057033
ANKRD45	3.183723	2.787411	2.83519	2.820537	2.771577	2.842145	2.904539	3.146577	3.11225	2.97564	2.797431	3.033306	3.106159	3.059185	2.763176	3.008997	3.723579	2.625452
ANKRD46	7.709089	7.734735	8.16193	7.608278	7.709996	8.117493	7.709677	7.667089	7.764255	7.650326	8.258029	7.872472	7.96987	8.164	7.78482	7.187962	7.35695	7.86897
ANKRD49	9.356196	9.154811	9.248585	8.955015	9.140287	9.252937	9.206135	9.104336	9.349764	9.038582	9.432732	9.504066	9.288713	9.545619	9.558619	9.506707	9.756247	9.775311
ANKRD50	3.914674667	3.216431667	4.537491	3.917589667	4.298774667	5.672237667	3.424578	4.036040667	4.188882667	4.182544667	4.417875667	3.995179	3.704591333	4.685021333	4.350748333	4.361217333	4.160286667	4.388515
ANKRD52	7.456849	7.210659	6.680762	7.160746	7.250363	7.28065	7.285926	7.188584	6.891389	7.325962	7.310092	7.314785	7.264631	7.126299	7.300917	7.76331	7.276282	7.367635
ANKRD53	4.7885685	4.796897	4.8113575	4.833459	4.850949	4.7957175	4.7320955	4.9862465	4.9476575	4.775031	4.7681765	4.6797985	4.7593235	4.791027	4.599138	4.6359265	4.78139	4.210548
ANKRD54	5.9084255	5.708197	5.753255	5.841002	5.797337	6.0993565	5.5882535	5.805252	5.7800315	5.880142	5.7534935	5.598608	5.6557735	5.846884	5.5225745	5.6120015	5.822518	5.373616
ANKRD55	2.924847	2.958118	3.086902	3.214214	3.046533	2.809469	3.133532	2.880385	2.964775	3.043277	2.899969	2.930054	3.000927	2.821042	3.003711	3.196076	3.028105	2.915694
ANKRD6	5.087135	4.829988	5.087277	4.0701435	4.3400705	3.7935515	4.903581	4.4564665	6.332712	4.9681675	4.7151485	4.8373885	4.6859965	4.4444795	5.1465435	4.953893	5.6538275	5.494501
ANKRD60	4.524415	4.3596	4.302664	4.129226	4.358205	4.080095	4.69459	4.221663	4.090633	4.242617	4.014958	4.335597	4.134191	4.327482	4.537592	4.295434	4.439562	4.307203
ANKRD65	5.189635	4.848686	4.949421	5.053935	4.9446025	5.0129695	4.930007	5.106247	4.756172	4.831584	4.778994	5.074093	5.088327	4.8415155	4.4739275	4.45959	4.521029	4.5472235
ANKRD7	3.082631	2.95432	3.300095	3.626612	3.42777	2.907979	3.283489	2.962633	3.334801	3.033405	2.880657	2.978518	2.826595	2.932854	2.581322	3.083373	2.72895	2.651267
ANKRD9	5.585090667	5.125342667	5.149102	5.662248	5.411013333	5.753984	5.568177667	5.485511333	5.097498333	5.752613	5.524285	5.229337333	5.334982	5.221528667	5.175095333	5.158366667	5.259131333	5.268928
ANKS1A	7.237703	7.28124	7.608847	7.367358	7.377132	7.130902	7.412479	7.390736	7.436088	7.455544	8.296668	7.431866	7.537843	7.373444	7.250361	7.189562	7.296612	7.375636
ANKS1B	3.1575256	3.1108822	3.1144634	3.0164	2.9454864	2.9267098	2.9613714	3.0334872	3.0263144	3.0007522	2.9464588	2.9881488	3.083984	3.0563882	2.9296518	2.98984	3.2261032	2.9967372
ANKS3	6.627482	6.861263	6.444448	6.569694	6.479006	6.403258	6.643753	6.696514	6.459693	6.478127	6.321247	6.797817	6.506999	6.522634	6.044128	6.240335	6.011591	6.180168
ANKS4B	3.605742	3.460405	3.439688	3.23172	4.057036	3.22573	3.403033	3.527547	3.349336	3.691693	3.485208	3.567559	3.603065	3.575338	3.363921	3.208508	4.124055	2.935779
ANKS6	4.16234975	4.27932675	4.438452	4.6770645	4.19127125	4.39080175	4.3324215	4.2875965	4.2569385	4.5510075	4.4133765	4.0993585	4.504484	4.1088435	4.435485	4.5416615	4.18437325	4.27322775
ANKUB1	3.292299333	3.302001	3.462901	3.417286	3.464858	3.112274	3.299768	3.285921667	3.268092667	3.399828333	3.230157	3.286829667	3.303485333	3.441805667	3.337398	3.389953	2.957750333	3.300063
ANKZF1	8.526197	8.083294	8.561234	8.120189	8.111778	7.675068	8.212066	7.69369	8.626144	8.382114	8.662709	8.648732	8.936195	8.741796	7.32769	7.706348	7.549625	7.923917
ANLN	8.032555	7.295958	7.967877	8.247071	8.439893	7.890087	7.555851	7.828497	7.869195	7.983099	8.7327765	8.120957	8.413615	8.505707	8.279056	8.3570375	8.0261235	8.215697
ANO1	3.8253535	3.914232	3.820953	3.834858	3.8652115	3.8008855	3.9178555	3.9122625	3.672068	3.882887	3.7260385	3.786355	3.710849	3.677938	3.58354	3.7407915	3.913912	3.546013
ANO10	5.957456	5.945229	5.39449	6.222266	7.033532	6.663233	6.793751	5.473699	5.91646	5.947611	7.550194	5.6854	6.981781	5.422794	5.266101	5.776202	4.896658	4.721281
ANO2	3.8323545	3.8488715	4.0063095	3.6112185	3.753226	3.693874	3.978455	3.6511295	3.834336	3.83406	3.6664635	3.6331905	3.8789565	3.7068315	3.617266	3.7985365	3.660961	3.44513
ANO3	3.106036	3.17954	3.374451	3.028259	3.755665	3.234706	2.985018	3.199812	3.013794	2.941035	3.267761	3.130187	3.360026	3.469741	3.445694	3.360061	3.241498	3.180379
ANO4	3.391673667	3.417177333	3.406421333	3.279357333	3.411166	3.339214	3.430344	3.434584333	3.384633	3.401204667	3.303828667	3.361131667	3.413152333	3.348045	3.348706667	3.298619667	3.364238333	3.287390667
ANO5	4.264428	4.303868	6.813428	4.264428	6.326476	6.371017	5.278782	5.0854	5.322994	5.331025	6.358379	4.707583	5.632276	7.172741	5.506437	6.132081	5.451491	5.020985
ANO6	6.386362	6.232782	6.8426075	6.3418275	6.5281495	6.371618	6.385519	6.2311305	6.4997345	6.7046845	6.791008	6.4270025	6.887235	6.702242	6.3943445	6.277948	6.5769	6.4258165
ANO7	6.953831	6.657402	6.683659	6.632618	6.669433	6.470488	6.554671	6.672096	6.542308	6.821173	6.296348	6.52159	6.72442	6.498076	6.648364	6.639614	6.555291	6.354476
ANO8	6.053427	5.91043	5.954968	5.942488	5.692801	5.591994	5.89632	6.235252	5.816039	5.555358	5.963128	5.708012	5.956403	5.943521	5.943066	6.134531	5.186126	5.685495
ANO9	6.762981	6.451355	6.974183	6.367261	6.881835	6.724279	6.793515	6.623781	6.453399	6.552861	7.533054	6.875175	6.937371	7.196539	7.068587	6.786173	7.071118	6.789351
ANP32A	10.51845433	10.37069	10.544873	10.86728	10.75572867	10.84725	10.61462533	10.74844333	10.567621	10.85888	10.78953533	10.536625	10.51093333	10.68284033	10.576164	10.835727	10.47987433	10.553337
ANP32A-IT1	2.992496	2.867615	2.711948	2.915687	2.876902	3.000242	2.86234	2.816174	3.102046	2.520012	2.713115	3.174419	2.838489	3.18377	4.926086	5.323344	5.120715	5.087885
ANP32B	12.505935	12.42446	12.4999	12.496085	12.486335	12.250355	12.37707	12.35936	12.366715	12.45757	12.34088	12.376085	12.552865	12.452	12.45211	12.64148	12.49726	12.594915
ANP32C	4.8599	4.529827	4.39292	4.882773	4.284548	4.417323	4.497977	4.854984	4.627822	4.734455	4.315229	4.758594	4.414629	4.191873	3.881516	4.099581	3.900747	4.258921
ANP32D	2.818135	2.70066	2.748648	3.09766	2.761518	2.725127	2.948284	2.716482	2.699095	2.753839	2.9392	2.574561	2.757254	2.693652	2.835277	2.907733	2.782642	2.869069
ANP32E	10.67499167	10.62506967	10.70474267	10.85360033	10.77377	10.69477367	10.791639	10.91121233	10.68582067	10.853843	10.65337433	10.59522867	10.66696033	10.597995	10.21855733	10.76662	10.42788733	10.443804
ANPEP	3.841843667	3.930678	3.785121333	3.878503667	3.716544333	3.793709667	3.928734333	3.928290667	3.832220333	3.868054333	3.692954667	3.771839333	3.665724667	3.67108	3.497865333	3.715174	3.695709667	3.623037333
ANTXR1	4.135896	4.301121167	4.419225	4.204236333	4.248728167	4.225273667	4.352964167	4.338210333	4.204126167	4.310249167	4.198007333	4.129510167	4.338461833	4.290831333	4.126040333	4.256934	4.284179167	4.0855405
ANTXR2	5.508832	5.31283275	5.38360625	4.76528125	5.67970625	5.31919725	5.70862475	5.77975125	5.34350675	5.018801	5.2062075	5.327748	4.88160775	5.27028425	5.20554375	5.7383145	5.736748	5.448269
ANXA1	4.6682515	5.378644	4.6901795	4.367149	5.6601935	4.8102375	5.494816	4.873328	4.0363585	5.414001	4.6431185	5.1509205	4.9852785	5.345406	4.552651	3.8968125	4.663242	4.8572455
ANXA10	2.772152	2.715529	2.665884	2.646242	2.740644	2.460759	2.712025	2.802691	2.567165	2.622886	2.543415	2.638782	2.676623	2.556225	3.22829	3.204729	2.799266	2.55984
ANXA11	7.966815333	8.199591	8.070346667	8.034896	8.287099333	7.667091667	8.479775667	8.071790667	8.419056	8.194871667	8.465242	8.321129333	8.367466333	8.173536667	7.559830667	8.084350333	8.096150333	7.796947
ANXA13	4.380989	4.201385	4.03634	3.983186	3.918548	3.778529	4.333783	4.119489	4.2398	4.383718	3.682178	3.938153	3.757214	3.905608	4.068861	3.921056	3.714549	3.710203
ANXA2	8.852275	9.263442	8.6169825	9.079127	9.31176525	9.5134395	9.37906	9.32005625	8.451322	8.726972	9.1808065	8.763701	8.8477595	8.96118025	8.983282	8.81572	9.180966	8.93329375
ANXA2P1	3.44886	3.80684	3.979993	3.510898	3.624629	3.693476	3.401114	3.734252	3.918573	3.64633	3.124052	3.299868	3.710687	3.6882	3.6511	3.824366	3.667708	3.127088
ANXA2P2	8.834961	9.240337	8.416609	9.159523	9.484241	9.581652	9.50416	9.562365	8.450954	8.625046	9.29961	8.683365	8.936226	8.922865	8.981184	8.940369	9.153576	8.754862
ANXA2P3	5.422738	5.333464	5.30582	5.361283	5.415474	5.606313	5.511325	5.400215	5.511912	5.306684	5.299633	5.319091	5.077389	5.051442	5.45363	5.180666	5.011458	5.05132
ANXA2R	5.998418	6.513215	6.160431	5.895258	6.874466	6.4558	6.296812	6.225039	6.181888	5.989208	5.880532	5.64327	5.834639	5.807425	6.152177	6.552737	6.502625	6.297435
ANXA3	5.189577	5.741789	5.924767	2.447863	2.890507	5.993805	6.210992	3.828747	4.645961	3.131781	5.50763	3.083956	5.38408	3.565763	3.564109	3.562852	4.838796	5.033076
ANXA4	10.0531605	10.1174085	11.025525	10.314457	10.523565	10.724915	10.864715	9.9570975	10.3727855	10.706695	10.83326	10.325359	10.61575	10.2960245	10.1331415	10.87353	10.86917	10.347011
ANXA5	11.29618	11.51585	11.31842	11.00264	11.70126	11.67638	11.48966	11.7331	11.35855	11.02419	11.28657	11.43761	11.18861	10.96889	11.22765	11.13781	11.17409	11.0016
ANXA6	9.0422355	8.3213585	8.8860985	8.4672775	9.036791	8.621686	8.7916005	8.548182	9.0856455	9.172449	8.9770565	9.0408565	8.8334345	8.2726395	8.2018975	8.1793675	8.0357675	8.0877635
ANXA7	10.779465	10.898595	10.91468	11.02182	10.866085	11.026995	11.09854	11.01672	10.90645	10.939495	11.110155	10.76186	10.777195	10.746235	10.3659315	10.270833	10.608655	10.58823
ANXA9	3.9886025	4.083314	3.8625645	4.128255	3.8926105	3.7452625	3.9226525	4.02266	3.9890875	4.037782	3.7484455	3.980546	3.8676635	3.8089935	3.534409	3.454467	3.6983075	3.4732205
AOAH	4.873822	5.009257	5.20236	4.987575	4.67722	5.450811	4.604165	5.689507	4.957275	5.19179	4.64437	4.883017	4.904821	4.84945	4.751595	4.749143	4.484393	4.651282
AOC1	3.280946	3.587767	3.395635	3.449956	3.596452	3.269314	3.495784	3.408255	3.292775	3.32449	3.293946	3.350515	3.279132	3.263463	2.989566	3.082596	3.219768	2.983986
AOC2	4.564937	4.932145	4.623328	4.731022	4.493628	4.763891	4.655555	4.953517	4.634321	4.630648	4.976731	4.473188	4.323703	4.444536	4.605938	3.998345	4.148582	4.638516
AOC3	3.57452	3.560058	3.583218	3.734316	3.380358	3.847569	3.546185	3.701665	3.316679	3.714326	3.704561	3.651425	3.441037	3.469354	3.942655	3.225914	3.521355	3.778606
AOC4P	5.655524	6.003077	5.969794	5.715147	6.036644	5.68766	6.035923	5.774788	5.743989	6.051709	5.668813	5.799675	5.862215	5.830506	5.628138	5.474285	5.30559	5.388328
AOX1	3.857255	3.8783835	3.649357	3.6736095	3.677069	3.7541	3.962646	4.0751585	3.887414	3.8173395	3.7376105	3.807721	3.8804375	3.8154905	4.114646	3.9816185	3.695145	3.669545
AOX2P	3.444242	3.735967	3.472209	3.503768	3.693457	3.580233	3.555532	3.726014	3.548353	3.918357	3.434803	3.871937	3.697351	3.586087	3.557342	3.296289	3.412903	3.147297
AP000230.1	4.951735	4.937636	5.008851	4.923562	5.184282	5.03287	5.267028	4.548833	5.083045	5.081889	5.018907	4.9467	4.915335	4.91605	4.498897	4.057143	4.871491	4.434926
AP000253.1	2.972106	2.891194	2.48944	2.909482	2.846098	2.632519	2.744267	2.644531	2.69488	2.764987	2.560189	2.802564	2.722693	2.856468	3.510048	2.968818	2.906461	2.656171
AP000265.1	3.056726	3.067936	3.239608	3.108181	2.98391	3.157162	2.900695	3.094664	3.001354	3.424686	3.107128	3.25587	3.216027	3.163915	3.295246	3.028213	2.712884	3.285038
AP000347.2	3.648007	4.166061	3.310105	4.141369	3.410299	4.16202	3.753187	3.785371	3.548972	3.838135	4.081748	3.954051	3.589366	4.014311	4.915096	5.263606	4.875457	4.814484
AP000462.1	3.58242	3.556669	3.912982	3.510898	3.531522	3.33401	3.78482	3.402824	3.506493	3.394491	3.502301	3.715278	3.768255	3.832329	3.674218	3.099494	3.353921	3.382978
AP000473.8	4.242387	4.426261	4.501251	4.27998	4.509503	4.047338	4.411671	4.15699	4.077959	4.093103	4.166987	4.486925	4.300379	4.422099	4.192763	4.413027	3.778177	4.045284
AP000525.9	5.000273	4.69762	5.143766	4.947717	4.906892	4.766315	4.856321	4.781358	5.149576	4.834376	5.173768	4.871257	5.050787	5.015798	4.912743	5.78448	5.11411	4.634192
AP000696.2	5.518216	5.384663	5.483959	5.481533	5.343826	5.463526	5.314343	5.22683	5.638432	5.377475	5.064672	5.447571	5.209745	5.254474	5.38238	5.017994	5.329288	4.86767
AP001063.1	4.573734	4.756814	5.132005	4.913126	4.830128	4.656006	4.876188	4.724005	4.671354	4.832427	4.749143	4.705485	4.775496	4.849303	4.182781	4.600511	4.315342	4.532407
AP001171.1	3.309056	3.402324	3.598889	3.387665	3.180158	3.283656	3.700486	3.37929	3.378556	3.544978	3.201713	3.311208	3.362499	3.414898	3.144862	3.565795	3.586194	3.60267
AP001189.4	3.472186	3.286157	3.071984	3.078858	3.266181	3.261373	3.349903	3.529979	3.262473	3.223982	3.184835	3.247281	3.185068	3.445386	3.490621	3.15373	3.044996	3.003055
AP001462.6	4.821967	5.351276	4.88066	5.050415	5.61831	5.476662	5.134087	5.125111	5.170216	5.172796	5.365716	5.611609	5.374251	5.647972	6.128283	6.481995	6.024823	6.221601
AP001605.4	4.696312	4.738098	4.532158	4.791523	4.835574	4.769228	5.087136	4.988231	4.867138	5.020535	4.611747	4.735712	4.810011	5.068385	4.739548	4.825647	4.384575	4.287395
AP001630.5	4.765562	4.55595	4.961141	4.482172	4.460615	4.449982	4.905771	4.60881	4.803342	4.56695	4.424191	4.424064	4.78441	4.454524	4.855369	4.184881	4.843117	4.413607
AP006216.10	3.715206	3.955189	3.716723	4.095835	4.087456	4.217203	3.968042	4.207777	3.961588	3.968375	3.897285	3.979492	3.886286	3.988689	3.639099	3.921056	3.465107	3.983429
AP006222.2	4.705114	4.926482	5.011345	4.956264	4.885493	4.620773	4.528392	4.77835	4.624061	4.758605	4.624516	5.237319	4.97395	4.911383	5.295147	4.58871	4.906969	4.965867
AP006547.3	5.878326	5.91485	6.035636	5.970987	5.898983	5.69367	5.927486	5.826749	5.884703	5.930383	5.563457	5.879857	5.940002	5.866189	5.711901	5.952069	5.655865	5.704639
AP1AR	5.334515333	5.308574667	5.714442667	5.521497667	5.814441333	5.963764	5.372698667	5.547321333	5.62779	5.634076667	5.726826333	5.149239667	5.551864333	5.195566667	4.925424	4.704237333	5.124776667	5.056251667
AP1B1	7.727089	7.676911	7.452517	7.985853	7.994069	8.195898	7.774242	7.834513	7.552692	7.922401	7.819906	7.715246	7.749256	7.564666	6.848046	6.952423	7.094969	7.282286
AP1G1	8.631397	8.658463667	8.405174667	8.605328667	8.637569667	8.561859333	8.66204	8.658458333	8.749843667	8.459204333	8.651696667	8.556274333	8.606455667	8.528014	8.707759667	8.626258333	8.668174333	8.704213667
AP1G2	6.266923	6.296253	6.132145	6.1169915	6.256325	5.985896	6.081467	5.9935885	6.1833575	6.212838	6.13447	6.3704635	6.178573	6.3696995	5.997324	6.890218	6.7431135	6.504633
AP1M1	8.7246075	8.5945115	8.627557	8.477284	8.6986685	8.6238435	8.7374915	8.8315715	8.57733	8.571352	8.804011	8.838022	8.693049	8.6676935	8.3721935	8.3887905	8.244676	8.282594
AP1M2	5.0194285	5.1382155	5.0416305	5.015293	5.103434	4.9856315	5.1346165	5.0149825	5.035182	5.0954435	4.961753	5.214432	5.0988665	5.259818	4.895783	4.8553605	5.212854	4.4925185
AP1S1	9.065659333	9.087139	9.360177667	9.268858333	9.406743333	9.167454333	9.258917	8.821175333	8.733742667	9.308611	9.396087333	8.948043667	9.370082	8.872601333	7.612012667	7.796650333	7.916397	8.008574333
AP1S2	9.3278015	9.47032175	9.56600925	9.442834	10.01847925	9.20637975	9.37774675	9.06529175	9.5543865	9.417802	9.6820995	9.296294	9.81343675	9.31151125	9.7249575	10.48768425	10.0020105	9.62901575
AP1S3	6.1637156	6.3442718	5.841382	7.0078816	6.7860158	6.4927448	6.6045302	6.4647256	6.5568986	6.5286568	6.4332736	6.3872084	6.726513	5.7774888	6.4714314	5.9493248	6.3783244	6.1111142
AP2A1	5.3841895	5.4322455	5.35246325	5.45613125	5.5004425	5.51557575	5.3539345	5.37498375	5.44155975	5.49230475	5.47687925	5.6983895	5.429686	5.415633	5.84762375	6.15609125	5.973125	6.06120575
AP2A2	7.06919775	7.040411	6.94036475	7.15967525	7.050917	7.31075825	7.09457025	7.09652875	6.98900075	6.95177925	7.039263	7.12271525	6.9638005	7.006659	6.794614	6.98553525	6.96596825	6.94034375
AP2B1	9.3200065	9.363022	9.272576	9.2309205	9.2412085	9.0277415	9.260802	9.3063405	9.358338	9.216717	9.2105735	9.287426	9.226629	8.96403	9.008014	9.040154	8.947277	9.081761
AP2M1	9.57419	9.796543	9.283493	9.923285	9.775402	9.964813	9.58383	9.763721	9.488659	9.791319	9.305851	9.581156	9.620796	9.375288	9.36791	9.479277	9.445858	9.554716
AP2S1	10.24255767	10.13987667	10.17493933	10.30120467	10.390444	10.267502	10.18446433	10.14906033	10.07093133	10.37042167	10.209825	10.13884867	10.36689533	10.078963	9.703726	9.967720667	9.624988667	9.741521
AP3B1	7.551495	7.795148	7.640622	7.836847	7.8464575	8.0173815	7.6654435	7.7616965	7.5930195	7.8268605	7.7974015	7.712433	7.595406	7.6404365	7.545891	7.595399	7.4990315	7.507939
AP3B2	3.291411	3.531993	3.4843765	3.324336	3.045913	3.355815	3.4994535	3.449542	3.3222635	3.3647895	3.2841385	3.2831475	3.2474735	3.438546	3.68502	3.380567	3.176852	3.073469
AP3D1	9.355953	9.729611667	9.036471667	9.483680333	9.538305333	9.725002	9.348863	9.716644333	9.182305333	9.186454667	9.175596333	9.412529667	9.090134333	9.022088667	9.504305	9.435966	9.717463	9.515988
AP3M1	8.2966335	8.5412935	8.375342	8.689918	8.393686	8.79789	8.362613	8.453097	8.263584	8.383958	8.495195	8.5181125	8.317129	8.3186465	8.6674515	8.568651	8.78433	8.706075
AP3M2	7.136042	6.615169	6.9646125	7.166847	7.271465	7.331024	6.6650345	6.3496515	6.464571	6.835775	7.4626805	7.371843	7.028086	7.6988935	7.7696695	7.9279845	7.886623	7.9576015
AP3S1	12.74796	12.3452	13.06079	12.34101	12.53951	11.91902	12.48434	12.17188	12.75249	12.82182	12.74628	12.72343	12.73092	12.71226	11.8158	12.15718	12.38037	12.24553
AP4B1	5.36568	5.334886	5.272143	5.479136333	5.26895	5.459185	5.311141	5.174519	5.292423	4.982114	5.457304667	5.452521667	5.306988667	5.32973	5.643134	5.585644667	5.750731	6.110192667
AP4E1	4.45197425	4.468462	4.3149755	4.5445845	4.68939175	4.5456915	4.50416775	4.4871515	4.33773375	4.36577825	4.498122	4.280139	4.38483125	4.3895525	4.50329825	4.612041	4.68383	4.5101375
AP4M1	6.73868	6.422439	6.823579	6.916531	7.026072	7.384531	6.58971	6.805129	7.040154	6.821711	6.90624	6.852675	7.106349	6.799465	6.431252	6.483812	6.623549	6.461275
AP4S1	6.52604975	6.7557845	6.247275	6.742625	6.580814	6.70588125	6.594084	6.75963375	6.52771775	6.5401055	6.2253465	6.544441	6.025256	6.281289	6.6208925	6.46305675	6.632852	6.66606875
AP5B1	4.287939	4.114492	4.206393	4.096648	4.642598	3.900293	4.541406	4.428116	4.197989	4.503465	4.075938	4.122112	4.098804	4.199076	4.163947	4.662242	4.076256	3.988959
AP5M1	6.6145984	6.9332968	6.542934	6.9707386	7.0007598	7.1983366	6.7543418	6.9019356	6.596063	6.6808116	6.9051632	6.8736688	6.568825	6.7564732	7.5012508	7.2022742	7.5225526	7.6147314
AP5S1	6.659339	6.637735	6.523212	6.803913	6.647878	6.661457	6.532001	6.623415	6.400918	6.423145	6.125088	6.041574	6.216738	6.333305	6.195044	6.148208	6.126306	5.940804
APAF1	6.757602667	6.711652667	6.440399	6.358625333	6.644162667	6.355247667	6.599953	6.491922	6.978223333	6.622874	6.780264	6.671477333	6.97928	6.786347	6.648968667	6.553029333	6.851173333	6.618473667
APBA1	3.984173	3.9204025	4.128149	4.1757135	4.186159	4.138079	4.1342405	4.209184	4.217994	4.087255	3.8676125	4.30143	3.929681	4.05688	4.1138935	4.126303	3.9223695	4.3585975
APBA2	4.899335	5.214327	5.107432	5.1429765	5.0767405	5.109542	5.351723	5.024692	5.165718	5.167804	4.957093	5.1540395	5.0655065	5.0338335	5.226172	4.897365	4.956118	4.836011
APBA3	7.5100405	7.4762445	7.3928275	7.197025	7.1774055	7.4838565	7.630992	7.291209	7.572196	7.3579175	7.1553675	7.444425	7.2651635	7.263892	7.2079015	7.0898265	7.47759	7.489207
APBB1	4.945524	4.88931	4.795162	4.84049	4.728631	4.887835	5.010252	4.903653	4.622506	4.805735	4.751538	5.075946	4.806896	4.923568	4.912029	4.846807	4.609754	4.693558
APBB1IP	7.918089333	7.248962	8.188327333	8.135451667	7.923188	7.436723	7.700819333	7.483028667	7.890783333	8.107678333	8.069015333	8.121702667	8.508946	8.463305667	7.910568	8.033319	8.352157667	8.193871333
APBB2	4.470441714	4.177604143	5.099494714	4.225987	4.548383571	3.992483	4.428539143	4.218302571	4.038858714	4.467550286	4.245439714	4.351725286	4.292370714	4.836300857	4.163795571	4.346882143	3.995609857	3.876739714
APC	5.1452292	5.2904904	5.0778506	5.093143	5.0872214	5.4279	5.0140368	5.0151096	5.1315038	5.0230418	5.3256434	5.2798762	5.4249442	5.223501	5.8971288	5.9851976	6.0458736	6.0965952
APC2	5.1946865	4.987601	5.33865	5.128121	5.027373	4.93861	5.119142	5.0023925	4.932503	5.1304635	5.0769765	4.8677135	5.0732685	4.9619955	4.618356	4.602883	4.703249	4.2264335
APCDD1	3.493631	3.187223	3.524908	3.152285	3.324121	3.210794	3.396	3.451724	3.228887	3.348836	3.337952	3.062154	3.208937	3.215098	3.068049	2.994465	2.926603	2.671324
APCDD1L	5.675162	5.692574	5.716375	5.801544	5.838221	5.71765	5.773059	5.704807	5.97714	5.79319	5.668422	5.920933	5.797813	5.812337	5.444361	5.517188	5.579398	5.331019
APCDD1L-AS1	4.161451333	4.043557667	4.115299667	4.127522333	4.099730333	3.905232333	4.075490333	4.171151333	4.087022333	4.104809667	3.986661667	4.138673333	4.0526	4.116159	3.999867	3.876676333	4.014877333	3.990519
APCS	4.782518	4.785638	4.976966	4.944066	4.527033	4.864756	4.522298	4.648452	4.769925	4.986806	4.965458	4.756504	4.791305	5.138693	4.818191	4.642766	4.605857	4.309797
APEH	6.9898615	7.062143	6.9383565	7.514292	7.3031745	7.475621	7.1047905	7.2309725	6.919042	7.0641045	6.9341335	7.10927	7.195649	7.175483	7.0745755	6.7171845	6.7941765	6.962947
APELA	3.62913	4.913704	7.389767	4.689611	7.295074	7.224236	8.053514	3.535056	7.134461	4.433549	8.379109	5.437882	7.560555	5.761364	5.358891	8.994513	7.719479	6.667392
APEX1	11.75139	11.68256	11.5927	12.24788	12.06374	12.22755	11.79265	11.88235	11.8181	12.03879	11.97404	11.83796	11.92164	11.83104	11.83279	11.90849	11.76088	12.0323
APEX2	7.176733	6.782062	7.3675205	7.312151	7.4515525	7.2253315	6.8744985	7.1151395	7.068475	7.2697365	7.127837	7.1176125	7.2263305	7.042264	6.3705365	6.369629	6.871536	6.870601
APH1A	7.830367333	7.625252	7.791128333	7.751886333	7.782825	7.645903333	7.81107	7.832768333	7.836534	7.814580333	7.758341333	7.811484	7.803522333	7.641800667	7.554472	7.49236	7.346438	7.6941
APH1B	6.887685	7.0670275	6.598802	6.888117	7.1409025	7.283077	7.1523045	7.079967	7.0810075	6.9713145	6.796684	7.049327	6.647021	6.9142995	6.3234765	6.392683	6.758189	6.475086
API5	7.6190394	7.535206	7.2837316	8.0901108	7.7928246	7.8283548	7.6637374	7.8924124	7.5467902	7.6635614	7.9053362	7.6550008	7.5820046	7.590764	8.1482698	8.1391822	8.0750026	8.1717224
APIP	6.0954855	6.206532	6.5010775	6.1259365	6.2726035	6.0831465	6.427827	6.330729	6.353875	6.110281	6.6832345	5.9510915	6.4412685	6.2865705	6.905313	6.840159	6.9811825	7.275314
APLF	3.634365	3.906296	3.420878	3.8583275	3.7508515	3.6511095	3.527963	3.753667	3.498233	3.6699495	3.467709	3.540625	3.3618665	3.820217	3.483432	3.602779	3.187048	3.4753675
APLN	5.550816	5.386637	5.631082	5.282768	4.952197	5.016521	5.299922	5.20831	5.624617	5.324692	5.735947	5.653615	5.520518	5.313059	5.0051	5.711072	5.105793	5.228901
APLNR	3.968715	3.963296	3.767099	3.877065	3.677531	4.028686	4.017214	3.913312	3.711082	3.658491	4.110784	3.953415	4.072763	4.065309	3.639363	3.76029	3.466657	3.475458
APLP1	4.616416	4.564643	3.919636	4.022376	4.655412	4.227323	4.115159	4.249692	4.405322	4.307202	3.922199	4.039646	3.865788	3.820263	3.841699	3.622861	3.297414	3.236493
APLP2	5.9611095	5.919250125	5.868094125	6.689250875	5.53376825	7.4452935	6.101888125	6.57161025	5.8232385	6.090501625	6.123267875	6.123513875	5.732734625	5.683833	5.730883	5.315248375	5.607388625	5.57360075
APMAP	8.860754	9.191027	9.018559	9.243147	9.237915	9.31411	9.37149	9.614618	8.714507	9.320192	9.169682	8.905184	8.978512	8.825087	8.591015	9.005081	8.843933	8.620088
APOA1	4.3587165	3.6865025	3.8199905	3.9440395	3.939372	3.6425445	3.9472925	3.8542295	3.8990005	3.807365	3.571014	3.756241	3.6419155	3.6535935	3.3025125	3.4322305	3.117397	3.415054
APOA1BP	9.771778	9.624941	9.910292	10.12128	9.809069	9.661726	9.565968	9.655079	9.490479	9.660322	10.23772	9.512064	9.999422	9.845839	9.131893	9.317675	8.989756	9.234179
APOA2	3.226925	3.4137895	3.278721	3.5121575	3.1678355	3.1364905	3.4196115	3.3323915	3.346687	3.452674	3.045317	3.237489	3.144992	3.279912	3.05222	2.912489	2.8523965	3.025232
APOA4	6.153619	6.10772	5.794581	5.744299	5.687984	5.823672	5.988707	6.143014	6.005201	5.888884	5.473858	6.069728	6.098125	5.880616	5.782904	5.079801	5.791462	5.244413
APOA5	4.9430835	5.176097	4.98991	5.0392625	4.962652	4.909409	5.089099	5.035424	5.084078	5.242564	4.8542795	5.0538295	5.0844355	4.9450925	5.045226	5.103114	4.856777	4.7279975
APOB	3.586554	3.54149	3.6490455	3.6027495	3.7133565	3.342463	3.5583005	3.692377	3.613302	3.555831	3.3922585	3.6567455	3.703226	3.4701175	3.533388	3.5441625	3.4375655	3.3132115
APOBEC1	4.407958	4.428435	4.463405	4.271296	4.23353	4.076226	4.016584	4.151842	4.273116	4.250988	4.11918	4.120413	4.454246	4.518474	4.346973	4.033773	4.131295	3.916193
APOBEC2	4.622805	4.888463	4.363854	4.368583	4.399275	4.610393	4.644028	5.068748	4.598973	4.617252	4.398042	4.421546	4.547546	4.522179	4.51014	4.61306	4.050313	4.399321
APOBEC3B	11.12184	10.48533	9.089072	9.987	10.312	10.05127	9.801158	9.641184	10.93976	10.51806	10.04144	10.11086	10.51173	9.930933	9.23467	9.840759	9.695292	9.639882
APOBEC3C	10.02925	10.1446	9.774782	10.08232	10.20524	9.884741	10.24555	9.888344	9.897373	10.64333	10.14188	10.1705	10.40442	10.03125	9.153107	9.134058	9.414108	9.101461
APOBEC3D	5.661566	5.117023	5.499978	5.400329	5.810368	5.471282	5.793078	5.290087	5.494801	5.702051	5.324721	5.607373	5.594384	5.172012	5.02909	4.898413	5.050108	5.120603
APOBEC3F	5.935707	5.9780915	5.778365	5.7193645	5.800998	5.649978	5.93404	5.953301	5.939724	5.8769935	5.7262405	5.4972125	5.6450225	5.649511	5.49367	5.40508	5.7022755	5.296592
APOBEC3G	8.9384435	8.8882195	8.584454	8.6833555	8.7524455	8.749837	8.936259	8.748809	8.815951	8.8984185	8.654093	8.755173	8.820629	8.708531	8.3911735	8.2893735	8.4091305	8.1737045
APOBEC4	3.256254	3.606241	3.526252	3.399474	3.43174	3.472486	3.526252	3.682381	3.531983	3.567703	3.070994	3.315454	3.40753	3.476062	3.786191	2.804959	2.760483	3.151917
APOBR	5.997887	5.834933	5.475849	5.725776	6.039273	5.74048	5.984215	6.232997	5.82345	5.991181	5.648858	5.879199	5.694656	5.746134	5.218032	5.689256	5.313833	5.475986
APOC1	6.784393	5.975595	5.7707675	6.1215305	6.3392895	5.798266	6.5640675	5.8162855	6.13993	6.096695	5.9610675	6.6954165	6.224374	5.9716575	5.7545795	5.761305	5.8581985	5.2028495
APOC2	4.4612535	4.623824	4.602915	4.719911	4.588351	4.390118	4.5666695	4.5829005	4.468789	4.6306275	4.4346235	4.4546285	4.6328475	4.6009935	4.22638	4.4995655	4.535551	4.2205815
APOC3	4.1331405	4.2755465	4.337631	4.237837	3.990204	4.086791	4.229935	4.1952205	4.044373	4.1214405	4.1062885	3.965581	4.1959195	4.028247	3.884198	4.095996	4.0717815	3.971794
APOD	4.801527	4.813812	4.688626	4.696806	4.393395	4.312522	4.888247	4.730311	4.8264	4.604387	4.246008	4.790513	4.942626	4.593407	4.290497	3.991349	4.843117	4.313802
APOE	5.919548667	5.779981667	5.779954	5.544352667	5.547177333	5.530566	5.881078667	5.720468333	5.672932	5.765327333	5.600486333	5.761236333	5.672959	5.661582333	5.207175333	5.13956	4.958459667	5.412367667
APOF	3.414863	3.099492	3.053787	3.065276	3.073177	3.10511	3.306634	3.310237	2.851021	2.990521	3.147732	2.968708	3.176433	3.117795	2.978584	3.039718	3.04651	3.080207
APOH	4.6771685	4.742175	4.607887	4.656862	4.7568195	4.471196	4.6626805	4.7923285	4.812327	4.7435725	4.4824435	4.6402305	4.773605	4.681244	4.94592	4.6670815	4.639014	4.78801
APOL1	8.124692	8.021729	8.318	7.695058	7.789132	8.132095	8.496323	8.598333	8.458876	8.175726	8.88409	7.974983	8.81119	6.915867	6.715227	7.41059	8.459383	7.669942
APOL2	7.6715565	7.81918	7.6737765	7.7028515	7.4352895	7.734248	7.9058265	7.800717	7.610085	7.867529	7.538852	7.6720245	7.393968	7.133858	7.344177	7.483111	7.7642715	7.5793755
APOL3	8.185196	8.731341	7.615571	7.998302	8.133757	7.884337	8.443919	8.711809	8.280507	8.417895	8.254377	8.127335	8.22035	7.701416	8.045462	8.006308	7.755081	8.441575
APOL4	4.716378	4.786221	4.682298	4.523475	4.527342333	4.376445333	4.688149	4.674862333	4.683911333	4.616122333	4.379545	4.632448667	4.535449	4.463264667	4.600627333	4.502151333	4.559948	4.542931333
APOL5	4.160923	4.829906	4.448713	4.204433	4.209227	4.583927	4.305318	4.133846	4.440582	4.288038	3.873924	4.324755	4.156124	4.25405	4.250093	4.232771	4.063229	3.674024
APOL6	6.46402825	7.25688825	5.82218775	5.72513775	6.30508225	6.26239	7.09912475	7.6732615	6.50329575	6.15283175	5.974976	6.1075435	5.8162885	5.80252325	5.91748125	5.59086025	5.97342075	6.88031825
APOLD1	6.371056	6.021647	6.026092	6.213471	6.038959	6.280378	5.873568	5.628353	5.881342	6.148411	6.071833	6.300698	5.777033	6.080829	6.171683	6.17927	6.743822	5.144594
APOM	6.4505125	6.563138	6.5773015	6.7387065	6.867541	6.3601395	6.396487	6.5642945	6.676849	6.6625915	6.2722055	6.3739455	6.9427435	6.414627	5.8631885	6.0612025	5.8583005	5.577108
APOO	8.466602	8.516823	8.736179	8.827291	8.689902	8.814087	8.477536	8.740736	8.128536	8.622087	8.824274	8.526887	8.916428	8.279331	8.141852	8.239902	8.164065	8.537757
APOOL	7.834674	7.64813575	7.63742575	7.80152775	7.49613075	7.63881575	7.7249775	7.583753	7.71815725	7.623622	8.01372875	7.6021705	7.652595	7.56259425	7.47803275	7.333246	7.4517	7.695821
APOPT1	8.379552	8.159631	8.213526	8.275046	8.259079	8.0575985	8.106804	8.125172	7.957314	8.1693695	8.2042155	8.2480935	8.416192	8.310365	8.8214525	8.7782465	8.775468	8.6944405
APP	8.522299	8.434906333	7.504748	8.579888333	8.058581	8.566119667	8.580635	7.754544333	8.455468	8.563688	8.604205667	8.632140333	8.551276667	8.189375	8.426378333	8.308726333	7.603819333	8.514664333
APPBP2	6.68304725	6.61788775	6.7741815	6.79398625	6.69417225	6.790916	6.625256	6.626664	6.829336	6.749941	6.828533	6.8993315	6.675621	6.80280225	6.88532325	6.98818725	6.87290025	6.95624425
APPL1	8.47724	8.334136	9.0181495	8.8983205	8.851469	8.972843	8.4934255	8.7532555	9.433116	9.091058	9.030478	9.144606	9.076695	9.254385	8.7424895	8.9121755	8.7605345	8.928488
APPL2	4.774631	4.17336	4.133764	4.580126	4.435681	4.248169	4.151619	4.670427	4.210956	4.120445	4.446603	4.536509	4.097253	4.411048	5.506392	5.537471	5.675874	5.238448
APRT	9.512174	9.429199	9.639216	9.980318	9.6425555	9.614784	9.4953105	9.510985	9.081317	9.6821835	9.719623	9.4939615	9.7879285	9.4849415	9.237297	9.056176	9.027131	9.3322285
APTR	4.930973	5.317003	4.7449445	5.1645405	5.177062	4.946376	5.089722	5.153599	5.282442	4.996262	5.0541985	5.3288485	5.057342	5.0811175	5.520744	5.3557985	5.354625	5.301838
APTX	6.750649333	6.862447667	6.791184333	7.113421333	7.033265333	6.916495667	6.947937667	6.937839667	6.741656	6.939922333	6.995715	6.805567667	6.836062667	6.852463333	6.898204667	6.694701333	6.790181667	6.911133667
AQP1	3.564622	3.6253165	3.7032215	3.67581	3.6654375	3.739815	3.805945	3.573748	3.5747155	3.672529	3.4693195	3.668424	3.8273715	3.519737	3.245781	3.4020345	3.472569	3.247808
AQP10	3.329937	3.192708	3.359975	3.208541	3.480724	3.147963	3.217772	3.089102	3.20858	3.149163	3.017576	3.397837	3.310601	3.352321	3.361136	3.099872	3.370875	3.020679
AQP11	5.215594	5.102668	4.873194	5.142753	5.428796	4.838033	4.896599	4.524124	4.830585	5.079151	5.422002	4.400412	5.211988	4.950409	4.422857	5.256513	4.227443	4.984043
AQP2	4.889217667	4.826699	4.981459333	4.940800667	4.845116333	4.669475	4.923914667	4.834338667	4.803857667	4.998657667	4.790254	4.743603	4.82003	4.778312667	4.748307	4.791510667	4.788131667	4.625982
AQP3	6.544413667	6.779977	5.768376333	6.627699333	6.262674333	6.313892	7.353755333	7.40627	6.445425	6.034063333	5.584847	6.222037333	5.776490667	5.657896333	6.129234333	5.368364	5.653129333	5.690733
AQP4	2.7786014	2.7879778	2.8349716	2.7478078	2.7904268	2.7642256	2.7379084	2.7163182	2.7277808	2.7524294	2.7058206	2.7360314	2.8031262	2.7604562	2.736857	2.8373238	2.8254842	2.8138504
AQP4-AS1	2.7713205	2.7585895	2.7009855	2.748553	2.7924935	2.79345	2.820936	2.732889	2.7688915	2.75745	2.776254	2.7872455	2.8653345	2.8140145	2.9410495	2.82278	2.9124515	2.897967
AQP5	4.94167	5.175781	5.053249	5.059806	4.76059	4.797118	5.423662	5.093291	5.126863	5.136812	4.815263	4.841829	5.088096	4.881037	4.211081	4.653574	4.185224	4.569788
AQP6	5.2576	5.3533915	5.4758875	5.208329	5.2528985	5.025565	5.248122	5.497315	5.28372	5.3521345	5.110115	5.0236215	5.2663715	5.1550515	4.9751615	5.00777	5.1053385	5.17279
AQP8	4.924715	5.071656	4.892741	4.92719	4.716386	4.931062	4.83461	4.87903	4.859196	5.204957	4.794909	4.972553	5.016303	4.965936	4.641445	4.599571	5.224634	4.046885
AQP9	5.787388	5.767457	8.012838	5.71471	6.260405	6.659409	6.155184	5.224759	6.065305	5.79796	6.92946	5.983269	6.92208	5.826848	4.385873	5.256905	6.151253	5.302578
AQPEP	3.031729	3.093654	2.775854	2.723254	2.615795	2.532515	3.065219	2.859765	3.066787	2.737568	2.642407	2.789999	2.909692	2.877598	2.925577	2.837976	3.092476	2.490751
AQR	5.40822025	5.621972	5.505539	5.70741225	5.720772	5.83977525	5.32919075	5.611456	5.45385375	5.30156425	5.62800975	5.52893825	5.5670435	5.62051625	6.7292555	6.215736	6.53126375	6.749586
AR	3.99630375	3.9400835	4.04611425	3.86295925	3.95008	4.28951775	3.8776175	3.9518675	3.95498125	4.20117525	3.8919665	3.81540375	3.96021375	3.88676075	3.9654565	4.0949605	3.68661325	3.81891625
ARAF	7.0489255	7.031507	6.820675	6.905943	7.2261015	7.197299	7.1093895	7.094786	7.1993355	6.783542	6.743904	7.001756	6.861901	6.71515	6.408578	6.126501	6.3844145	6.363082
ARAP1	7.458014	7.354479333	7.208164	7.043398	7.254922333	7.003019	7.259785	7.236629	7.542092667	7.333254333	7.429979667	7.602629333	7.430036333	7.283998	6.813309333	7.086398	6.975801667	7.023123333
ARAP3	5.2965865	5.0952015	5.0783645	5.2154045	4.9706975	4.8870245	5.1843465	5.010453	5.1310325	4.9079055	4.7399955	5.068855	5.0876065	4.965497	4.939059	4.6067565	4.7431755	4.407012
ARC	4.168019	4.223798	4.298623	4.416709	4.00353	4.365364	4.225402	4.204275	4.403723	4.199417	4.239203	4.134644	4.797772	4.193989	4.115423	4.06454	4.324053	4.404
ARCN1	10.44313	10.60446	10.24842	10.28323	10.25649	10.32522	10.51791	10.56139	10.56183	10.41162	10.22317	10.39333	10.41043	10.28688	9.511106	9.754618	9.712428	10.08115
AREG	2.828315	3.040147	3.134761	2.894404667	2.864721	2.877952333	3.196367333	2.738155333	3.627026333	3.034672667	3.721921667	3.021086	3.08273	3.078338333	2.987843667	3.260003333	3.093005333	3.143921
AREL1	5.578876667	5.659927667	5.364885667	5.534639667	5.743877667	5.70354	5.594236667	5.542390333	5.534362	5.548229333	5.630035333	5.571705667	5.440477667	5.425165333	5.67707	6.166863	5.665296333	5.685419
ARF1	6.374871	7.009404	6.221132	6.470903	6.501988	6.305992	6.23562	6.605499	6.20979	5.935581	6.828738	6.860626	6.624205	6.66236	7.890428	7.516109	7.816868	7.52953
ARF3	9.261027	9.385160333	9.210672667	9.491970333	9.436050667	9.642101333	9.497163	9.457358667	9.164774667	9.531111333	9.233520333	9.252712333	9.232831667	9.229082667	9.0606	9.141701	9.015082667	8.987700333
ARF4	11.740365	12.041205	11.13611	11.400115	11.28797	11.62048	11.763525	11.78053	11.57023	11.405135	11.07444	11.450795	11.4049	11.251805	11.520395	11.267385	11.34633	11.345275
ARF5	9.475354	9.474673	9.920777	9.775766	9.789201	9.602159	9.814129	9.513464	9.547515	9.588136	9.637587	9.534431	9.71245	9.451372	9.29073	9.641372	9.605371	9.403571
ARF6	10.59487667	10.56104667	10.41884667	10.4238	10.81841	10.52703	10.76998	10.68481667	10.71789667	10.62392667	10.40620333	10.46339667	10.49330333	10.35964	9.680719667	9.672623667	9.604200333	9.802946
ARFGAP1	7.9228455	7.8703795	7.345498	7.4703365	7.4484355	7.5694115	7.649483	7.81409	7.71323	7.3931415	7.5633925	7.753986	7.8351995	7.7557425	7.5523725	7.620729	7.6263615	7.614678
ARFGAP2	6.967687	6.86768	6.722054	6.988736	6.8578685	7.0411985	6.7976805	6.8510625	6.717238	6.7560855	6.7157415	6.6640955	6.7971905	6.785831	6.1544195	6.547797	6.3827875	6.4379295
ARFGAP3	10.98522	10.87954	10.10398	10.5279	10.59215	10.78987	10.89615	10.99898	10.8971	10.48221	10.122	10.3776	9.964273	10.34136	10.51976	9.918863	10.24507	10.34472
ARFGEF1	8.056386333	8.074554333	7.785073	8.135918667	7.899190667	7.963599333	8.023939667	8.083392	8.491104667	8.016754	8.223484667	8.372344	7.908280333	8.074765	8.020840667	8.169012667	8.332901667	8.285969
ARFGEF2	7.1664875	7.33317125	6.61562275	7.1540725	6.95447925	6.9631405	7.10229325	7.31223225	7.3398455	6.79009275	7.19382325	7.21731375	7.22647125	7.03198275	7.4044985	7.0430255	7.343183	7.29370425
ARFIP1	7.2760485	7.1791045	7.3117185	7.504503	7.7106605	7.5504165	7.5019165	7.687115	7.267626	7.48469	7.3171105	7.4009945	7.1784835	7.4632365	7.480913	7.382813	7.699407	7.474727
ARFIP2	8.124449	8.429745	7.456541	7.997124	7.967955	7.990096	8.059649	8.215698	7.885321	7.895905	7.530925	8.024374	7.938	7.986917	8.531329	8.491316	8.514494	8.335865
ARFRP1	7.706114	7.7952615	7.8977775	7.8971405	7.967355	7.917448	7.9476085	8.015295	7.7376135	7.96605	7.8200035	7.8060995	7.557461	7.7430865	7.0926605	7.175725	7.1297935	7.1760725
ARG1	3.11222225	3.106046	3.104262	3.14249525	3.085855	3.243841	3.1388225	3.143682	3.1788615	3.1645655	3.031236	3.18432425	3.191199	3.192549	3.1524945	3.134403	3.1433805	3.100904
ARG2	6.9270735	5.406283	5.7740685	5.7892975	5.2707595	5.2704675	5.7386805	5.728819	5.4327215	6.4276845	5.7928815	5.282612	6.7285585	4.8642285	4.739129	4.3502985	4.518171	4.854896
ARGLU1	8.23776525	8.23449725	8.5046285	8.66485375	8.67342375	8.66329175	8.48199	8.3467175	8.387967	8.3999105	8.53121175	8.29522525	8.33261675	8.54937175	8.61679325	8.54603125	8.54037525	8.5667015
ARHGAP1	6.4742865	6.64130725	6.49506825	6.5621105	6.586301	6.58555525	6.69096625	6.551088	6.484106	6.50253375	6.48831775	6.63076025	6.61550925	6.5411485	6.265026	6.217052	6.225711	5.98841625
ARHGAP10	7.827048	7.967184	8.545176	7.937518	9.030176	8.127787	8.498348	8.272978	8.171471	8.062331	8.548468	7.637726	8.243765	8.391958	7.513546	8.014132	7.862953	7.298144
ARHGAP11A	5.409368	5.117698	5.873801	5.965944	5.861037	5.762503	5.511643	5.349869	5.722496	5.412954	6.168157	5.792672	5.92201	5.981724	5.474813	6.025103	5.912382	5.903253
ARHGAP12	6.932804	6.412653	7.339654	6.986757	7.39626	7.093991	6.784109	6.131064	7.051871	7.110362	7.574079	7.316996	7.50401	7.56157	7.335788	7.336647	7.738216	7.493261
ARHGAP17	9.954649	10.14425	11.36205	11.49935	11.32991	11.07323	10.16427	10.16252	10.16342	11.36797	11.38613	10.74745	11.35589	11.36422	10.83441	10.97507	11.31743	10.97797
ARHGAP18	7.335582667	7.09216	8.303473667	8.633968	8.547862667	8.289307	7.67729	6.981647667	8.288014667	8.030579	8.456388333	7.889375	8.811082	7.739483	7.640646667	8.01798	7.524816667	7.664361
ARHGAP19	7.391497667	7.097106333	7.595179333	7.362125667	7.443675333	7.214833667	7.205210333	7.186272667	7.417987667	7.487496	7.388892	7.166884667	7.528412333	7.476383	6.721560333	7.360311333	6.992778	7.119379
ARHGAP20	4.0769065	4.1151395	4.5180035	4.215511	4.244714	4.572417	4.2821775	4.154636	4.406924	4.785358	4.838484	4.119486	4.464445	4.313937	4.416005	4.254666	4.423992	4.329661
ARHGAP21	5.69296	5.4814745	5.4333875	4.765576	6.217674	6.4064235	5.7402385	5.365803	5.493806	5.8231675	6.0062045	5.124747	5.8846935	5.3960995	5.6580925	6.439625	5.985242	5.944309
ARHGAP22	3.406563	3.4208525	3.075855	3.2781525	4.5936065	3.262026	3.3017785	3.161206	3.2844845	3.4640995	3.2726095	3.3480945	3.2406755	3.577044	3.277266	3.5795865	3.1522335	3.0154965
ARHGAP22-IT1	3.151677	3.276218	3.282605	3.0980875	3.153187	3.1791145	3.24044	3.13997	3.2018945	3.3091955	3.0648225	3.1288765	3.23434	3.1032385	3.2537655	3.2032845	2.8620945	3.003667
ARHGAP23	5.47592075	5.62451025	5.59572125	5.50565675	5.46265775	5.3635335	5.52096075	5.30866375	5.41606975	5.40808075	5.3280425	5.370676	5.4489645	5.46924125	5.086948	4.92721175	5.3157275	4.657119
ARHGAP24	3.89237125	4.360007	5.01199475	4.182077	4.63142375	5.225066	4.3681655	4.55791825	4.4092335	4.40545775	5.01972	4.589923	4.12535075	4.25272475	4.36821575	4.80964475	4.4591365	4.6801475
ARHGAP25	5.244671667	5.730937667	5.227754	5.173132333	5.999083667	4.641055667	5.121807667	5.542360333	5.183500667	5.283797333	4.901271	5.265644667	5.468422667	6.084836	6.205514	4.474005	4.77402	5.780097
ARHGAP26	4.83301725	5.13926975	5.658071	5.82303	6.065817	6.151827	5.43346825	5.28852375	5.0866385	5.15129875	5.92390025	5.439805	5.29287625	5.23462375	5.17830825	5.34609175	5.4954775	5.2572975
ARHGAP26-AS1	3.805776	4.135175	3.89231	3.91301	3.915867	3.764833	4.111547	3.715398	3.80921	4.056825	4.085106	3.823972	3.69382	3.801501	3.563812	2.864499	3.308321	3.378246
ARHGAP27	5.35187	5.346471	5.2708954	5.3320844	5.3868012	5.4010452	5.4711038	5.3911478	5.682402	5.3113646	5.1231916	5.7156984	5.2700358	5.3177064	4.6945578	5.1115226	5.017356	5.3076602
ARHGAP28	3.138646667	3.20603	3.163642	3.049225667	3.094732	3.05818	3.188185	3.216671667	3.113213667	3.109734	3.094171667	3.111742333	3.028025333	3.120696667	2.96344	3.119094333	2.926520333	3.092769667
ARHGAP29	3.30474425	3.141989	3.08910425	2.98095825	3.0242005	3.05932625	3.05058425	3.19865525	3.00758425	2.87821875	2.809033	3.04989775	3.0533195	2.887703	2.90522825	3.02700725	3.046477	2.96869975
ARHGAP30	8.378026	8.4328745	8.3449465	8.4701105	8.394279	8.4902145	8.238858	8.6263275	8.2332745	8.4733965	8.2188705	8.415047	8.160729	8.313579	7.431137	7.7316555	7.6720835	7.5238915
ARHGAP31	5.2288335	5.799162	5.696716	5.3361235	5.4226235	5.6583595	6.0559675	5.9457285	5.7449395	5.519158	5.5663175	5.573063	5.33379	5.270773	4.8451285	5.421456	5.0219585	5.362731
ARHGAP32	3.33456775	3.326346	3.5549445	3.292438	3.229229	3.132009	3.29489075	3.35252675	3.293386	3.36418075	3.36650675	3.23720625	3.271966	3.2585125	3.481339	3.80303875	3.26720825	3.48850225
ARHGAP33	5.299511667	5.310429667	5.488534	5.239709	5.30134	5.206875667	5.134832	5.308186667	5.458712333	5.437803333	5.160548	5.358990333	5.368000667	5.389104667	5.370510667	5.341759333	5.555511333	5.501173
ARHGAP35	5.5787126	5.6265066	5.8585352	5.8078152	5.9671044	5.8007058	5.6330408	5.6011426	5.647316	5.5188526	5.9218002	5.7636176	5.9286964	5.9147976	5.6994282	5.61501	5.7438278	5.64482
ARHGAP36	3.262581	3.145656	3.128553	3.159056	3.157146	3.09423	3.299886	3.268733	3.115196	3.075089	3.173383	3.101932	3.208491	3.082961	3.145553	3.725654	3.155878	3.039808
ARHGAP39	4.015924	3.921085	3.990216	4.06968	3.86491	3.778926	4.21936	4.04494	3.807036	3.9605	3.866577	3.761806	3.923512	3.850818	3.835464	3.746599	3.390048	3.79071
ARHGAP4	7.332671	7.207822	7.498824	7.57385	7.666133	7.462305	7.390984	7.244514	7.308633	7.397514	7.771131	7.375874	7.632218	7.526291	7.8444	7.959382	7.442966	7.508869
ARHGAP42	3.351019333	3.705571333	3.176497667	3.265059333	3.411212333	3.548665333	3.574282	3.630049333	3.570778	3.28475	3.115692	3.301198333	3.430834	3.042936333	3.838092	3.333404667	3.693222333	3.802874333
ARHGAP44	5.470014	5.287123	4.951564	5.6809995	4.8711205	6.7084785	4.961999	5.360345	5.409647	5.59828	4.917356	5.7337975	5.614267	5.5834085	4.4055335	4.551716	5.583326	4.5514
ARHGAP5	5.104969	5.2275374	5.198299	5.2001416	5.2246634	4.7453178	5.3068622	5.4292286	5.369267	5.6543782	5.3194976	5.4504616	5.1336478	5.4196358	5.3839316	4.9929884	5.5828172	6.2384912
ARHGAP5-AS1	4.876473	4.936526	5.27292	5.2343	5.301378	4.96456	5.003867	5.189143	4.905264	5.515436	5.110387	5.196682	5.36113	5.128239	4.532733	4.8013	4.882546	4.935775
ARHGAP6	3.725882	4.1632695	5.1278305	5.404134	3.9386005	5.90892	5.397638	3.8755325	4.615596	4.8243895	5.553447	4.944786	4.6815785	4.7609405	3.651179	4.377576	4.728337	3.4731295
ARHGAP9	8.705572667	8.237132	8.572769667	8.672607333	9.469970333	8.719145667	8.761356	8.513773	8.435269667	8.688765667	8.641463	8.870152667	8.603237667	8.83545	8.960808667	9.524063	8.751996667	9.188539333
ARHGDIA	8.1137215	8.38970975	7.8804325	8.074242	8.40766975	8.241221	8.160026	8.1788595	7.873739	7.843465	8.06506025	8.096809	8.180701	8.12239525	8.15702725	8.18308625	8.08099025	8.0446835
ARHGDIB	10.340971	10.15312767	9.939689	10.60443967	10.87971267	10.731772	10.02207	10.28855467	10.03107933	10.277007	10.24929833	10.28101867	10.358387	10.46046733	10.42602133	10.48941367	10.17956467	10.16868833
ARHGDIG	5.180175	5.346371	5.413725	5.217697	5.250068	4.97702	5.136351	4.872112	5.218494	5.306074	5.036517	5.319291	5.011353	5.306314	5.192483	5.194447	5.028663	5.229394
ARHGEF1	6.583608	6.390635	6.491779	6.908139	6.39182	6.779925	6.489147	6.478418	6.720266	6.635715	6.218038	6.612067	6.551279	6.721026	6.903937	7.07034	6.859243	6.726355
ARHGEF10	3.97018125	3.8529805	4.36342325	3.91989375	4.09522725	3.87074525	3.93810575	3.928831	3.88842025	4.010887	4.027213	4.01017125	4.05349075	3.98658525	4.1500125	4.10664875	3.93363275	3.811323
ARHGEF10L	4.1992365	4.0803435	4.162757	4.1338195	4.0838565	3.989129	4.1682655	4.0124915	4.1355085	4.3132965	4.158412	4.148951	4.185462	4.151813	4.2038065	3.9000205	3.979053	3.709221
ARHGEF11	4.697962	4.707516333	4.807069333	4.619263333	4.528576333	4.685661667	4.714429333	4.618160667	4.591245667	4.737108667	4.446083333	4.583925	4.668794333	4.529815333	3.993089	4.651396667	4.581744	4.127658333
ARHGEF12	3.839138385	3.894775846	3.770544846	3.846026231	3.902217308	3.971919462	3.783838	3.902934385	3.809009462	3.738980615	3.758768231	3.802589154	3.740812769	3.769772154	4.023436615	3.892168385	3.969795462	3.889948231
ARHGEF15	5.066282	5.048909	5.0070755	5.151974	4.900494	5.0882505	4.993239	5.037548	5.0385745	5.125489	4.850176	4.986812	4.9280435	5.128562	4.944925	4.566921	4.804747	4.778569
ARHGEF16	6.350162	6.370994	6.470554	6.161072	6.281337	6.094292	6.001775	6.190015	6.361557	6.610974	6.286279	6.271819	6.250814	6.342631	6.297962	6.341895	6.160502	5.893099
ARHGEF17	7.010221	7.204299	6.373314	6.379927	6.704848	7.432624	6.849699	7.033061	6.843808	6.466383	6.785013	6.490419	6.689364	6.414514	6.205775	6.590714	6.095832	6.002312
ARHGEF18	8.995203	8.921513	9.008371	9.049425	9.135083	9.434278	8.874346	9.074129	8.984064	8.998034	8.945215	9.171898	9.001595	8.993816	9.214643	8.898489	9.041111	9.004148
ARHGEF19	5.684239	5.496291	5.580401	5.545722	5.888915	5.52327	5.601265	5.525999	5.786299	5.491182	5.594657	5.614573	5.311204	5.310143	5.403732	5.144495	5.111933	5.477253
ARHGEF2	7.164512	7.28059775	7.45316625	7.04671825	7.00083825	7.42995625	7.21207225	7.339589	7.308665	7.19070925	7.20688775	7.33282425	7.1249345	7.254608	7.277033	7.21240725	7.39447675	7.09328225
ARHGEF25	5.192067	5.451107	5.533215	5.333172	5.769249	5.985776	5.424847	5.013457	5.608747	5.312453	5.521416	5.434172	5.508959	5.579923	5.447678	5.577902	4.970492	4.966263
ARHGEF26	2.750161	2.753887667	2.823629	2.706759333	2.696338	2.671514333	2.691783667	2.857584333	2.656586333	2.697307333	2.733062667	2.846178	2.864282667	2.791498	2.876767667	2.949134333	2.904532333	2.80043
ARHGEF26-AS1	2.584829	2.547174	2.667929	2.529271	2.753261	2.549042	2.421259	2.695004	2.637926	2.61636	2.409878	2.680003	2.721022	2.581108	2.74093	2.506589	2.61604	2.204899
ARHGEF28	4.2725205	4.550491	4.450463667	4.397331	4.364242833	4.618089333	4.543871333	4.504869333	4.3478855	4.444834833	4.431743333	4.6531085	4.3819475	4.303869833	4.136152167	4.150931833	4.148935167	3.9571065
ARHGEF3	6.979291	7.973126	6.953793	7.925777	9.392302	9.153116	8.363136	8.815282	8.355851	8.576605	7.419815	8.398937	7.56022	7.970307	7.940632	7.237788	8.071385	8.209062
ARHGEF33	2.903573	3.063877	3.108311	2.820688	3.146747	2.826403	3.050135	2.854179	2.870194	3.022506	2.78761	2.906272	2.990958	3.042028	3.31685	3.426845	3.177747	3.136728
ARHGEF37	4.6938305	4.7544845	4.75223	4.6384995	4.6286995	4.4849315	4.629986	4.5452515	4.742673	4.7027105	4.342269	4.451923	4.6038775	4.417619	3.7868215	4.3943705	4.5187735	4.1844815
ARHGEF38	4.264097	4.461039	4.378051	4.271769	4.188208	4.046429	4.535905	4.301811	4.236243	4.514141	4.314238	4.337334	4.56025	4.505358	4.669546	4.161478	4.018943	4.009204
ARHGEF39	4.773534	4.818191667	5.070538333	5.268927	5.512139	4.984162333	5.052282333	4.916210667	4.559532	4.816129667	5.277625	5.029240667	5.074931667	5.034039333	4.879084	4.989544333	4.711396	4.648665333
ARHGEF4	4.767881	5.06174	5.061291	5.106436	5.16263	4.897577	5.021364	4.776759	4.974483	4.8227	4.695899	4.745858	4.925334	4.81326	5.073056	4.334378	4.294789	4.580303
ARHGEF40	3.819001	3.724947333	4.007244333	3.826338333	3.830093	3.86889	3.926457333	3.863242	3.8782725	3.838023833	3.887251833	3.9023955	3.862407	3.838256167	3.855446167	3.928497	3.870559833	3.5830825
ARHGEF5	5.877476	6.6146495	5.749632	5.6784435	5.197651	6.203703	5.619894	6.148701	5.5794405	5.5585105	5.534047	5.6158565	5.4780455	5.3689445	5.8874305	5.7119035	5.573012	5.6951695
ARHGEF6	9.027866	9.218224	9.393738	8.784645	9.290894	9.133762	8.868937	9.00102	9.202456	9.166332	8.913488	9.305847	8.686132	9.130699	9.57667	9.726521	9.31621	9.405199
ARHGEF7	5.393628778	5.274515	5.420623778	5.416866667	5.442985556	5.465104889	5.189919333	5.150256222	5.474056333	5.271058111	5.831434556	5.806489444	5.913061222	5.99436	5.917274	5.773511667	6.026270667	5.771927333
ARHGEF7-AS2	2.647125	2.678538	2.634621	2.599027	2.433811	2.317512	2.462405	2.49573	2.431407	2.526451	2.377803	2.529238	2.574886	2.430007	2.695802	2.433643	2.453802	2.260426
ARHGEF7-IT1	3.071739	3.295255	3.201054	2.990501	3.318211	3.155923	3.368618	3.367557	3.320518	3.373615	3.019989	3.160246	3.414081	3.43495	3.10289	3.24406	3.185167	2.611257
ARHGEF9	6.356677	6.4129885	7.109998	6.7311045	6.820504	7.255293	6.298973	6.4470485	6.5159695	6.659976	6.978233	6.3977995	6.482063	6.676103	6.6276355	6.229069	6.267302	6.5777485
ARID1A	7.209958	7.606261	7.185968	7.37063425	7.4971955	7.50018725	7.341014	7.5073795	7.3343195	7.15603725	7.4939095	7.4564	7.35813325	7.59120825	8.6110675	8.64275725	8.37326375	8.59179975
ARID1B	6.663773429	6.598170286	6.910335286	6.867979	6.817810714	7.100379714	6.594693857	6.741438857	6.735032	6.93003	6.723653429	6.837156714	6.802466286	7.137502143	7.030070429	6.939103571	7.082755714	6.885149
ARID2	5.894137667	5.964525	5.846366333	5.838870667	5.552271	5.929810333	5.505623667	5.926776667	5.825471667	5.310778	6.344982333	6.036853667	5.973290667	6.390958667	7.543639	7.389758333	7.576824333	7.70232
ARID3A	8.862316	8.866575	8.438237	8.13949	8.3134155	8.181347	8.588045	8.4267725	8.735962	8.435568	8.2750015	8.556278	8.7260945	8.3569605	8.3737345	8.388325	8.581573	8.6306035
ARID3B	8.706622	8.763604	8.338442	8.07308	8.366497	8.316654	8.516032	8.486722	8.52101	8.120398	8.796017	8.861131	8.751167	8.642029	8.044871	8.135226	8.2799	8.235888
ARID4A	7.2137185	6.9937265	7.042345	6.932169	6.924345	7.1896125	6.9771165	7.0353695	7.503498	7.1965795	7.291668	7.4796755	6.9836985	7.3363565	7.369056	7.184687	7.6079045	7.570457
ARID4B	6.25873225	6.17113075	6.1984515	6.0198555	6.267988	6.0893745	6.104323	6.3577095	6.11645875	6.0460325	6.21797	6.3402375	6.0410795	6.31356675	6.36017775	6.4250405	6.4231205	6.4486105
ARID5A	9.03957	9.075256	8.928437	8.147653	8.230854	8.775198	8.877065	8.712015	9.356485	8.699533	8.752784	8.715588	8.870662	8.219839	7.745217	8.065949	7.952518	8.233864
ARID5B	5.6312238	5.4012646	4.8651188	4.933805	4.5858324	4.470638	5.1179198	4.9348862	5.1193402	4.947712	4.9358006	5.0872472	5.09958	5.055958	4.9001878	4.8450404	4.9345548	4.779558
ARIH1	6.718555833	6.808739167	6.5430265	6.509946333	6.434869167	6.7314845	6.632278833	6.738409833	6.826464333	6.557384667	6.744948	6.651743	6.6483465	6.545169167	6.927301667	6.842678667	6.848971833	6.9853615
ARIH2	7.2691198	7.4982698	6.780142	7.4521322	7.30361	7.6215228	7.3109066	7.4964146	7.0807508	7.1035752	7.062798	7.0464128	6.9102806	6.9018876	7.1958052	6.9874718	7.1236934	7.3025042
ARIH2OS	5.202704	5.331704	5.489406	4.632196	4.683237	5.567103	4.984668	5.455504	5.485206	5.030945	4.700191	5.323215	4.893775	5.216124	4.424691	4.98846	4.519174	4.603145
ARL1	9.485657667	9.404881667	8.892321333	9.212830667	9.166758333	9.040199667	9.482295667	9.301972	9.496298333	9.360214	9.027193	9.105990667	9.160298	8.934706333	8.843650333	8.597178	8.705232333	8.989170667
ARL10	5.3739515	5.5434305	5.5954075	5.64224575	5.43109125	5.49806175	5.59585	5.56180125	5.59298925	5.47110675	5.601654	5.840415	5.68046675	5.52383175	5.25516	5.6457705	5.5576235	5.4078425
ARL11	4.94091	4.5714005	4.9625795	5.045147	4.530588	4.8808695	5.0400015	5.029291	4.669459	5.13628	4.798247	4.9058895	4.738993	5.1235835	5.113916	5.5214445	4.5794175	5.1129335
ARL13B	6.977609	7.040483	7.214283	7.594754	7.441951	7.470577	7.280517	7.267715	6.915502	7.800361	7.578216	6.936985	6.930466	7.070457	7.412097	7.519285	7.191552	7.437627
ARL14	2.84598	2.965053	3.006506	3.140575	4.406594	2.745108	2.958398	2.833869	2.596449	2.84325	2.667181	2.798381	3.262115	2.957649	3.138092	2.778853	2.795572	2.620719
ARL14EP	8.215014	8.491142	8.420011	8.340387	8.310843	8.706716	8.531642	8.466389	8.241527	8.130598	7.850346	8.373505	8.106732	8.52908	8.348555	8.184097	7.828522	8.361275
ARL15	5.07431	5.190577	5.072931	5.0969505	5.732282	4.782495	5.1215225	4.8729145	4.7476905	4.8628965	5.129132	5.3927705	4.7954535	5.257327	5.5844695	5.281689	5.7688635	5.659782
ARL16	7.86481	7.810257	7.760446	7.995761	7.81008	7.931309	7.794319	7.619457	7.580048	7.834244	7.83214	6.893007	7.843996	7.730342	6.157647	7.28654	7.512285	7.463627
ARL2	9.196287	8.721991	9.414104	9.241086	9.49543	9.51579	9.04015	8.894072	9.252069	9.433813	9.670386	9.055882	9.58801	9.048905	7.885966	8.26738	8.165249	8.21914
ARL2BP	8.75952	8.82737	8.522903	8.515021	8.747456	9.034076	8.876383	8.948203	8.612064	8.522887	8.336795	8.467972	8.255232	8.351354	8.020689	8.134141	8.354414	7.943751
ARL3	6.674645	6.653955	6.6291	6.607134667	6.720973333	6.646889	6.702458333	6.657750667	6.495471333	6.582968	6.637445667	6.429296	6.634048667	6.535702667	6.288528333	6.5651	6.420345667	6.624571333
ARL4A	7.492874	7.990251	7.227812	7.170829	7.121937	7.079751	7.437541	7.261182	6.915502	7.256389	6.987447	7.514759	7.304843	6.499105	6.892554	6.375499	6.15565	7.145881
ARL4C	5.35048075	4.8808615	5.5902985	5.36864625	6.81804425	5.0082325	6.47946225	6.4891295	6.3102915	6.32971525	7.4977655	6.93480675	6.275844	6.71329025	6.4916945	5.94138325	5.704705	6.83385775
ARL4D	4.806328	4.6162835	4.7065035	4.786497	5.0363645	4.5962045	4.6823275	4.635926	4.771653	4.6690385	4.7629615	4.7339635	4.8487215	4.513512	4.4870535	4.237567	4.281616	4.263265
ARL5B	7.5190995	7.467588	7.2854375	7.0999675	6.736423	6.7990405	7.344944	7.5940665	7.7267095	7.197804	8.3522335	7.7987555	8.260223	8.029593	7.7179685	7.014715	7.392777	7.736089
ARL5C	6.019022	5.775775	5.618288	5.368443	5.562648	5.68944	5.514747	5.732771	5.428757	5.708504	5.479451	5.483635	5.465421	5.548769	5.003515	5.144562	5.258552	5.075756
ARL6	5.703552	5.279934	6.0921985	5.753088	5.946952	5.7356625	5.699389	5.5108305	5.400256	5.6442615	6.159575	5.5135035	5.7965485	5.621069	5.0563175	5.646839	5.3672155	5.9083445
ARL6IP1	11.1593	11.07273	11.3168	11.09002	11.19324	11.33893	11.24535	11.26405	11.40151	11.45251	11.21897	11.26892	11.17518	11.2637	10.85861	11.00043	10.79054	10.96257
ARL6IP4	9.189055	9.04858	9.1783975	9.1898595	9.3165135	9.1454315	9.258768	9.05013	9.2159295	9.335396	9.366428	9.2111215	9.585436	8.9447045	8.937216	9.088587	9.0075055	9.0905285
ARL6IP5	11.488185	11.583095	10.93828	11.19718	11.48137	11.652225	11.508595	11.590255	11.41307	11.24764	11.189445	11.4536	11.103495	11.010735	10.89291	10.690305	10.927135	10.802565
ARL6IP6	7.737826333	7.673329	8.064094	7.979330333	8.040656333	7.722786667	7.936556333	7.984976	7.849042667	7.915142333	7.742754667	7.493224333	7.93813	7.74616	7.343812333	7.377243667	7.619851667	7.423308
ARL8A	7.653365	7.708245	7.717306	7.150227	7.209586	7.757815	7.707285	7.526875	7.586804	7.350177	7.284873	7.41565	7.468586	7.453806	7.273771	6.872105	7.782869	7.093034
ARL8B	10.3432825	10.3439765	9.967437	10.299521	10.1498605	10.5598345	10.4924535	10.4566995	10.156613	10.039776	10.131005	10.2278565	9.9527265	10.1009625	9.644561	9.5331105	9.717069	9.8557575
ARL9	5.343289	5.223201	5.57436	5.540821	5.264327	5.230733	5.228558	5.37649	5.665641	5.471377	5.333905	5.371102	5.392323	5.600265	5.096123	5.145076	5.651703	5.175982
ARMC1	9.816096	9.7930475	9.652744	10.123075	9.9571305	9.954319	9.8579145	9.829174	9.844924	9.9305255	9.939482	9.5305915	9.7693075	9.7647655	9.8615425	9.690686	9.554075	9.9511975
ARMC10	8.723698	8.75041	9.099464	9.101237	9.0767795	8.9318215	8.6293925	8.663408	8.851904	9.0540545	8.928692	8.7190965	9.025529	8.835407	8.9359965	9.0847815	8.7911935	8.8032285
ARMC12	4.656039	4.92719	4.892687	4.628734	4.564481	4.965535	4.865852	4.666898	4.775767	5.12423	4.725314	4.686114	4.690041	4.840312	5.185768	4.430569	4.738972	4.80229
ARMC2	2.958699	2.817187	2.799994	2.775326	2.817691	2.501475	2.755736	2.744491	2.55639	2.484375	2.660508	2.828372	2.854258	2.742811	2.719211	2.969659	2.80141	2.580767
ARMC3	3.367817	3.436219	3.370532	3.575935	3.257351	3.278625	3.091177	3.358626	3.359625	3.528305	3.224367	3.277524	3.542973	3.256902	3.496052	3.351743	2.913096	3.189791
ARMC4	3.984893	4.1265705	4.1617905	4.060164	4.177527	4.033367	4.177257	4.2116175	4.1258735	4.0960665	3.957639	3.9363855	4.00712	4.111113	3.9832535	3.6511525	3.932988	4.232542
ARMC5	6.991555	6.992352	6.657763	6.895513	6.878273	6.814021	6.986032	6.876704	6.850594	7.11737	6.635339	6.727467	6.692244	6.490119	6.695329	6.338205	6.644274	6.440732
ARMC6	7.284969	7.204017	7.32211	7.720873	7.481068	7.428412	7.549011	7.415063	7.197142	7.497832	7.413566	7.274823	7.424573	7.349039	7.189001	7.549285	7.27669	7.216405
ARMC7	6.699882	6.731511	6.538092	6.774595	6.8825575	6.5639085	6.831009	6.5525035	6.689456	6.6316875	6.6086915	6.727921	6.6637365	6.6351865	6.394117	6.4596895	6.469438	6.5013275
ARMC8	6.323825833	6.084817167	6.392809667	6.366517	6.546817833	6.472161	6.495885667	6.3229765	6.393559667	6.5182465	6.468188167	6.219702	6.312734167	6.156204	6.404281	6.395063167	6.4394775	6.7112475
ARMC9	5.0080828	4.7584946	5.0937952	5.2713036	5.5558218	5.0945188	4.8038072	5.0345652	4.7661234	4.8198258	5.1285076	4.9157508	4.9045738	4.8301556	4.4810254	4.7065644	4.6496636	4.667727
ARMCX1	4.23462	4.286304	7.022905	5.805903	3.338866	5.184282	5.129703	4.81323	5.020143	7.092165	5.065761	5.681044	5.075868	4.502535	4.87124	4.076343	4.646873	4.73382
ARMCX2	7.342934	8.27615	9.188023	7.674677	5.358171	9.272445	8.508307	8.856764	8.642906	9.085025	8.776746	8.515257	8.698026	7.951151	7.427007	7.354354	7.701151	8.221019
ARMCX3	9.3914295	9.209384	8.763563	8.793532	8.7299715	8.8095375	9.005117	9.0082615	9.2482325	9.100413	8.578942	9.0169105	8.9423075	8.8274745	9.1246875	8.570311	8.8887275	9.167048
ARMCX4	3.8918676	3.4737232	3.666124	3.7257418	3.798029	3.6717904	3.6017268	3.7005934	3.6283932	3.588007	3.5487822	4.0082522	3.6823486	3.605539	3.632494	3.5833034	3.510613	3.8958354
ARMCX5	6.782777	6.448949	6.484474	6.9348005	6.52954	6.538118	6.4882895	6.5110875	6.468247	6.6223095	6.2648775	6.5830535	6.158605	6.0070735	5.9900715	5.915944	6.1826185	6.3617155
ARMCX6	7.6203185	7.5934005	7.338281	7.4806965	7.605482	7.2720715	7.492548	7.4710035	7.5636235	7.4005645	7.109964	7.4680435	7.321907	7.244356	7.3031275	7.2437525	7.2418025	7.2328355
ARNT	6.599677667	6.480826667	6.384820833	6.255346333	6.493664	6.593456167	6.604728	6.436101	6.882443333	6.410075	6.660168667	6.727157167	6.8479355	6.574904167	5.956643167	5.870534	6.443276833	6.316562333
ARNT2	4.109378	3.843245	3.692984	3.963072	3.95405	3.714062	3.69651	3.774879	3.741851	3.77253	3.674813	3.634694	3.702172	3.760969	3.383155	3.903989	3.915963	3.491614
ARNTL	6.7938365	6.991866	6.582713	7.013603	7.466045	6.6521445	6.968899	7.396207	6.614359	6.620232	7.3757445	7.1907685	6.9084405	7.1515045	6.729736	6.513426	6.823802	6.6754875
ARNTL2	8.975139333	9.002700333	9.180272667	8.898048	8.827795	8.933564333	9.386182333	8.984918	8.960555667	9.001825667	9.687638333	8.707551	9.469964333	8.652547	8.384896333	9.166887667	9.164348	8.826557333
ARNTL2-AS1	2.693517	2.610839	2.805699	2.757418	2.611552	2.733581	2.721114	3.089646	2.704198	2.781672	2.71257	2.654475	2.746551	2.87762	2.904688	2.778136	3.327319	2.73695
ARPC1A	9.592259	9.853632	10.22623	9.971697	9.979332	10.04999	9.875674	9.900103	9.859595	9.971029	10.12895	9.816795	9.925076	9.860944	9.245738	9.348064	9.574499	9.651622
ARPC1B	11.99916	11.90164	11.97916	12.15932	12.32881	12.20938	12.15748	11.9637	11.80324	12.02283	12.07282	12.06477	11.98371	12.17533	11.87783	11.94296	11.93961	11.79974
ARPC2	12.47748667	12.63124333	12.45812	12.60134333	12.60918	12.86657	12.60319	12.73739333	12.61060333	12.6187	12.58373667	12.48603	12.33332333	12.37089333	12.40579333	12.57378	12.56101	12.5586
ARPC3	12.5787	12.28136	12.33519	12.38672	12.39381	12.58387	12.44341	12.5573	12.49498	12.42353	12.18375	12.2724	12.28324	12.37385	12.38775	12.44449	12.28865	12.45965
ARPC4	10.223795	10.27326	10.414215	10.436375	10.54254	10.63301	10.476225	10.3180785	10.033771	10.31606	10.438555	10.16388	10.20596	10.17938	9.712025	9.6364825	9.7099275	9.5258565
ARPC5	9.097431333	9.134832	8.938501667	9.095567	9.451115	9.533315667	9.312880333	9.166360333	9.090565	8.942783333	9.231778	9.176832667	9.067843667	9.130913333	9.021666667	9.166219333	9.082451	8.967354333
ARPC5L	10.00359375	10.22780475	9.5748715	10.07299875	10.05233175	9.81596775	10.0024975	10.08644875	9.80721975	9.7306145	9.4337145	9.60103075	9.41719475	9.44052725	10.00723675	9.61593075	9.80759775	9.9836835
ARPIN	4.875814333	4.766246333	4.817743667	4.813591	4.708016	4.600360333	4.969104	4.844032	4.874072	4.782062333	4.491945	4.779158333	4.843598667	4.796877333	4.602634667	5.005958667	4.691059667	4.757022333
ARPP19	10.33920333	10.189324	9.99429	10.002942	10.14129367	10.26562667	10.467423	10.17646633	10.39040033	10.30237967	10.232981	10.132209	10.464522	10.17329333	9.644181667	9.728115667	9.782014	9.821540667
ARPP21	2.87412	2.9386375	2.911583167	2.9309765	2.935915167	2.782182667	2.9000745	2.926746833	2.948777	2.811308667	2.821634	2.913637667	2.934928167	2.85333	3.0962425	3.0980485	3.042082833	2.814263167
ARR3	5.593279	5.66662	5.702004	5.781756	5.564164	5.504838	5.566265	5.52852	5.629504	5.804755	5.512141	5.514889	5.678144	5.761	5.369832	5.324449	5.468603	5.334118
ARRB1	4.664486714	4.593534	4.971119286	4.644174143	4.493396571	4.689784286	4.614762571	4.600680429	4.826291857	5.050048286	5.365982429	4.661851143	4.670046857	4.787524714	4.455783	4.666957429	4.197917429	4.250103429
ARRB2	6.449089	6.199026	6.341176	6.335788	6.478594	6.540642	6.241633	6.580873	6.149343	6.296506	6.383132	6.52984	6.395632	6.253387	6.245268	6.475913	6.07114	6.407479
ARRDC1	5.2894525	5.3742025	5.5494325	5.348119	5.486284	5.78178	5.410514	5.6184675	5.459804	5.414969	5.3013725	5.419675	5.453906	5.335757	5.5092385	5.4426575	5.905885	5.376686
ARRDC2	6.563272	6.21372	6.447028	6.515126	6.198293	6.487896	6.429981	6.114021	6.226671	6.318562	6.50596	6.674076	6.462512	6.465808	6.013666	6.412373	6.139323	5.988812
ARRDC3	9.046971	8.781857	8.2263	7.991948	7.640741	7.024718	8.669441	9.038057	9.15547	8.797194	7.679675	8.770596	8.202775	8.42678	7.159149	6.12158	7.062067	7.244186
ARRDC3-AS1	6.142508	5.856352	6.172742	5.967207	5.917935	5.780426	6.137931	5.755767	5.932934	6.390017	5.880564	5.860576	6.081594	5.732765	5.722418	5.692605	5.69796	5.665422
ARRDC4	3.407543	5.444789	4.375538	3.645095	5.296314	4.051768	3.799943	3.905123	4.279692	4.429259	3.58575	4.235276	3.817369	4.310513	5.288781	4.582824	4.63097	4.8511
ARSA	5.8087175	5.902012	5.810886	5.573657	5.5182675	5.6922845	5.598415	6.083633	5.945069	5.648349	5.4866145	5.563174	5.645357	5.498567	5.265949	5.6244875	5.7632775	5.573435
ARSB	5.1255325	5.211056	4.725564	4.92395325	4.89013075	5.12105375	5.505948	5.7032095	4.93877	4.61401525	5.27996525	4.7138465	5.031333	4.55571525	4.2970545	4.204143	4.23671925	4.14723525
ARSD	4.830887125	5.25361925	5.014798125	4.7559425	4.7113725	5.392795625	4.8988425	4.8821005	4.870750875	4.892077375	4.944438875	4.894560625	4.68541975	4.927362125	4.788906375	5.3455465	4.965675125	4.7664465
ARSE	4.207419	4.269221	4.281869	3.956934	4.034946	4.215603	4.414217	4.118029	4.338471	4.367877	4.063326	4.219999	4.147987	3.960948	3.925462	3.9957	3.86406	3.680904
ARSF	5.3091	5.216339	5.198569	5.068767	5.314478	5.297518	5.427062	5.144929	5.299049	5.11257	5.036609	5.153634	5.258205	5.280923	4.650812	5.172449	5.596174	4.95496
ARSG	4.637688	5.574728	4.856571	4.893718	5.394358	4.697404	4.818934	4.879159	4.9276015	5.1088815	4.7763505	4.7969955	4.9924255	4.822456	5.7437685	4.7636985	4.9820335	5.0859685
ARSI	4.271879	4.557705	4.506086	4.539598	4.311284	4.249508	4.330006	4.289317	4.672986	4.139438	4.230805	4.059741	4.385353	4.280931	4.227695	3.757994	3.968828	4.612638
ARSJ	2.704331	2.716905	2.754954	2.770712	2.588401	2.828455	2.771808	2.725468	2.622087	3.061822	3.130605	2.644065	2.932466	2.625708	2.830363	2.750486	2.641752	2.785609
ARSK	5.825220333	5.781404	6.11466	6.204277	6.015366	6.139410333	5.797591333	5.807123333	5.892066333	5.962827333	5.848066667	5.834864333	6.033438	5.738706	5.716924333	5.042311	5.415508667	5.487354667
ART1	4.604951667	4.690300333	4.588579333	4.669473667	4.642869	4.582763	4.771759667	4.722270333	4.751048667	4.780655667	4.330140333	4.804620667	4.748125667	4.646937333	4.312020333	4.486709333	4.635889667	4.126000333
ART3	2.716748	2.94207	2.760874	2.786902	2.81213	2.931204	2.615746	3.041174	3.311593	2.704047	2.667839	3.00262	2.886462	2.762608	2.632802	2.676288	2.611159	2.585575
ART4	3.2292675	3.1195355	2.9301055	2.9836375	2.906739	2.9944945	2.987465	3.0410865	3.0180315	2.9689055	2.830684	2.794955	2.9857905	2.8344635	3.2213175	2.835872	2.9965	3.02131
ART5	5.813883	5.92359	5.986491	5.56816	5.812286	5.829768	5.959472	5.675597	5.845566	6.006989	5.834281	5.390707	5.635888	5.853321	5.353023	5.614747	5.389159	5.269483
ARTN	5.648375333	5.262570333	5.115064667	5.731686	5.078756667	4.93174	5.134837	5.115334	5.419753667	5.330755667	5.177311333	5.262097333	5.173876333	5.607366	4.706570333	4.697119	4.407038	4.506726667
ARV1	6.3213995	6.344483	6.218347	6.525049	6.4601065	6.3838885	6.452651	6.381545	6.2901695	6.3423245	6.4467625	6.4027355	6.391784	6.3191325	6.575126	6.3872915	6.595586	6.541979
ARVCF	6.356730667	6.247162667	6.282842333	6.269615333	6.025910667	6.078979667	6.133758667	6.228096667	6.240640667	6.277878333	5.900600667	6.162924	6.045779	6.168797333	6.036543	5.971346333	5.762096333	6.003962
ARX	4.0832735	4.0786935	4.1906315	4.068352	3.889755	3.7783205	4.0090845	3.975443	4.082369	3.9572865	3.612004	3.7799295	3.844192	3.923926	3.42437	3.5389175	3.519592	3.352012
AS3MT	5.283382	4.152914	6.88079	4.942054	4.407832	4.08069	4.482682	4.520986	5.302935	5.565485	5.204136	5.133883	4.973754	5.219229	5.164729	5.470901	5.457703	4.945021
ASAH1	8.186013	8.0234512	8.2974066	8.2847308	8.4336632	8.6513434	8.3376312	7.9211706	8.5517762	8.4440082	8.5974442	8.3030964	8.2802196	8.5422468	8.1007512	8.1121664	8.1027824	8.1319338
ASAH2B	6.007601	5.848705	6.11912	6.397761	5.921874	6.077477	6.0381875	6.3621085	6.033399	6.3460035	6.418559	6.118142	5.7412585	5.707178	5.385261	5.3502615	5.5591015	5.93903
ASAP1	8.0705398	8.1657342	7.65628	7.0164968	7.8362954	7.1419848	7.5941818	7.780183	7.7547786	7.292191	7.4408166	8.20076	7.4239118	8.1685152	8.6692294	8.038407	8.6168466	8.562046
ASAP1-IT1	4.268869	4.104847	4.467282	3.837479	4.124269	4.11946	3.971992	3.910688	3.90807	4.515	3.890083	3.792868	4.000281	4.086381	5.307936	5.229369	4.901931	4.721515
ASAP1-IT2	4.224201	4.357875	4.209382	4.074532	4.224846	4.014267	3.790574	3.922986	4.09644	4.075195	4.019362	3.879526	4.301368	4.406887	4.873068	4.74355	5.071467	4.855075
ASAP2	2.888734	3.168423	3.004022	2.965543	3.101614	3.158112	3.061347	3.548382	2.878654	2.91838	2.862141	2.793921	2.973831	3.047197	3.445694	3.44977	2.907725	3.192561
ASAP3	5.0649465	4.8536965	5.156279	5.017879	5.030048	5.074054	5.119448	4.9515895	5.071967	5.008775	4.859482	4.941656	4.918533	4.965215	4.8214765	4.9383045	4.7464255	4.814197
ASB1	5.432192	5.442094	5.430011	5.668970667	5.536238	5.35255	5.385141667	5.420267	5.380177	5.325378	5.639563667	5.447859	5.585878	5.527311667	5.235876333	5.302922667	5.154911	5.207957333
ASB10	4.839985667	4.724790667	4.694705	4.561701333	4.642009	4.542986333	4.806469	4.65072	4.740227667	4.705662333	4.532049667	4.764017667	4.804959333	4.609748667	4.807521333	4.844295333	4.489970333	4.529304
ASB11	3.709314	3.444558	3.384807	3.569626	3.41373	3.207723	3.370704	3.520965	3.429341	3.467524	3.238305	3.214302	3.378637	3.113116	2.937829	3.532947	2.981891	2.935314
ASB12	3.731357	4.079386	4.076854	3.992332	3.968219	3.900131	4.076234	4.143914	3.79237	3.934347	3.627703	3.762541	3.730351	3.76226	4.190727	4.451746	4.694578	3.933326
ASB13	5.98518	5.376508	5.789681	5.096282	5.10361	5.780514	5.299922	5.24922	5.914515	5.289302	5.16182	6.348602	5.276146	6.940067	5.547305	6.073243	5.775937	5.041596
ASB14	4.16029	4.102609	4.2207445	4.0711485	4.098653	4.153498	4.1714325	4.129021	4.2574385	4.1674815	3.9556385	4.229901	4.0161975	4.0202655	3.681165	3.743591	3.8191815	3.95949
ASB15	5.014956	5.143622	4.882353	4.923302	4.733177	4.916862	4.793959	4.960671	4.932818	4.906757	4.697051	4.664673	4.867455	4.81873	4.635128	5.118719	5.271341	4.81359
ASB16	5.984913	5.783868	6.17458	5.809385	5.913827	5.69911	5.929563	5.711795	5.9459	5.934536	5.57679	5.959438	5.972548	5.895874	5.398263	5.521703	4.98053	5.505702
ASB16-AS1	5.901733	5.955403	5.50686	6.077624	5.931132	6.284998	5.733919	6.115232	5.950718	5.730214	5.603478	6.45903	5.768603	6.029466	5.854074	5.466461	5.890638	6.091221
ASB17	2.931682	2.922612	3.022249	3.072304	3.037385	3.532374	2.644225	2.898399	2.707243	3.049049	2.69034	2.728419	2.851109	2.524026	2.806368	2.657022	2.887534	2.419066
ASB2	10.24036	8.6917285	9.451837	8.8264445	8.5681255	10.999895	9.5983445	9.6449355	9.811379	9.50362	8.4302955	8.638133	8.145002	8.151982	5.6337505	8.88193	7.677253	7.349396
ASB4	3.089318333	3.122312667	3.2365745	3.233527833	3.2301725	3.114767167	3.260082833	3.0937095	3.1690635	3.197927	3.091192167	3.214425833	3.165513167	3.170960667	3.208154167	3.3624605	3.278114833	3.161567833
ASB5	2.573487	2.615943	2.576064	2.493219	2.399234	2.454233	2.517003	2.362807	2.48769	2.381649	2.610213	2.403586	2.690024	2.552925	2.660511	2.684797	2.590539	2.560699
ASB6	6.7002185	6.7918885	6.541509	6.734203	6.6286965	6.8591345	6.822173	6.736601	6.6237105	6.685933	6.7088865	6.7208915	6.456367	6.4232125	6.2359735	6.1730005	6.220834	6.4215225
ASB7	7.675601	7.6101175	7.5747145	7.460699	7.465824	7.523459	7.757692	7.5219815	7.7483665	7.4179525	7.458402	7.548054	7.5827045	7.4167335	7.189128	6.888158	7.3425065	7.3104575
ASB8	8.2527165	8.14958	8.0878615	8.232357	8.303501	8.377374	8.1988025	8.204646	8.352875	8.219349	8.161557	8.2451775	8.1052525	8.1816915	7.8535115	7.826788	7.956747	8.03063
ASB9	3.044269	3.233253	3.602875	3.084336	3.355347	3.14882	3.364236	3.233547	2.98436	3.55184	5.640152	2.988091	3.588398	3.079472	3.049766	4.159279	2.632184	3.229234
ASCC1	9.371933	9.3739655	9.327738	9.282459	9.508976	9.167133	9.516411	8.9756425	9.332905	9.4688655	9.384351	9.2319395	9.3726755	9.05061	8.3146585	8.6826555	8.433564	8.7213215
ASCC2	8.256624	8.309924	8.091163	8.276868	8.129039	8.280307	8.051872	8.156864	8.332694	8.196318	8.209086	8.212897	8.133528	8.000035	7.223557	7.31038	7.129159	7.466517
ASCC3	8.317883	8.1351455	8.2908735	8.4560055	8.1458675	8.31564	8.1195145	8.1889205	8.53663	8.8326205	8.6644115	8.2833805	8.43137	8.372545	8.0862595	8.126935	7.971603	8.4737445
ASCL1	4.877355	6.5623535	4.56758025	7.228372	6.26928125	6.77541725	6.40128325	5.651378	5.61181575	5.251591	7.34555325	5.1467535	5.68855825	4.17504425	4.13184	5.71524625	4.407457	4.44797725
ASCL2	3.499427	3.541939	3.3442135	3.404771	3.410359	3.62941	3.6312255	3.4961265	3.454088	3.64358	3.496927	3.372905	3.548746	3.3902785	3.242885	3.464686	3.2096935	3.2809245
ASCL3	4.964396	5.080061	5.073078	4.931666	4.952773	4.864566	5.323283	4.981585	5.036536	4.928297	4.549516	4.833754	5.051038	4.923717	4.840388	4.82333	4.612982	4.04528
ASCL5	4.012811	4.432025	4.304521	4.175341	4.350985	4.114338	4.034055	4.544854	4.470824	4.421849	4.424966	4.555574	4.383045	4.470999	4.666392	4.446843	4.385392	4.305828
ASF1A	8.5390305	8.9388385	8.742547	9.188659	8.960266	9.5599635	8.800232	9.492493	8.557001	8.963321	8.6701505	8.9304945	8.597437	8.8188675	9.08545	9.32454	9.120576	9.172202
ASF1B	8.970104	9.076821	9.372252	9.500425	9.887947	9.18655	9.254113	9.162304	8.889038	9.222684	9.551577	9.26585	9.429473	9.435631	9.182981	9.595442	9.198468	9.379054
ASGR1	4.257613	4.231134	4.092478	4.144946	3.772783	4.013044	4.166913	4.038195	3.904656	3.742856	3.962463	3.621486	4.062103	4.137105	3.497176	4.10075	4.086651	4.110533
ASGR2	5.243499	4.944712	4.952167	4.985418	4.927609	5.089456	4.87289	5.211377	5.056331	5.309124	4.605608	4.969716	4.67896	4.926186	4.89804	4.659348	4.809141	4.425112
ASH1L	6.639243	6.729213333	6.514827667	6.265973667	6.327567333	6.264418333	6.246127333	6.537257667	6.547844667	6.128555	7.009592	7.072516	6.792192333	7.176409333	8.185392333	8.239089	8.593124667	8.425828333
ASH1L-AS1	7.68713	7.502691	8.299306	8.143385	7.962063	8.314538	7.632895	7.670302	7.558644	7.952331	7.679082	7.740129	7.976277	8.184104	7.914711	7.773808	8.13763	8.074203
ASH2L	8.841008	8.866905	8.952675	9.224488	9.15243	8.977558	8.806532	8.750759	8.886492	8.955166	9.066228	8.791697	9.035137	8.762276	8.198418	8.595463	8.450335	8.430536
ASIC1	4.621242	4.760189	4.893016	4.9518535	4.6654785	4.637841	4.768964	4.929447	4.779005	4.806569	4.7820285	5.012488	4.788929	4.7794475	4.515755	4.3898185	4.6806915	4.526975
ASIC2	4.116378	4.07185	4.113083	4.092773	3.833074	3.939177	4.35619	4.294848	4.032204	4.154689	3.873076	3.979492	3.95437	3.989738	3.771149	3.848787	3.999881	3.694134
ASIC4	4.622926	4.846313	4.956523	4.738385	4.71671	4.696226	4.877458	4.58642	4.714273	4.787319	4.47298	4.732343	4.758167	4.827031	4.422858	4.660032	4.343751	4.072842
ASIC5	3.075645	3.008465	3.344323	2.915715	3.107729	3.083195	3.04322	2.991781	2.893076	3.141728	3.00691	2.934748	3.167372	3.018411	3.03248	3.380576	3.035697	3.139827
ASIP	4.399086	4.727901	4.859994	4.623635	4.432082	4.420062	4.688505	4.64641	4.706987	4.657048	4.510327	4.383107	4.98504	4.584926	4.628579	4.734425	4.523056	3.734311
ASL	9.008382	8.769173	9.100727	9.22574	9.14132	9.140775	8.907514	8.703712	8.831206	8.530168	9.497983	8.763705	9.173603	8.235691	7.524709	7.381642	7.744853	7.615831
ASMT	4.3094165	4.440098	3.929816	4.3065555	4.2042295	4.258489	4.2998195	5.4645095	6.895074	5.1094725	4.0317625	4.2205025	7.0282015	4.249293	3.82894	4.020568	3.786662	3.895445
ASMTL	10.156815	9.823693	9.329713	8.562062	9.642358333	9.519638667	9.717513333	9.589702667	9.739042	9.721905333	9.173222333	9.230715667	9.496589	9.448820333	7.734532667	7.910619	8.251808667	8.084680333
ASMTL-AS1	4.9067802	5.1542984	5.000662	4.9177942	4.9861934	4.9321336	4.9808714	4.9459546	5.014128	5.0266442	5.0800934	5.029811	5.1236252	5.200839	5.0434528	5.175486	5.1249408	5.0061708
ASNA1	9.17059	9.129502	8.935736	9.305213	9.237136	9.331195	9.242624	9.336263	9.148961	8.96029	9.134325	9.171558	9.170733	9.034197	8.922707	8.834401	8.867691	8.666003
ASNS	7.138076	7.148244	6.780763	7.0018415	6.914068	6.3948515	7.0090345	7.0737435	6.742736	6.815976	6.5944485	6.9016005	6.8743325	6.905091	7.121015	6.492755	6.8549395	7.1412125
ASNSD1	9.774373	9.805336	9.769533	9.883979	9.937231	9.99083	9.911451	9.78691	9.829766	9.893814	9.899058	9.731003	9.779968	9.743866	9.908333	9.815225	9.690163	9.832928
ASPA	4.590044	4.0095525	4.8909685	3.941511	4.854243	4.7092095	4.015872	4.1867585	4.169639	5.595348	4.323686	5.445391	4.834779	4.590563	4.200992	4.1006445	3.6483415	4.0941935
ASPDH	5.578686	5.454429	5.659708	5.538583	5.206316	5.010587	5.58575	5.499178	5.44397	5.460418	5.246582	5.225877	5.409546	5.430196	4.933807	4.902526	4.830611	4.602142
ASPG	5.9621185	6.062772	6.146016	5.8294385	6.0582895	5.8678045	6.099695	6.0094565	6.0471565	5.8757775	6.038559	6.135108	6.1566925	6.083696	5.814773	5.910944	5.536237	5.6335245
ASPH	4.361072667	4.731953556	4.783442222	3.996970444	4.142004778	4.548042778	4.446251667	4.251398667	4.570704556	4.203870556	5.066953111	4.574847889	4.903857667	4.473959556	4.392346333	4.880511	5.065161889	4.583091444
ASPHD1	4.9183485	4.7745325	4.9000355	4.8091835	4.6345585	4.598032	4.889843	4.7699055	4.955998	4.979025	4.6423335	4.4584645	4.724241	4.669139	4.5809435	4.709516	4.288499	4.2814915
ASPHD2	7.6393435	8.0066475	7.507262	7.440185	7.795747	8.036213	7.9387765	7.9617865	7.6283545	7.7353305	7.508619	7.424311	7.388515	7.072074	7.547414	7.2630345	7.5813715	7.91634
ASPM	7.578061	6.787378	7.390944333	7.635678333	7.690287667	7.043228667	7.053253333	7.307605	7.106481	7.025051333	7.697966	7.613863	7.423371	7.826143333	8.213085	8.513739333	8.369755333	7.887779
ASPN	3.0436055	3.006493	3.0131785	2.8649475	2.936082	2.786015	3.178439	2.922581	2.9112625	2.8641495	2.987118	2.9706415	2.860704	2.934736	2.944577	2.8511335	2.989328	3.028762
ASPRV1	5.44384	5.308692	5.311622	5.564843	5.666481	5.344172	5.53716	5.519741	5.516687	5.523674	5.342396	5.398237	5.490626	5.513824	5.258397	5.173528	5.185009	4.448736
ASPSCR1	7.049672	6.871022	6.899033	7.349362	7.359708	7.549243	7.063053	7.052604	6.916574	7.013063	7.356765	7.053987	6.988876	7.043787	6.066284	6.087397	6.06697	6.16246
ASRGL1	5.8912515	6.0837915	6.2941405	6.6438275	5.8634995	7.224712	6.176986	6.1710025	5.8213435	6.4482675	6.9076725	5.805222	6.3612675	6.1959795	6.321778	6.174861	6.242027	6.2264405
ASS1	8.904487	8.489808	6.952996	6.979096	5.733663	6.610969	7.616839	7.599962	7.26195	7.57318	7.03992	6.491134	7.465273	6.225327	6.945388	4.781784	5.542464	6.642769
ASTE1	6.464018	6.786364	6.843578	6.828578	6.827272	6.733364	6.794307	6.895044	6.991119	6.82102	7.163327	6.967689	6.957421	6.783277	6.581121	7.091498	6.883639	7.424705
ASTN1	2.947618	2.749937	3.194947	2.718729	2.894572	2.745397	3.009686	2.872435	2.834415	2.911789	2.995221	3.009658	2.854768	2.898874	2.551265	2.968386	2.780988	2.694164
ASTN2	5.287064333	5.342462	5.383292333	5.649759333	5.337356333	4.597201333	5.20031	4.898095	5.239823667	5.661380333	5.544530667	5.433041	5.490017667	5.40785	4.252299333	3.886189667	3.985185	4.448969
ASUN	10.86715	10.86947	11.07128	11.25279	10.88066	10.84928	10.73282	10.67992	10.99399	11.03726	11.24097	10.83415	10.90136	10.94613	10.95688	11.15769	10.7896	11.38801
ASXL1	8.062043167	8.111343833	6.997769667	7.543138833	7.297822333	7.779402667	7.433657667	8.210841167	7.891435333	7.034731167	7.573492	7.771074333	7.575596667	7.521281333	7.900756667	7.650235167	7.769412333	8.030615
ASXL2	5.643319	5.77005	5.500078333	5.497168167	5.726037167	5.591564667	5.623997667	5.539161833	5.651432333	5.393995	5.714553833	5.662365667	5.571144167	5.697654167	6.197797667	6.216487667	6.3643165	6.446273833
ASXL3	3.858165	3.76966325	4.0198185	3.8487975	3.93159175	3.681907	3.90638475	3.87144925	3.9373425	3.661174	3.73691875	3.762218	3.8167325	3.784467	3.729319	3.8205935	3.9376295	3.76286425
ASZ1	2.643244	2.5579	2.707421	2.467065	2.434626	2.559913	2.604601	2.573977	2.524861	2.561814	2.287234	2.470629	2.600834	2.536441	2.746299	2.703487	2.710965	2.969612
ATAD1	8.6796965	8.6744845	8.969862	8.867461	8.947571	8.848433	8.8445595	8.588309	8.8897495	9.132471	9.1321015	8.9883665	9.136218	8.745491	9.0323095	9.074252	8.998708	9.100869
ATAD2	8.29823725	8.03394925	8.552553	8.44940225	8.62230425	8.2567155	8.22284	8.36222525	8.39436025	8.4917245	8.9488735	8.36871425	8.9067785	8.66369325	8.64266425	9.0742045	8.724114	9.054826
ATAD2B	5.952502333	5.662417	6.067946	6.133615333	6.030566333	6.391433333	6.178318	5.989395667	6.086186	6.001609333	6.444784667	6.139087333	6.236002667	6.257632	6.942576	7.004059667	7.194818333	6.849037667
ATAD3A	8.491776	8.545745	8.462699	8.779907	8.64578	8.768089	8.873683	8.878886	8.369839	8.475278	8.512401	8.606508	8.74479	8.519717	8.410952	8.448101	8.410025	8.399823
ATAD3B	6.944255333	7.170162333	7.141183333	7.115378667	6.989138667	6.997961	7.038990667	7.042692	6.890012	6.94	6.886014	7.13292	7.073591	6.870453333	7.010904333	6.714322	6.934988	7.057883333
ATAD3C	4.907244	4.374538	4.333737	4.867328	4.864233	4.356491	4.422929	4.361183	4.540396	4.585186	4.332196	4.488684	4.301542	4.186591	4.598765	4.35279	3.831571	3.977986
ATAD5	6.424005	6.238308	6.494247	6.568854	6.614723	6.119348	5.96142	6.14489	6.373281	6.165566	6.798315	6.561317	6.944891	6.739491	6.909495	7.376943	7.345013	7.641948
ATAT1	4.9116285	4.9124335	4.871656	4.751707	4.8486595	4.9365995	4.954505	4.8258735	4.768302	4.7605565	4.9587175	4.9390165	4.831959	4.80235	4.9214435	5.463761	5.281225	5.25202
ATCAY	5.277097	4.907845	5.34112	4.90129	4.959056	4.766198	5.328788	4.894003	4.927816	5.098913	4.961151	5.220002	5.035282	5.085271	5.079926	4.783054	4.690655	4.843697
ATE1	5.55882775	5.6948015	5.61294025	5.75106425	5.78637575	5.97329375	5.88028575	5.92081775	5.75536275	5.69312825	5.82108875	5.6812425	5.666679	5.78070025	5.69887725	5.72212875	5.52225325	5.47632925
ATF1	9.067010667	8.713524	8.770108333	8.906267667	8.819353	8.722653667	8.810842333	8.865248333	9.022909333	9.085224333	8.678642667	8.704404667	8.622867	8.863952	8.420005333	8.412638333	8.585952667	8.582344333
ATF2	7.00287	7.04782	6.958250333	6.795689333	6.751531667	6.702789667	7.120370667	6.854273667	7.325381667	6.956470333	6.951137667	7.062874667	7.010720333	7.000457667	7.322259333	6.807192333	7.305677	7.316976
ATF3	8.157080667	7.703588	7.886038667	6.863645333	6.813419667	6.455115667	8.140775	7.854298333	8.135444	7.988871333	8.052193	8.179095333	8.287481	7.812109	6.326978	5.944959	6.832475333	6.873833
ATF4	13.05995	13.11693	13.08339	12.59008	13.10956	12.77439	13.24891	13.02085	13.15097	12.81725	12.72451	13.01929	12.97137	12.88128	12.39196	12.13539	12.49782	12.34459
ATF5	7.52737175	7.29742375	6.59353875	7.253421	8.11347025	6.63	7.451282	7.445797	7.090628	7.53416375	6.698123	6.36824275	6.9069985	7.01396675	6.61678275	6.164876	5.9718425	7.4392655
ATF6	7.849721	8.06211025	7.92542125	7.029282	7.6802405	7.8909155	8.03842025	7.979727	8.06016175	7.7016	7.84434825	7.89948325	7.7426045	7.924213	7.87179475	7.38397125	7.6999925	7.77978925
ATF6B	7.343485333	7.402445333	7.450366	7.23472	7.728375	7.514063667	7.452209667	7.553855	7.544028	7.403759667	7.583461667	7.563923333	7.603010667	7.757902667	6.287598667	6.396852333	6.341139333	6.388937667
ATF7	5.752441	5.8058698	5.915165	5.703957	5.8118292	5.8103534	5.9029524	5.8264492	5.7401404	5.659969	5.638862	5.7512904	5.7583786	5.6545004	5.8889322	5.7340442	5.8692444	5.8177194
ATF7IP	7.26749625	7.41658225	6.97703325	7.07580825	7.08111125	7.33387775	7.00195525	7.23688475	7.22644975	6.90619675	7.4197255	7.39506375	7.20535425	7.31841975	8.0038985	8.085272	8.233789	7.7776515
ATF7IP2	7.784254	8.151395	7.64673	8.144395	7.843542	8.6934635	8.0801845	7.9470475	8.0445395	7.592299	7.658838	7.800249	7.580333	7.5087655	7.9900555	8.6432445	8.2762565	8.174455
ATG10	4.85225825	5.16678575	5.072071	5.192513	5.57735575	5.051645	5.54266	5.3591255	5.11005725	5.072391	5.08623825	5.22806075	5.052444	5.2180595	4.7014015	4.8211995	4.951214	5.054244
ATG101	9.003929	8.674233	8.151464	9.080626	8.601601	9.180264	9.069303	8.680755	8.625247	8.65472	8.599305	8.460524	8.408281	8.132713	7.469469	7.961246	7.627236	7.686338
ATG12	8.200461667	7.96753	8.348992	8.193507	8.090970333	7.859794333	8.043472	7.903278333	8.357481667	8.077815	8.144047	8.209656	8.184826667	8.200281333	8.069582667	8.035712667	8.149578	8.138673
ATG13	7.745581667	8.117465667	7.602592667	7.699685	7.535820333	7.805648667	7.771380667	7.955583333	7.655776667	7.540255667	7.297213333	7.788217667	7.498926333	7.595133667	7.787458667	7.305461	7.652605	7.565060667
ATG14	6.473696	6.767496	6.671153	6.577604	6.632999	6.67416	6.56782	6.658297	6.910879	6.48691	6.603533	6.883585	6.694009	6.693643	6.942019	6.921573	7.301224	7.273372
ATG16L1	4.907686	4.95807	5.040105	4.9609465	5.218067	4.8821	4.8376135	4.9478595	4.8167735	4.730133	5.216082	5.0147125	4.950854	4.9751995	5.6836265	6.038476	6.0963705	6.497258
ATG16L2	6.5513585	6.5344575	6.6023455	6.423434	6.8434105	6.5579635	6.646849	6.3416135	6.732374	6.668653	7.0762705	7.167318	7.095958	7.2415025	6.8459845	6.554271	7.0362795	7.1190815
ATG2A	8.099907	8.015772	7.804587	7.708362	7.906292	8.201023	7.996017	8.053738	7.997309	7.718057	7.952179	8.12069	7.901004	8.07635	7.972224	7.826437	7.927284	7.792014
ATG2B	5.68050725	5.94451325	5.54134775	5.87850725	5.7987445	6.06857825	5.76216775	5.86813125	5.939942	5.58369375	5.8972285	5.93232625	5.6865635	5.87280425	5.930443	6.1563055	6.15333925	6.40721
ATG3	7.531122	7.298308	7.201993	7.619477	7.608808	7.541686	7.397967	7.372894	7.1718395	7.499494	7.432675	7.358571	7.225597	7.490628	7.733245	7.4331465	7.524222	7.672224
ATG4A	7.888669	8.191864	7.539448	7.929133	7.741387	7.893008	8.001194	8.261505	7.820564	7.698857	7.646486	7.69172	7.215065	7.45967	7.859664	7.353722	7.795762	7.914505
ATG4B	8.304664667	8.108492	8.082964333	8.136020667	8.139517	8.174727667	8.125838667	8.021551	8.025961	7.927926333	7.942673667	8.036731333	7.921833	8.185272	7.399473	7.606521667	7.428297667	7.421234
ATG4C	7.305806	7.580117	8.01859	8.01421	7.946139	7.791456	7.337011	7.664445	7.486421	7.974087	7.929112	7.643068	7.790102	6.971547	8.182837	8.038015	8.322195	8.439577
ATG4D	6.852676	6.663741	6.645246	6.327058	6.666533	6.798944	6.59783	6.697401	6.794078	6.475756	6.492529	6.525236	6.572958	6.253136	6.256806	6.493045	6.545352	6.444696
ATG5	7.522574	7.860589667	7.444457333	7.591956	7.795387667	7.499652	7.690757333	7.732164667	7.479357333	7.405913667	7.627574	7.399932333	7.360834667	7.233467333	7.505117667	7.339692667	7.581899667	7.923921
ATG7	6.09138125	6.13273825	6.45497025	6.34974575	6.401781	6.200601	6.08185325	6.31988675	5.9315655	6.11909325	6.21857925	6.15132225	6.1956455	6.2348765	6.27385675	5.973894	6.20439825	6.24903275
ATG9A	7.733225	7.383597	7.32892	7.206278	7.337368	7.389071	7.346301	7.219664	7.454467	7.508759	7.488513	7.482761	7.530753	7.563061	6.909804	6.62112	7.102079	7.231706
ATG9B	4.257625	4.2246055	4.172468	4.288575	4.0878215	4.100922	4.1517535	4.147708	4.333982	4.0792285	3.8611195	4.26317	4.2584085	4.048668	4.295777	4.125921	4.033476	3.562332
ATHL1	7.1903	6.921705	6.806837	6.520495	6.775734	7.168508	6.830707	7.192582	7.023177	6.767495	6.674134	7.412275	6.568231	7.735496	7.530493	7.067581	7.318285	7.509367
ATIC	10.97835	10.88906	10.96947	11.83803	11.32005	11.33082	10.94808	11.0469	10.70794	11.30491	11.44536	11.05492	11.45716	11.21405	10.95786	10.95685	10.75843	11.0282
ATL1	4.209423	5.014204	4.174145	4.097979	4.702043	4.504265	4.496224	6.439359	4.314337	3.959276	4.387612	4.152163	4.184194	4.028942	4.46049	3.821463	3.728051	4.176355
ATL2	6.587132	6.320856	6.354132	6.946612333	6.764941667	6.613952333	6.524401667	6.61035	6.597012667	6.602113333	6.576553	6.624100333	6.510335667	6.580349667	6.789289333	6.462131	6.906647333	6.650632333
ATL3	7.314017	7.506870667	7.422761333	7.580385	7.712654	7.661613333	7.633433333	7.385818	7.421079	7.096229	7.350575333	7.308469	7.090606667	7.390121667	7.300749	7.274626333	7.545207	7.404269
ATM	5.956340667	6.125317667	5.915137667	5.919813667	6.036450833	6.025428833	5.8069765	6.081722333	6.144859833	5.839542167	5.969276333	6.137702333	5.973801833	6.2592755	6.606150167	6.251801833	6.676602667	6.551532333
ATMIN	7.033296333	7.195988667	6.843777	7.229044333	7.143826667	7.081660333	7.239444667	7.378655333	7.301258333	7.087341	6.905716667	7.007562	6.645749	6.792684333	7.072199667	7.126884667	7.015842	6.898207667
ATN1	5.814313	5.8562705	5.9292975	5.75269875	5.878778	5.88968175	5.996684	5.93657975	5.80266925	5.79056	5.72085175	5.850594	5.8493705	5.98724575	5.85492375	5.85416875	5.8659255	5.82924025
ATOH1	4.627336	4.769874	4.953965	4.617755	4.447169	4.446515	4.957743	4.586449	4.756178	4.911714	4.39739	4.516507	4.53494	4.613164	4.422858	4.34617	4.574548	4.207334
ATOH7	2.9758465	3.240333	3.1530205	3.3135675	3.211248	2.9792835	2.964746	3.140876	3.2157695	3.0124945	3.0105735	3.0486805	3.3128275	3.2394105	3.205302	3.333851	2.8710665	3.0802115
ATOH8	4.5939	4.461246333	4.544052333	4.444037667	4.464215667	4.475283667	4.566281	4.433542333	4.539958	4.571948667	4.332877333	4.444342	4.535560667	4.433734667	4.199763333	4.207285667	4.317191667	4.203720333
ATOX1	9.969459	10.21263	9.664488	10.61421	9.881929	10.29273	9.906377	9.936049	9.794235	10.01457	9.996341	9.802428	10.08314	10.04403	9.822769	9.39282	9.350866	9.841796
ATP10A	4.991417	4.911122667	5.142798667	5.099873667	5.218687667	5.496596667	5.115633333	5.094218667	4.954126	5.116741	4.858595333	4.973679667	4.840434667	4.965020667	4.571929	4.460192333	4.625625667	4.876629667
ATP10B	4.2222555	4.3165125	4.2392145	4.302015	4.3224105	4.1681245	4.5285565	4.377985	4.435604	4.476493	4.134792	4.3593355	4.247412	4.352913	4.7624055	4.680332	3.9430495	4.5329195
ATP10D	8.72629	9.314783	8.974377	8.599645	8.988522	8.848778	8.70835	8.813541	8.693531	9.03943	9.473351	9.107813	8.36607	8.870555	8.896099	9.343479	8.61838	8.754038
ATP11A	5.261035167	4.8626345	4.950268833	5.274007167	5.082363667	5.6375205	5.1318535	5.116585667	4.914550667	4.898920333	5.133796833	5.199956167	4.860947	5.151006333	4.877605333	4.579204333	4.842791333	4.795916833
ATP11A-AS1	4.477282333	4.45931	4.656343667	4.413312	4.558617333	4.470913333	4.733049333	4.520119	4.535160667	4.544879667	4.443899667	4.426974333	4.552981667	4.473662667	4.349758	4.361401	4.531774667	4.373708
ATP11B	7.686002333	7.772471	7.145369167	7.3825315	7.341000333	7.647912333	7.5328995	7.872714833	7.691878833	7.544350167	7.2983765	7.441202833	7.215923	7.333068	7.457802333	7.250787833	7.487431	7.423253833
ATP11C	6.8742645	6.492212	7.1037295	7.058218	7.091615	6.9635315	6.9711575	6.720967	6.9511935	7.1370725	7.0396325	6.81145	6.9830355	7.1640565	6.920646	6.725135	6.910291	6.805257
ATP12A	5.243584	5.002412	5.043555	4.814606	5.042352	4.645654	5.116913	5.393892	5.023514	4.964711	4.691885	5.042503	4.839037	4.951276	4.629321	3.808084	4.690895	4.244853
ATP13A1	7.971181	8.469615	7.695999	8.374215	8.593069	8.287852	8.236627	8.419188	8.156841	8.076327	8.0213	8.207767	8.311718	8.210293	8.344048	8.014132	8.112408	8.00575
ATP13A2	5.995628	5.79288	6.164908	6.029016	6.070008	6.657486	6.203583	6.050903	6.045039	6.26575	6.200732	5.792808	5.933105	5.718655	5.593708	6.356403	5.925592	5.664521
ATP13A3	8.4167505	8.3290925	7.950023	8.508429	8.1464235	7.958306	8.368096	8.682827	8.5575035	8.482875	8.262518	8.2048395	8.2560885	8.423998	8.1906585	8.122183	7.8343515	8.0896035
ATP13A4	3.390233	3.450167	3.523029333	3.394383	3.352708	3.362735667	3.516498333	3.497017	3.592362333	3.524227	3.283442667	3.604569667	3.514137667	3.494497333	3.761088	3.829618	3.582301667	3.373662333
ATP13A4-AS1	2.529015	2.56179	2.93027	2.721196	2.841487	2.548673	2.71574	2.56033	2.601461	2.688709	2.567108	2.541077	2.49208	2.513348	2.696064	2.775608	2.85801	2.401539
ATP13A5	3.500252	3.5812305	3.6439545	3.5110405	3.406967	3.5203085	3.5189245	3.4281295	3.4320005	3.545317	3.359576	3.522022	3.5905845	3.6269345	3.252223	3.5638555	3.7850435	3.385335
ATP1A1	11.21661	10.53854	11.53526	11.6432	11.8677	11.39429	11.24888	11.00865	11.23639	11.50353	11.92754	11.66958	11.89818	11.85265	10.39591	10.47141	10.50793	10.54639
ATP1A1-AS1	5.44405	5.5379775	5.664885	5.6380415	5.633597	5.5704005	5.385708	5.4337475	5.760954	5.4832965	5.751503	5.30558	5.554637	5.5215385	5.007106	5.3021165	5.192488	5.5265695
ATP1A2	3.4381505	3.551213	3.530809	3.3770545	3.5062985	3.4567615	3.4640075	3.3151225	3.551791	3.5086895	3.331027	3.576004	3.5256435	3.615503	3.5820565	3.4102455	3.397558	3.4730805
ATP1A4	3.470323333	3.558127	3.639145333	3.58926	3.540757	3.771584	3.714428333	3.615311	3.683077333	3.628806667	3.463559333	3.556053333	3.593359333	3.654105667	3.555878667	3.659352667	3.758012	3.434989667
ATP1B1	7.8527765	9.611434	10.80134	9.9766775	10.579365	10.80737	10.89358	8.027119	9.8986325	10.9193	11.43449	10.0429115	10.9062	8.8374455	7.9468525	9.1778955	10.267291	9.0528675
ATP1B2	6.024998	5.890246	5.696467	5.77515	5.695711	5.163541	5.809457	5.903445	5.465141	5.418509	5.332891	5.577742	5.456895	5.388865	5.235776	5.589986	5.252755	5.428493
ATP1B3	7.163888667	7.253433	7.146711	7.275287667	7.212010667	7.362031	7.594366	7.525711	6.820120667	7.080852333	7.305413	7.056998	7.001175	7.112262667	6.457518667	6.821915667	6.637720333	6.515094333
ATP1B4	3.112554	3.094087	3.0760465	3.1347015	3.149236	3.024377	3.142387	3.074387	2.8893635	3.0591025	2.9614025	2.9508915	3.0789965	2.9518035	2.972831	2.782871	3.0964495	2.9882445
ATP2A1	4.172235	4.1828605	4.1269355	4.144304	4.378917	4.238914	4.2770155	4.418125	4.1816445	4.2049295	4.066799	4.130196	4.1428115	4.075137	3.964704	3.9079685	4.0210435	4.356948
ATP2A2	7.3341825	7.37801475	6.8697245	7.15174625	7.205687	7.19824175	7.0987775	7.40749925	7.20438725	6.81149775	7.214601	7.228215	7.1765865	7.1845965	7.43038	7.397115	7.409879	7.54193775
ATP2A3	6.3070356	6.7529422	6.0922532	5.912311	6.3423096	6.4377484	6.3298148	6.527108	6.4037424	6.015642	5.8615004	6.5205844	6.389908	6.430783	7.0590448	6.8996992	6.8738842	6.875083
ATP2B1	8.501518667	8.250645333	8.141418333	8.551801	8.208764333	8.160400333	8.433972	8.427627	8.752823667	8.451081	8.921196667	8.790115	8.572683333	8.698995	8.703124333	8.455719	8.460218667	8.606666667
ATP2B2	3.759112833	3.709369333	3.718927	3.577812833	3.6852745	3.615336	3.673242167	3.6001975	3.584548167	3.646131333	3.572891333	3.607190833	3.606624333	3.5466335	3.674639167	3.800538333	3.545377833	3.5967135
ATP2B3	3.31336	3.173411	3.20007125	3.117789	3.2555915	3.1402625	3.3378875	3.332833	3.27360875	3.296124	3.14595025	3.18777525	3.19004	3.28459525	3.09606675	3.34781425	3.10530825	2.85369075
ATP2B4	4.642744	4.968662	4.807506	4.337762667	4.814619333	6.976055	4.812848667	5.955103667	5.069772333	4.60047	4.87512	4.786913333	4.523148667	4.962768	5.424325333	5.139703667	4.813899333	5.406322667
ATP2C1	8.079394	8.321238	8.214168	8.592247	8.53527025	8.4973705	8.56653725	8.44997325	8.60014375	8.5155855	8.83695325	8.2170665	8.21287325	8.0752745	7.79799225	8.15086	7.89001025	7.83303375
ATP2C2	4.303966333	4.389422333	4.333766	4.223631667	4.183475333	4.094253667	4.065632333	4.163014333	4.109924	4.195314	4.098584333	4.103916333	4.027375667	4.046519	3.768525667	3.862282	3.886157	4.163170667
ATP4A	5.298089	4.746457	5.407486	5.035126	5.125198	4.772609	4.964025	4.796802	5.135081	5.050972	4.471791	4.940357	5.086647	4.869958	4.059063	4.734011	4.473895	4.433475
ATP4B	4.933329333	5.101927	4.940422	4.988271333	4.895911	4.624034	5.13797	5.006299667	4.901514667	4.903739	4.651066333	5.003225	4.923216667	4.998901333	4.580904667	4.586363333	4.737914667	4.462222667
ATP5A1	9.147487	9.216054	8.9891355	9.244591	9.1881875	9.1537595	9.0427385	9.1470045	8.9790995	9.284639	8.9623625	8.927637	9.035426	9.0173295	8.582795	8.773071	8.785814	8.5782225
ATP5B	12.60498	12.56221	12.64215	12.96884	12.7199	12.83158	12.75535	12.79565	12.36189	12.58966	12.6891	12.55509	12.68148	12.5449	12.27586	12.30837	12.08301	12.19034
ATP5C1	10.28308975	10.18765375	10.1136815	10.1675095	10.25791875	10.44323875	10.07556425	10.199814	10.12289525	10.22293125	10.552673	10.5599645	10.4813705	10.38077675	10.97838	10.9731985	11.041782	10.87087225
ATP5D	9.3080535	9.332582	9.1631665	9.6261405	9.344574	9.2908345	9.272352	9.2980825	9.2071375	9.36972	9.2485285	9.2367515	9.271861	9.2135135	9.268378	9.361115	9.239832	9.279353
ATP5E	8.2882275	8.2895515	8.222671	8.4882475	8.2763315	8.4304795	8.1548315	8.3493115	8.13676	8.188469	8.3624545	8.353957	8.236263	8.413754	8.5769185	8.578639	8.56882	8.684866
ATP5F1	8.8855075	8.5341195	9.04087	9.257569	9.1089545	9.33426	8.8778785	8.6579135	9.2394845	8.972115	9.1958355	8.874419	8.82685	8.971031	9.031147	9.090421	8.91248	8.8603625
ATP5G1	10.44041	10.43362	10.35106	10.99421	10.48039	10.69272	10.35507	10.34041	10.11451	10.29665	10.79507	10.41695	10.80325	10.58426	10.61551	10.62989	10.14659	10.57719
ATP5G2	8.2439295	7.998974	8.2687145	8.099492	8.013679	8.1867435	8.187778	8.1013885	8.5179615	8.3989235	8.1206395	8.1655705	8.2727455	8.142195	7.8705545	8.0063145	7.80302	7.7536155
ATP5G3	10.66294367	10.642835	10.70557767	11.08658833	10.99638567	10.94701867	10.66759033	10.766406	10.53520067	10.760391	10.93517767	10.70154967	10.73472633	10.82543433	10.65874	10.651822	10.519421	10.71682233
ATP5H	8.659119	8.541352	8.5480555	8.5810155	8.513869	8.596831	8.5212205	8.6807105	8.627445	8.636096	8.788736	8.7681785	8.809278	8.771858	8.9234175	9.044308	9.152662	9.0458725
ATP5I	11.05642	11.09955	10.713795	11.26507	10.940195	11.16201	10.929455	10.84805	10.799025	10.89182	10.75698	10.920665	10.88143	10.826555	11.44358	11.35387	11.1635	11.32675
ATP5J	12.10507	11.91607	11.70261	12.22178	12.0554	12.17645	11.92976	12.00055	11.8178	12.01313	11.96854	11.86418	11.95829	11.87541	12.21263	12.22071	11.74092	12.24252
ATP5J2	4.783289	4.794336	4.712643	4.841387	4.724748	4.801059	5.000847	4.776861	5.011246	4.898484	5.052046	5.125149	4.919644	4.888525	4.991187	4.942003	5.149292	4.710569
ATP5L	11.84518325	11.86713975	11.8969545	11.99335575	12.01784225	12.2078435	11.90711375	11.9131695	11.7159875	11.87829475	11.93601425	11.8538895	11.8407775	11.90405925	11.926131	11.8763505	11.89482525	11.90738825
ATP5O	8.968937	8.873010667	9.093298	8.950200667	8.908749667	8.906069667	8.779615	8.869316667	8.942221333	8.908351	9.254791333	9.010607333	9.23124	9.08536	9.236261667	9.135589667	9.070717	8.881676333
ATP5S	6.163778571	5.818085	5.927442857	6.194730429	6.199852714	6.289771857	6.014280714	6.002240286	5.963850571	6.292493143	6.150547143	5.805265143	5.978517429	6.084342	6.178997	6.063857571	6.283324571	6.342794714
ATP5SL	7.049316333	6.946968	7.237476333	7.050660667	7.058453333	6.963973333	7.182493	6.897871333	7.041725667	6.989235333	7.247019333	6.934958333	7.153173333	7.195492	6.689771333	6.754027	6.882856333	6.798864
ATP6	10.026332	9.9588065	9.4432945	10.14144	10.0344085	9.973622	9.886996	9.991829	9.8523335	10.146122	9.9418365	10.1262855	9.445997	10.095912	10.4710425	10.498001	10.3274775	10.4425535
ATP6AP1	9.701191	9.517751	8.932899	9.181483	9.069953	9.617124	9.475792	9.409088	9.739642	9.034449	9.277645	9.559877	9.131796	9.201962	8.664703	8.600901	8.677122	8.665634
ATP6AP1L	4.8581715	4.6161165	4.78575	4.7977	4.858208	4.600555	5.048504	4.847154	4.875104	4.65741	4.623102	4.9858195	4.6540135	5.174795	4.966069	5.11754	5.0782885	4.643756
ATP6AP2	8.673355333	8.770785	8.487622667	8.711908333	8.755543667	8.877654	8.869648333	8.887702667	8.589242333	8.688614667	8.511867667	8.563194	8.577394667	8.511447333	8.137176333	8.195197333	8.151227	8.248601667
ATP6V0A1	6.635905	6.6860855	6.5152615	6.55708	6.7691	6.2868345	6.660093	6.59103	6.704909	6.6363725	6.4751465	6.8262215	6.620213	6.874715	6.5526015	6.122507	6.448806	6.119244
ATP6V0A2	6.0265668	5.8431312	5.7380386	6.0156726	6.0399528	6.2346558	5.960591	6.0973524	5.897572	5.5895424	6.1995598	6.2193856	5.727847	6.0515508	6.2901066	5.950942	6.0939814	6.3901894
ATP6V0A4	3.171823	3.301865	3.23069	3.296535	3.523615	3.449446	3.264009	3.215535	3.149986	3.518793	3.175527	3.257155	3.079902	3.236328	3.041914	2.889941	3.305919	3.046185
ATP6V0B	10.57066	10.86827	9.886902	10.89432	10.42533	10.67049	10.74612	10.93791	10.34245	10.07549	10.22346	10.25028	10.012	10.27817	10.57244	10.26426	10.29103	10.34721
ATP6V0C	9.790925	9.8147725	9.171391	9.518869	9.325945	9.5417595	9.8350965	9.7418025	9.643386	9.478359	9.407594	9.6024305	9.512871	9.509741	9.037949	8.8583855	8.978107	8.770649
ATP6V0D1	10.43964	10.83768	10.07484	10.856	10.70263	11.15955	10.89144	10.86965	10.13468	10.29602	10.14856	10.44059	9.845519	10.34461	10.60865	9.964128	10.59322	10.35914
ATP6V0D2	3.642244667	3.917988	3.792266	3.860008667	3.749832333	3.825876333	3.823709333	3.820538333	3.768479667	3.776682667	3.632634667	3.720353	3.798419667	3.808067333	3.981016	3.970465	3.923979667	3.824294333
ATP6V0E1	8.712342714	8.833668286	8.903855143	8.695018714	8.797870429	9.161130429	9.020582714	8.778127857	8.828759571	8.695555571	8.659904286	8.644702143	8.592299571	8.627297714	8.277655571	8.347247571	8.321977143	8.253773429
ATP6V0E2	7.456969	7.490009	7.573731	7.887161	8.122183	8.243182	7.470943	7.457018	7.706541	7.670266	7.908463	7.288496	7.454368	7.229396	7.426659	8.063177	7.120564	7.660139
ATP6V0E2-AS1	4.341388	4.400721	4.632077	4.954242	4.889436	5.134131	4.414307	4.515721	4.828553	4.872093	5.146748	4.579676	4.821445	4.380791	4.629594	4.75563	3.993796	5.271482
ATP6V1A	9.9719165	9.8457145	9.6868055	9.496991	9.5436005	9.625539	9.804516	9.969116	9.747875	9.73112	9.9856515	10.0106905	10.217781	9.8000265	9.809815	9.919615	9.9707155	9.9922235
ATP6V1B1	4.322068	4.097467	4.1412005	4.2978495	4.075706	4.1588125	4.1385405	4.2271715	4.2560365	4.3402265	3.99875	4.199837	4.284276	4.117007	4.0489605	3.9633785	3.867836	3.764432
ATP6V1B2	9.615499	9.616751	9.893528	9.815766	9.740611	9.530251	9.954583	9.835908	9.70733	9.764617	10.07778	9.825602	9.976771	9.568683	8.884053	9.115612	9.105314	9.351314
ATP6V1C1	7.344645	7.14733225	6.9839895	7.22101475	7.54299875	7.0808515	7.171118	7.37067325	7.26008125	7.2110425	7.26106575	7.51373825	7.093343	7.3761655	7.47850875	7.31632225	7.1840775	7.4158455
ATP6V1C2	3.9019025	3.7451735	4.0183565	3.775792	3.618393	4.185653	4.082741	3.8499685	4.0993745	4.1924725	3.688672	3.9072075	3.9272465	3.869049	3.5636215	3.6217165	3.50943	3.3171405
ATP6V1D	6.87835425	7.03429475	6.88062025	6.7421545	6.9378345	7.141967	7.003495	7.01425	7.061135	6.88021475	6.84292475	6.88384275	6.8797	6.93421525	6.831574	6.7024545	7.0229105	6.817938
ATP6V1E1	10.13779	10.11702	10.07757	10.13016	9.980217	10.4612	10.43262	10.20618	10.17017	10.22868	10.14777	9.996296	10.06314	9.809209	9.817904	9.99636	9.791389	9.771139
ATP6V1E2	5.885891	6.130069	5.843549	5.961062	6.083532	5.86272	6.033872	6.014238	6.39328	6.403592	6.249161	5.868107	6.217124	5.732715	5.75038	6.019305	5.459531	5.734511
ATP6V1G1	8.452535	8.1806195	8.1171395	8.2153735	7.7723105	9.542127	8.295575	8.359246	8.2829445	8.261436	8.1507545	8.266686	7.927618	7.974039	8.123662	8.2055225	8.2698005	8.1934805
ATP6V1G2	4.330695	4.378815	4.067086	4.461599	4.485335	4.902629	4.413431	4.506949	4.700231	4.546159	4.161295	4.493842	3.912424	4.750791	4.770835	4.412485	4.164086	4.548432
ATP6V1G3	3.903563	3.872664	3.95743	4.128149	3.983771	3.827011	4.044311	4.082532	3.966905	4.007347	3.723063	3.98133	4.128591	3.68689	3.867814	4.055132	4.317256	4.529974
ATP6V1H	5.587686	5.909289667	5.725462333	5.675843	5.700466667	5.864495667	5.683696667	5.743519	5.619934	5.515010333	5.729110667	5.616414667	5.560274	5.800023667	6.908671667	6.854851	7.081354	7.185448333
ATP7A	7.375669	7.653267	7.4545515	7.7641245	7.195088	7.4693155	7.50391	6.9325795	8.0428345	6.817595	7.5355275	7.4725725	7.8739395	7.545763	7.07263	7.411599	7.532399	7.463377
ATP7B	4.279621	4.521595	4.434435	4.583472	4.555202	4.938048	4.659252	4.980584	4.933472	4.291438	4.64727	4.760901	4.413907	4.133801	4.526235	4.366462	4.357565	3.886789
ATP8A1	6.716166	6.695923667	6.581453	5.989184667	6.769232667	6.480122333	6.429324667	6.320117667	6.838467	6.356376333	6.783140667	6.654853667	6.610178667	6.836178333	6.911326	6.970421	6.927095333	6.644633667
ATP8A2	3.999450667	3.7758	3.744142667	3.838152667	3.860718333	3.915784667	3.865169333	4.016572	3.930335	4.090771333	3.868497	3.746715667	3.960506667	3.832341667	3.702521667	3.711556667	3.603919	3.566637
ATP8B1	6.942096	6.7885	4.378815	5.78269	6.3709605	6.0203035	5.9149195	6.5092655	7.2758515	5.602047	6.6600495	7.112064	5.7529715	5.7984225	6.214879	5.704367	6.1289805	6.2929855
ATP8B2	7.2522575	8.09183	7.405737	7.624208	6.3453385	8.0376295	7.758914	8.2950735	7.72032	7.36584	7.147565	7.793492	7.5114485	7.6051215	8.36144	7.894284	8.225842	7.937584
ATP8B3	4.165494	4.218010333	4.294703667	4.277088667	4.248868333	4.114038667	4.399079333	4.186056667	4.306271	4.301266333	4.262255667	4.496199667	4.230359333	4.287216333	3.987861667	3.848601667	4.038615667	3.709858333
ATP8B4	2.968515	3.386735	2.957155	2.859509	2.52783	3.554563	3.206694	3.556709	3.616289	2.769338	2.68988	2.991168	2.986511	2.915255	2.467546	2.936473	2.601162	2.918706
ATP8B5P	2.6394115	2.752632	2.8525345	2.826324	2.689431	2.781399	2.777922	2.707789	2.764027	2.7024745	2.527165	2.682204	2.7361535	2.7746495	2.865804	2.7808925	2.714443	3.021551
ATP9A	4.17279	4.0211635	4.074754	4.3920435	4.2207	3.6012965	4.163583	4.3694385	3.9167785	4.0647095	4.0636265	4.2242485	3.9321035	4.0456475	4.3259985	3.8636205	3.8748335	3.9848435
ATP9B	5.007088	5.101724	5.156325167	5.189367	5.1438455	5.1783885	5.200101	5.009668333	5.171737333	5.270762167	5.050388	5.145204	5.001473333	5.064280333	5.182771667	4.985240333	5.104641667	5.136191667
ATPAF1	8.805826	8.6047075	9.1183175	9.15983	9.1730655	8.9842135	8.9596815	8.896158	9.134595	9.1973495	9.053753	8.899304	8.9924735	8.9506255	8.687359	8.700987	8.6003535	9.125102
ATPAF2	6.0474405	6.2360485	5.919129	6.1450265	6.1666235	6.380427	6.034712	6.3905475	6.0085945	6.112511	6.028202	6.028713	5.7435725	5.8479535	5.68983	5.6731705	5.47737	5.8368775
ATPIF1	8.912663667	8.563533667	8.507153	9.264837	9.228099	8.859330333	8.734399333	8.854441333	8.572869333	8.778746667	8.802177	8.900745	8.780567667	8.940714333	9.330196333	9.279773667	9.063579	9.233898
ATR	6.424809	6.947703667	6.3824	6.974334	6.693915667	6.975810333	6.378228333	6.896881667	6.746747333	6.692828	6.891444	6.635693667	6.688386	6.707678	7.767509333	7.558435333	7.881486667	7.775314333
ATRAID	10.8184	10.74796	10.85183	10.86086	10.64601	10.72113	10.86381	10.7307	11.06491	10.49073	10.77106	10.67519	10.79344	10.70618	10.45573	10.35443	10.5159	10.37409
ATRN	6.4067355	6.337676	5.6936945	6.407682	6.152445	6.353953	5.983052	6.3308025	6.239756	6.017028	6.424992	6.2609415	6.149747	6.133578	6.2351285	6.1493655	6.387453	6.529154
ATRNL1	3.339127333	3.240031667	3.717135667	3.445206333	3.356973667	3.258680333	3.526048667	3.308165	3.317973333	3.526753667	3.216971333	3.359234667	3.444212	3.365998	3.414397	3.626924667	3.262158	3.328920667
ATRX	8.0166405	8.07992	8.03452925	7.858876	7.84691125	7.947214	8.01215175	8.2149895	7.97442375	7.99545475	8.22906875	8.20233725	7.935282	8.40655575	8.9109	8.77134725	8.929241	8.835597
ATXN1	6.1604634	6.1760206	5.9344892	6.812742	6.395886	6.9690486	6.1511286	6.3038632	6.6939752	5.9922944	6.1767586	6.2477104	5.6930242	6.114016	7.3352664	7.2689686	7.0436062	6.6129868
ATXN10	9.694731	9.411907	9.6954555	9.846389	9.9283925	9.8741235	9.419524	9.698829	9.651803	9.5668505	9.3841115	9.5110395	9.5423105	9.7664815	9.5471005	9.5492	9.3727075	9.40383
ATXN1L	7.7756255	7.8963975	7.4602325	7.422909	7.663962	7.7641175	7.7725105	8.004825	7.8871955	7.2974525	8.1978265	8.357801	8.0776705	8.357059	8.2669695	8.0895665	8.519732	8.4344495
ATXN2	6.76543	6.788758	7.162867	7.000805	6.682751	7.039424	6.779832	6.736548	6.759479	6.78663	7.227585	6.99964	6.668044	6.983546	7.0721	7.433867	7.145794	7.168353
ATXN2L	6.3004645	6.1868875	5.8192235	5.972923	6.1913205	6.0673595	5.852953	6.1407285	5.9579705	5.729553	5.9649155	6.221201	5.9406105	6.1394305	6.432974	6.476959	6.8384	7.097011
ATXN3	5.260732571	5.123015714	5.130471	5.282011571	5.308197429	5.169877429	5.182559286	5.058438429	5.315118857	5.400114429	5.476206714	5.287664286	5.315898	5.325481143	5.177673286	5.204031571	5.238852143	5.448210286
ATXN3L	2.712625	2.76725	2.993268	2.845878	2.664739	2.709204	3.165137	2.904051	2.957395	2.905185	2.687334	2.733581	2.883406	2.895118	2.846028	3.214617	2.923137	2.683661
ATXN7	6.782138667	6.916988667	6.656648667	6.536074667	6.903930333	6.833208667	6.823619333	7.073386	7.104994333	6.798261667	7.297353667	7.108693	6.856722667	7.164176	7.707946667	7.700543667	7.531447333	7.958106667
ATXN7L1	3.90929025	3.83463375	3.95885475	3.82682775	3.68819	4.09217775	3.8684635	3.89243175	3.620836	3.77726975	3.85637675	3.972388	3.84802175	4.0570485	3.5354475	3.682526	3.4730865	3.624957
ATXN7L2	4.442445	3.851107	4.244089	4.245077	4.57305	4.026281	4.168749	3.913312	4.268528	4.201576	4.239982	3.689521	4.322234	3.978863	4.370139	4.112254	4.10877	4.083684
ATXN7L3	7.192916	7.664763	7.162161	7.193078	7.373565	7.155241	7.228515	7.597512	7.205292	7.228602	7.059799	7.195549	7.00738	7.022243	7.238938	7.238514	7.440155	7.406178
ATXN7L3B	8.2102	7.876497	8.370487	8.1547265	8.2808895	8.563824	8.025874	8.0682525	7.954029	8.316432	8.15528	8.1027725	8.2323205	8.4314745	8.623537	8.7465585	8.7009845	8.53707
ATXN8OS	4.190632	4.079267	3.961763	4.070281	4.041667	4.07024	4.391148	4.306722	4.308637	4.216631	4.116171	4.25217	4.217889	4.178096	4.098093	4.11232	3.904709	4.346281
AUH	8.026449	7.494445	7.874608	8.192935	8.786632	8.257035	7.958829	7.911972	7.920785	7.831758	7.371463	7.878596	7.793195	7.7953	7.610727	7.772186	7.936941	7.829632
AUNIP	6.733591	6.50926	6.8865025	7.288494	7.258175	6.7773405	6.985155	6.5783605	6.414697	6.951958	7.1170425	6.5821415	6.7875935	6.825693	6.4790815	6.6542885	6.2795865	6.618827
AUP1	9.941452	9.794794	9.255219	9.761689	9.75001	9.87442	9.596631	9.925062	9.632236	9.606325	9.189784	9.655789	9.325493	9.44171	9.76211	9.697763	9.782777	9.605688
AURKA	8.255748333	8.039242	8.709341667	8.639096333	8.531616	8.130435	8.058040667	8.267538667	8.157034333	8.466649	8.649674667	8.205250667	8.453856667	8.132565	7.808665667	8.035105333	7.865495667	7.976453333
AURKAIP1	8.4133244	8.4446002	8.3050942	8.6087272	8.507534	8.678113	8.4824562	8.516125	8.344042	8.4360334	8.2858852	8.2043388	8.3362678	8.1128298	7.9725384	7.9770508	7.5319634	8.0447226
AURKB	7.3519645	6.906498	7.4397885	7.625359	7.5522635	7.1124765	6.9425405	7.3190985	6.999201	7.174358	7.846591	7.5469465	7.640686	7.593201	7.309105	7.8419055	7.570059	7.561939
AURKC	5.760193	5.474001	5.759902	5.622952	6.004015	5.271364	5.355378	5.476173	5.995826	5.672419	5.622983	5.738877	5.921552	5.502328	4.892711	5.361925	4.764115	4.690922
AUTS2	5.67686	5.797779667	5.638879	6.465792667	6.003389	6.810586667	5.058936333	5.902838667	5.343663667	6.191069667	5.581541333	6.177507	5.626041333	5.970968667	5.848287	5.252961333	6.355218	5.894065667
AVEN	8.046997	8.291964	8.384457	8.487509	8.179114	8.348619	8.050751	8.306595	7.635726	8.17725	7.909393	8.14747	7.895074	7.769011	8.64175	8.133202	8.222225	8.282816
AVIL	4.780002667	4.871123	4.765817333	4.821621	4.879412333	4.858003667	4.858809667	4.872873	4.904346667	4.753212667	4.812966	4.813332667	4.796380333	4.773721	4.995163667	5.156748333	4.974384667	5.233032
AVL9	5.437373333	5.399791167	5.377599333	5.484902667	5.383007833	5.327512667	5.421178667	5.3141085	5.329514	5.208304167	5.384126167	5.244972333	5.37402	5.244158	5.480554167	5.2365685	5.266949833	5.389633167
AVP	4.859221	4.716304	4.81934	4.644444	4.595053	4.539763	4.772942	4.627628	4.823506	4.617967	4.476888	4.958385	4.751314	4.770461	4.452313	4.273256	4.517413	4.603316
AVPI1	6.040522	5.890294	5.449577	5.836063	5.749337	5.5344	6.055988	5.929803	5.926511	6.111944	5.969377	5.961408	6.069473	5.668985	5.453607	4.886318	5.032417	5.230678
AVPR1A	3.6339544	3.4924398	3.5519928	3.4933474	3.3942706	3.456421	3.5356506	3.3994636	3.4824718	3.6122662	3.373745	3.311158	3.4270662	3.4049052	3.429102	3.52383	3.458429	3.375141
AVPR1B	5.947072	6.39519	6.349639	6.164306	6.268703	6.016608	6.285156	6.145693	6.174957	6.195657	6.069906	6.147251	6.28765	6.353107	6.226375	6.432241	5.877275	5.746572
AVPR2	5.247794	5.244108	5.2139285	5.089799	4.9902655	4.8616845	5.2881875	5.0468865	5.044087	5.335956	4.893423	4.887064	5.0961615	4.9446315	4.550436	4.7522165	4.814374	4.662356
AWAT1	3.619492	3.861423	3.570693	3.785496	3.551184	3.596127	3.726958	3.598768	3.807489	3.708196	3.449788	3.575676	3.684094	3.664843	3.500966	3.121569	3.681545	3.398218
AX746627	2.68352	2.677197	2.634707	2.610481	2.34108	2.491159	2.68445	2.804788	2.565866	2.736547	2.667018	2.455796	2.617712	2.605249	3.432839	2.576366	2.782935	3.092509
AX746699	2.663737	2.903124	2.81269	3.000889	2.718096	2.833218	2.903124	2.884233	2.744491	2.675208	2.869946	2.951833	2.626734	2.822045	2.999351	2.769786	2.746276	3.13675
AX746710	2.577755	2.441852	2.379361	2.486856	2.502256	2.353555	2.485246	2.54173	2.365402	2.524024	2.301913	2.465604	2.495029	2.521168	2.419129	2.447314	2.573918	2.495453
AX746823	4.797259	5.26684	4.794713	4.705543	4.395306	4.43043	4.986937	4.855052	4.241698	4.303633	4.602953	4.917995	4.971941	4.928538	5.188196	5.236941	6.197113	5.874335
AX746830	2.783197	2.665359	2.607523	2.472417	2.852587	2.624352	2.587275	2.586517	2.735826	2.576595	2.720188	2.68198	2.552061	2.563013	2.763176	2.618867	2.846507	2.645194
AX746968	4.423525	4.715312	4.5511	4.476437	4.490886	4.026853	4.630036	4.257264	4.628886	4.689879	4.256505	4.326939	4.329443	4.508872	4.694334	4.047397	4.324386	4.413066
AX747031	3.475127	3.432931	3.51633	3.616393	3.653467	3.092577	3.309658	3.478095	3.539019	3.473825	3.287441	3.661953	3.821317	3.480021	3.990699	3.836015	3.360625	3.866388
AX747064	4.51126	4.610596	4.77139	4.453968	4.452878	4.277261	4.381479	4.64645	4.490952	4.329851	4.326906	4.12362	4.674414	4.411049	4.630948	4.591232	4.747534	4.457899
AX747191	3.672367	3.533419	4.08698	3.460241	3.856876	3.537675	3.576054	3.53074	3.471497	3.6902	3.533415	3.604594	3.819145	3.602655	3.235183	3.696639	3.640177	3.424063
AX747250	3.269594	3.254153	3.508846	3.246442	3.22708	3.018466	3.364105	3.244974	3.307911	3.249428	3.199455	3.340504	2.975128	3.27664	3.445694	3.537313	3.465405	2.918951
AX747261	4.253497	4.38631	4.5667005	4.658684	4.4281015	4.4063265	4.554127	4.4084465	4.3814255	4.433935	4.373256	4.383823	4.61445	4.4019135	4.3948355	4.3547385	4.103611	4.314982
AX747405	3.32851	3.240559	3.304356	3.180062	3.337005	3.332937	3.416272	2.965745	3.117374	3.220691	3.218584	3.269264	3.185868	3.371896	4.631892	4.489503	3.678233	3.668533
AX747444	3.129575	3.275172	3.053418	2.772641	2.850343	2.961039	2.822647	3.326221	3.316312	2.753839	2.851487	3.062936	2.887882	3.104818	3.175631	2.960951	3.275505	3.046185
AX747507	2.782684	2.748105	2.848433	2.858174	2.549795	2.764902	2.784502	2.429372	2.716583	2.528801	2.578153	2.791925	2.752815	2.833774	3.306865	3.074883	3.443449	3.474889
AX747630	3.039656	2.812125	2.817328	2.806532	2.724148	2.722846	2.934753	2.767261	3.125025	2.987464	2.667869	2.824108	2.943419	2.895118	3.08248	2.996295	2.578496	2.49811
AX747652	4.24829	4.222199	3.371571	4.424836	3.83054	4.096032	3.881456	4.057173	4.287718	4.17523	4.35021	4.010983	4.222199	4.014311	6.243249	5.856002	6.068583	6.127783
AX747730	3.968161	4.466702	4.145527	4.500906	4.429146	4.259364	4.324884	4.29071	4.209039	4.094426	4.62947	4.234366	4.204231	4.196321	5.388953	5.084884	4.62163	4.262101
AX747826	5.183846	5.229491	4.686162	5.044323	4.915629	4.786316	4.982727	4.941405	5.023874	4.408629	5.211181	5.355824	5.129849	5.628027	5.880589	5.650875	5.905313	6.036439
AX748157	4.869062	5.057774	4.58906	4.634822	4.474811	4.597565	4.349816	4.599396	4.672783	4.879042	4.447962	4.27453	4.308014	4.665253	4.376779	4.479596	3.478126	3.983429
AX748267	3.629292	4.159011	4.140047	4.307729	3.7296	3.74229	3.831839	3.618751	3.72979	3.895537	3.753491	3.63321	3.641631	3.648346	4.104586	4.261392	4.433712	4.024264
AX748273	2.622274	2.770838	2.691393	2.768592	2.633167	2.822551	2.990716	2.815543	2.910067	2.583804	2.683957	2.677512	2.72159	2.856469	2.799554	3.006743	2.815919	2.830493
AX748292	3.561559	3.658896	3.580345	3.718375	3.612033	3.512041	3.884095	3.650348	3.481147	3.603486	3.462082	3.59259	3.562275	3.870958	3.509163	3.305302	3.155878	3.323316
AX748339	4.720589	4.349764	4.939693	4.441787	4.551512	5.163282	4.974023	4.590934	4.397534	4.170401	5.415677	5.11446	4.872155	5.529585	5.769825	5.694761	5.898064	5.378269
AXDND1	2.807861	2.6966595	2.729103	2.9813765	2.7542665	2.699868	2.7626115	2.6993945	2.782712	2.6157855	2.82008	2.779929	2.8360755	2.7227395	2.8796735	2.9037135	2.761297	2.9700695
AXIN1	7.117781	6.827085	6.805847	6.959635	6.900443	6.94184	7.01344	6.859884	7.107091	6.99308	7.033828	6.802453	7.084453	6.927102	6.527265	6.734166	6.568369	6.399501
AXIN2	4.768613	4.6781005	4.980824	5.08418675	4.73132725	4.704666	4.7308845	4.7757485	4.72687225	4.85921425	4.61898725	4.7225305	4.66798425	4.94487775	4.7480745	4.90706475	4.71838	4.3844275
AXL	4.2389015	4.3448835	4.2768265	4.16423	4.3300865	4.0972565	4.3381105	4.199134	4.382859	4.300359	4.146674	4.3294795	4.299897	4.341555	4.4512555	4.0037355	4.044862	4.185292
AY927499	4.083204	3.668676	3.763767	3.60218	3.432447	3.189255	3.510752	2.85904	2.899862	4.602466	4.417781	3.31705	3.605271	3.671241	3.952918	4.251842	4.437371	3.467262
AY940074	5.56097	5.125464	4.828658	5.332986	4.930694	5.439128	4.874517	5.310036	5.278873	5.295396	5.200119	4.848438	5.200119	5.534935	6.577144	6.382106	6.842776	6.50296
AZGP1	3.365348	2.987375	2.89236	2.860315	2.968095	2.900223	2.820327	3.113396	2.932096	3.072297	2.714171	3.00838	3.106554	3.061629	3.062031	2.914727	2.627075	2.986916
AZGP1P1	3.472787	4.066509	3.477575	3.398261	3.297726	3.544426	3.727238	3.798841	3.740782	3.802843	3.481646	3.602584	3.421282	3.586662	3.210396	3.619778	3.575058	3.359721
AZI2	6.7575495	6.5197045	6.725883667	6.566593	6.690519	6.574111667	6.606156333	6.442997	7.067484	6.826683167	6.495339833	6.657140167	6.543605333	6.474159833	6.303382167	6.160578667	6.211664667	6.413303833
AZIN1	10.961855	10.67198	11.06935	10.902585	10.947685	11.274295	10.930075	10.912815	11.13809	10.936345	10.96238	11.10514	10.76107	10.99637	10.51136	10.750295	10.666935	10.61967
AZIN2	5.606321	5.515264	5.635473	5.516995	5.411005	5.3988335	5.555688	5.5121695	5.4901965	5.677904	5.352548	5.6337335	5.519589	5.4888205	5.001811	5.278782	4.8560215	4.738259
AZU1	3.799698	3.852169	3.439216	3.673969	3.752925	3.674241	3.972463	4.16892	3.757739	4.024926	3.750156	3.780646	3.715433	3.797899	3.445694	3.692944	3.388975	3.491614
B2M	11.67317567	11.78980633	11.42427667	11.388129	11.52992967	11.61666533	11.34774	11.955177	11.44777667	11.08732933	11.97696933	11.83666667	11.79057067	11.93831633	12.49849967	12.39425867	12.53419933	12.44353167
B3GALNT1	5.044432333	3.361532667	5.375809	5.374368	4.796264	5.244188	4.459541	4.253430667	4.924079333	4.374162333	6.040876	5.037314333	4.980966667	5.314447333	4.469981	6.568176667	4.734775667	5.615047667
B3GALNT2	4.62185825	4.926326	4.70441075	4.97309875	4.61504925	5.2922725	4.72558875	4.88361425	4.57999975	4.6653555	4.933924	4.5383235	4.497027	4.63106175	5.28812225	5.62438475	5.3813995	5.418153
B3GALT1	3.411952	3.3551705	3.4104925	3.1551745	3.06961	3.5051335	3.320604	3.368123	3.222877	3.1986735	3.2345585	3.3835225	3.1785765	3.185165	3.214904	3.11751	3.153558	3.328819
B3GALT2	2.507884	2.45372	2.5717745	2.5631935	2.4846345	2.5037575	2.5459425	2.4740135	2.4629075	2.491506	2.467275	2.5558055	2.40509	2.5622235	2.685059	2.883919	2.721165	2.918006
B3GALT4	5.37378	5.478293	5.7217425	5.025477	5.4998955	5.3659295	5.622576	5.482254	5.4228455	5.3585655	5.1393825	5.3956985	5.428372	5.3729035	4.930927	5.593367	5.267676	4.9451475
B3GALT5	4.052860667	4.104152	4.0836	4.142374667	4.109178333	3.969541	4.113145333	4.177896667	3.989124	4.071880333	3.883618667	4.029224667	3.927618667	4.108173	4.035404667	3.996506333	3.935279	3.772789667
B3GALT6	5.996679333	6.566463333	6.509164667	6.055394333	6.119170333	6.943572667	6.484313667	6.297988333	6.323256667	6.482951	6.240037333	6.377492667	6.252312667	6.213199667	6.294232	6.038381	6.230514	6.020902333
B3GALTL	3.6620775	4.047726	3.885617	3.951912	4.198783	4.2709935	4.071191	4.1517685	3.8766245	3.962469	4.0594465	3.8247885	3.823331	3.8997945	4.6258235	4.334017	3.7029245	3.980674
B3GAT1	4.925001	5.057774	4.962191	4.947919	4.938439	4.601052	4.949012	4.871706	4.886318	4.760738	4.714251	5.075946	5.128109	4.842469	5.23463	4.862532	4.99341	4.455118
B3GAT2	3.8060605	3.640053	3.581199	3.4474435	3.437726	3.695902	3.6910325	3.577879	3.6343175	3.395315	3.836776	3.6083145	3.5575385	3.6612165	3.58365	3.847529	3.5954475	3.669839
B3GAT3	6.994335	7.2358565	6.7305465	7.1927245	7.020738	7.2487745	7.1094825	7.252702	7.2043175	7.0305605	6.833259	7.0547555	7.0127535	6.8444185	6.579014	6.6317805	6.6549065	6.4753835
B3GNT1	6.3330625	6.330068	6.2671515	6.466089	6.350893	6.283951	6.310886	6.3562035	6.505086	6.3576245	6.1782455	6.3599225	6.3160635	6.323899	5.972377	5.8791915	5.6329765	6.088041
B3GNT2	8.044947	7.90554	8.395749	8.312811333	8.296381	8.695481333	8.061691667	7.958731333	8.337409667	8.511420667	8.281055	8.213257	8.307721	8.289095667	8.561870667	8.508066	8.246627	8.270965333
B3GNT3	6.041842	5.959422	5.80811	5.673604	5.749337	5.582368	5.987903	5.899457	5.533713	5.67008	5.51699	5.920933	5.834297	5.882916	5.863702	6.162063	5.95265	5.74893
B3GNT4	6.167825	6.396836	6.468407	6.008697	6.310124	6.015733	6.473172	6.259993	6.195891	6.320417	5.825943	6.044145	6.302413	6.282384	6.293978	6.348844	6.07164	5.541361
B3GNT5	3.752027333	3.968482	3.661928333	3.686039333	3.768443333	3.897445667	3.838156667	4.459879667	3.804382333	3.709048333	3.727486667	3.861801	3.67615	3.759373667	3.699294333	3.801542333	3.621983667	3.590146667
B3GNT6	5.0670685	4.929172	5.136672	4.980302	5.0983925	4.9268215	5.095951	4.977032	4.9649525	5.233107	4.767095	4.7550045	5.147169	4.93711	4.8617725	4.643313	4.515261	4.7359375
B3GNT7	5.240616	4.730229	5.4788595	5.32272	5.96815825	5.2227085	5.368987	4.76644275	5.487512	5.3497805	5.58966125	5.07884825	5.37736025	5.17444625	5.10590625	5.61665025	5.52528375	5.0642805
B3GNT8	5.126553	4.66503	4.90587	4.719682	4.75912	4.390553	4.684631	4.565611	4.434374	4.692346	4.779531	4.467627	4.756956	4.87678	4.332494	4.593154	4.337965	4.150826
B3GNT9	6.384398	5.96186	6.168529	5.961062	6.171247	5.945926	6.274713	6.327363	6.360745	5.931603	5.929611	6.432421	6.020244	5.990021	5.940978	5.845717	5.67084	5.297555
B3GNTL1	6.0148205	5.797064	6.0479345	6.075047	5.7768875	5.579964	5.7477455	5.751246	5.744017	5.8042235	5.636234	5.579908	5.840608	5.859346	4.6912675	5.0978965	5.176848	5.5042505
B4GALNT1	4.4094055	4.3272945	4.331557	4.2659825	4.378361	4.1417535	4.450731	4.3706405	4.468909	4.4258145	4.4535985	4.2517215	4.269629	4.425788	4.318292	4.5200725	4.161001	4.3800245
B4GALNT2	4.076652	3.855287	3.731591	3.788283	3.623457	3.737978	3.975966	3.757583	4.213546	4.022223	3.481522	4.019747	3.847254	3.831174	3.452399	3.156905	3.525286	4.020339
B4GALNT3	4.770314667	4.977842	4.992323333	4.857736667	4.769091333	4.850569667	5.075422667	4.961757333	4.935412333	4.957484	4.807163	4.890261333	4.848251	4.732051667	4.837993	4.869221	4.658911667	4.611764333
B4GALNT4	4.1923585	4.087303	4.3253245	4.2084025	4.0871015	4.0020605	4.1206645	4.40284	4.103034	4.3886715	4.1537765	4.029853	4.069195	3.9221135	3.784276	3.495799	4.0504775	3.6862785
B4GALT1	6.268959	6.697202167	6.082714833	5.585131167	5.905641333	6.422518667	6.000443667	5.819961	6.088754667	6.155734167	6.662318167	6.408694833	6.309263833	6.373676	6.4390485	6.564293333	6.112252833	6.080056167
B4GALT2	6.34519	6.146009	6.073874	6.537715	6.460773	6.373363	6.18295	6.415069	5.995845	6.130982	6.261826	5.92795	6.41136	5.946147	5.736629	5.846268	6.122097	5.933817
B4GALT3	6.3255875	6.7834615	6.0471845	6.318709	6.245565	6.1663565	6.5942515	6.722002	6.513245	6.0162915	6.1722635	6.3613665	5.9990615	6.199668	5.776895	5.7355645	6.077644	5.886517
B4GALT4	7.9963925	7.9226555	7.4901245	7.6136095	7.618594	7.322678	7.98803	7.7038255	7.919889	7.6734355	7.5019055	7.699589	7.5822735	7.3818545	7.0490735	6.6437975	7.1414955	6.6202975
B4GALT5	8.990507	8.907078	8.867893	8.073618	8.6673955	8.667028	9.0151485	8.8087455	9.312544	8.6709365	8.704935	8.8925615	8.9647045	8.3644345	8.2724355	8.573898	8.6829325	8.564575
B4GALT6	7.8930825	7.06495125	8.39611475	7.817526	7.6670695	7.9806855	7.876407	7.36835825	7.903893	8.1326915	8.25508075	8.015533	8.00647375	8.00002425	6.48053625	6.9032865	7.30563175	6.061034
B4GALT7	6.9221435	6.797118	6.775867	6.916837	6.835484	6.6295385	6.9316895	6.8111345	6.8943815	6.7692005	6.8685705	6.7936635	6.613389	6.713003	6.12135	6.1451225	6.51927	6.3227045
B9D1	6.057389	6.310378	6.017499	6.456308667	5.617874333	5.996711333	5.932175	5.977531333	6.218359667	6.137082667	5.837632667	5.831615	6.176025667	5.775112	5.83541	4.861319667	5.258329333	5.323982
B9D2	6.92363	6.753209	7.123731	6.668123	6.702846	6.688868	6.77528	6.799805	6.887459	6.72308	6.804418	6.397927	6.844759	6.549711	6.040751	6.152089	6.053049	6.060767
BAALC	3.269457	3.346997	3.1931755	3.032587	3.239263	3.1786165	3.3288505	3.320987	3.425435	3.2327005	2.9726995	3.159455	3.1754835	3.0776565	3.3028105	3.5044465	3.0090335	3.461383
BAALCOS	4.2713825	4.102178	4.404418	4.1557475	4.201333	4.222765	4.3029625	4.210341	4.423006	4.2341465	3.9761795	4.5827495	4.299151	4.4082695	4.3553755	4.380457	4.3167735	4.030447
BAAT	5.11839	5.24946	4.988937	4.975624	5.112752	5.055348	5.156811	5.089691	5.039829	4.990387	4.869853	4.903304	5.062284	5.06097	5.359983	5.103604	5.073309	5.181134
BABAM1	9.684954	9.557043	9.649988	10.02722	9.948017	9.568079	9.597813	9.76428	9.597654	9.62303	9.755688	9.617037	9.897842	9.685375	9.022446	9.196886	9.008602	9.116507
BACE1	4.73351575	4.76504975	4.92650875	4.82128275	4.9114305	4.82034675	4.89968825	4.84734	4.807959	4.8405035	4.54090225	4.704477	4.934701	4.7495995	4.787438	4.62477675	4.785346	4.51828375
BACE2	3.648616333	3.777764667	4.260718333	5.191352	4.039642333	3.615717333	4.522626667	3.701811333	4.425261667	4.714984667	4.054492333	3.843174667	4.540048667	3.734179667	4.182118	3.779153667	3.884981667	4.093764667
BACH1	5.949744333	5.577257	5.833095333	5.569880333	5.264012333	5.315139333	5.655947667	5.602546667	5.792474	5.617250333	6.025849333	5.537567	6.011674667	6.019141667	5.793885333	5.615513667	6.335250667	5.83849
BACH2	3.703859	4.837126	3.589824	3.688033	3.6835845	3.755662	4.048756	4.0332015	3.799568	3.6122615	3.6226115	3.860601	3.571	3.7451335	3.574652	4.090743	4.1760355	4.4227065
BAD	6.880690667	6.892056667	6.975147667	6.618630667	6.799039667	6.660486	7.002567333	6.787206667	6.864813	6.677851667	6.688896667	6.520900333	6.649058333	6.47672	6.149264	6.073723333	6.349953	6.419721
BAG1	8.084837333	8.233546	7.688576667	8.405242333	8.037847667	8.426755667	8.164905333	8.118425333	8.079003667	8.044414	7.915909	7.972072667	7.659079	8.012911667	8.042554	8.11744	8.047231667	8.192773667
BAG2	6.352989667	6.523622667	6.225282333	6.648171667	6.531682667	6.425125333	6.470916333	6.509474667	6.416791	6.052617667	6.602197	6.474287667	6.445215	6.521314667	6.794554333	6.763215	6.600249667	7.006032333
BAG3	6.231397	5.318916	3.792521	6.070584	4.488438	7.399768	4.921741	5.846231	4.916532	4.548389	4.759416	5.199214	4.810432	3.928321	5.111595	4.138646	4.232847	5.022277
BAG4	7.690505	7.224323	7.476167	7.721580333	7.850969667	7.429685667	7.662147	7.609564	7.610867333	7.745095	7.548615	7.450833333	7.669084667	7.415189667	7.235175333	7.05739	7.154936333	7.488243
BAG5	7.725676	7.782944667	7.687899667	7.929941	7.992631667	8.182465667	7.656657	7.819774667	7.559884	7.779652333	7.935971	7.828948333	7.722164667	7.959920667	8.240730667	8.239741667	8.195093667	8.394491
BAG6	8.641168	8.59331875	8.44282	8.4259595	8.3270415	8.517581	8.50524025	8.4681785	8.56596125	8.3882485	8.3461945	8.504594	8.65834425	8.5956615	8.35710175	8.37242125	8.330156	8.20059175
BAGE	3.18527975	3.1054555	3.258583	3.09572175	3.08286225	3.0391295	3.156954	3.03364775	3.106631	3.10351625	3.10310225	3.1392275	3.2204765	3.188638	3.325471	3.5900235	3.24759875	3.491119
BAHCC1	4.860732333	4.914651667	4.926623333	4.917494333	4.655065333	4.710863333	4.967276667	4.743189667	5.044685333	5.046154333	4.686563333	4.753940667	4.682513667	4.931795333	4.463002333	4.636123	4.312764667	4.251355333
BAHD1	6.715034	6.786682	6.877986	6.9046	6.997176	6.879642	6.880655	6.764536	6.753471	6.863786	6.918067	6.690741	6.812914	6.691095	6.614077	6.793619	6.833438	7.1031
BAI1	5.6758	5.436461	5.650825	5.559173	5.425163	5.315386	5.392692	5.664366	5.381781	5.559404	5.250761	5.514725	5.508578	5.527916	5.130171	4.888544	5.256495	4.962865
BAI2	3.499569	3.80222	4.22084	3.439478	3.727987	3.635353	3.660662	3.646353	3.674598	3.62113	3.571028	3.623522	3.627643	3.824989	3.445694	3.207781	3.417513	3.13809
BAI3	2.645503	2.549678	2.6763835	2.569266	2.646104	2.5159025	2.7216075	2.649619	2.7063065	2.5987555	2.458253	2.6027755	2.8130925	2.678751	2.721264	2.786995	2.6165315	2.5864755
BAIAP2	4.9954715	4.780249	4.6922265	5.058273	4.7679115	4.77323575	4.79666175	4.82864575	4.85314925	4.93678325	4.62882875	4.87399025	4.62302525	4.7207	4.51335825	4.43989725	4.4436425	4.52154625
BAIAP2-AS1	4.8668216	4.8111554	4.8146456	4.7643796	4.8182908	4.7010128	4.8360572	4.7759844	4.8140548	4.8203242	4.684808	4.7407244	4.6639224	4.7364384	4.7578752	4.8405086	4.4246168	4.4681844
BAIAP2L1	8.382222	7.493715	7.972035667	8.167910667	7.774695	7.646579	7.947816333	7.076610667	7.781826	7.741347333	7.318023	7.637015333	7.985807	8.282072333	6.083826667	5.261087667	6.42003	5.525753667
BAIAP2L2	4.4197295	4.2978615	4.4284225	4.472838	4.299382	4.3658875	4.454277	4.4012835	4.423691	4.4980975	4.3022345	4.436549	4.353829	4.4320475	4.474628	4.2540965	4.165239	4.20438
BAIAP3	6.2233415	6.062658	6.103595	5.854737	5.7687555	5.923906	6.186214	6.0906765	6.2654255	5.8230475	5.80443	6.0354825	6.0827585	5.9805925	5.691948	5.335251	5.1451985	5.726224
BAK1	8.191628	8.125008	7.758696	8.174721	8.208819	8.111089	8.43105	8.498362	7.859213	8.104971	7.728434	8.025537	7.749563	7.806693	7.776294	7.428498	7.720706	7.787449
BAMBI	4.462087	4.810897	4.354028	4.385019	4.240254	7.368406	4.973523	4.480967	4.450229	4.968548	5.687002	4.216899	4.952068	4.847791	4.266872	5.085969	3.877976	4.158291
BANCR	4.902008	4.668571	4.89251	4.745288	4.702178	4.578487	4.86191	4.690051	4.67412	4.911876	4.05598	4.650707	4.931767	4.599392	4.760735	4.886318	4.302542	4.503273
BANF1	8.924341	8.792884	8.69747	9.50201	9.348942	9.078341	8.6924	8.883307	8.714279	8.778203	9.025288	9.12887	9.084238	8.809612	10.04847	10.16045	10.11072	10.02915
BANF2	3.383469	3.398154	3.446427	3.786162	3.596411	3.394997	3.670536	3.542729	3.537409	3.786611	3.345756	3.52826	3.518345	3.469353	3.877467	3.54015	3.586166	3.599368
BANK1	5.014530667	7.551288667	5.515767	7.287488667	5.774050333	9.842959667	5.613635333	6.400631	7.610646667	6.448854333	6.087786333	6.846211333	6.073335	4.622383	6.728457333	6.821597667	6.338207667	7.477329333
BANP	8.28295	7.991011	8.195431	8.022897	8.008798333	8.184600667	8.064836	8.008637667	8.059601667	8.248325	8.278399667	8.147199	8.385036667	8.234572667	8.088416333	7.983535333	8.303297667	8.137524
BAP1	7.311141	7.579169	7.180467	7.3843275	7.700607	7.3932445	7.3374825	7.4148825	7.4630615	7.412294	7.242945	7.334585	7.5193045	7.3136235	6.456744	6.09026	6.060588	6.410558
BARD1	7.851506333	8.076840333	8.237572	8.324238667	8.134546	7.977273667	7.997578667	7.882407	7.878807667	7.929371667	8.616233	8.373346333	8.552681333	8.467757333	8.489248667	8.452557333	8.551802667	8.419846
BARHL1	6.447995	6.644158	6.777662	6.526332	6.297411	6.47852	6.839328	6.498535	6.66515	6.577868	6.340739	6.514224	6.581943	6.56358	6.305182	5.814988	6.751608	6.228761
BARX1	4.300128	4.04115	3.92462	4.107352	3.87627	3.814152	4.013431	4.184763	4.26993	4.136617	3.958038	4.156987	4.248785	4.0082	4.266872	3.943324	3.932431	3.318198
BARX1-AS1	4.972601	4.97536	5.255404	4.833876	5.064305	4.876095	5.035104	4.898454	4.982427	4.922884	4.787617	4.842442	5.074693	5.046113	5.249692	4.800533	5.371473	4.897487
BARX2	5.287549	5.37749	5.331089	5.357419	5.213288	5.086827	5.181403	5.492428	5.327272	5.300391	4.957607	5.045109	5.066623	5.00036	4.120743	4.59957	4.866471	4.289457
BASP1	9.00816	8.8505945	8.621304	8.3493615	7.6779055	8.430386	8.591365	8.533542	8.5661955	8.3332395	8.1001295	8.519735	8.27272	8.2027685	7.8276	7.689712	7.9904165	7.910236
BATF	9.976429	10.1422	10.17514	10.28675	10.05314	10.05379	10.20276	10.37618	10.15943	10.30645	9.862436	9.800791	10.02314	9.85365	9.132065	8.904919	9.17177	9.451801
BATF2	4.650782	4.436291	4.954695	4.898779	4.649903	4.548484	4.872988	5.067286	4.284728	4.84057	4.843843	4.805585	5.082666	4.679998	4.800498	4.385548	4.60473	3.749012
BATF3	8.663704	9.692719	9.200509	8.768769	9.098729	9.773676	9.723776	10.34964	9.347034	9.114019	9.359251	8.866506	8.893441	8.381762	8.516425	8.596425	8.249603	9.147687
BAX	9.1519295	9.2071555	9.4209315	9.3147385	9.25925	9.466718	9.2159055	9.136364	9.060381	9.733317	9.6850365	9.5157675	9.5740375	9.4988745	9.138097	9.2455545	9.2987895	9.5590055
BAZ1A	9.843076	10.0974355	9.7900375	10.0168915	9.4831745	10.1204	9.9503195	10.41897	9.999523	10.310885	9.841923	9.711774	9.4027715	9.4860285	10.24926	10.323485	10.1595065	10.339635
BAZ1B	6.1422925	6.3090825	5.92256825	6.12144	6.161463	6.20866625	6.20064325	6.29828425	6.10964375	6.091768	6.17197675	6.2844015	6.04000525	6.08320175	6.17459175	6.24449725	6.3660195	6.1187915
BAZ2A	6.42478575	6.46220825	6.30886575	6.08801375	6.20674225	6.15907425	6.27395925	6.3985205	6.3762205	6.1993775	6.20702475	6.28357325	6.34896875	6.205051	6.26513875	6.35090125	6.27436275	6.30457175
BAZ2B	8.391098	8.059458	8.571609	7.864411	8.132484	8.816708	7.83725	7.999938	8.487782	8.248798	8.312809	8.817709	7.540638	8.810215	8.858385	9.25588	9.02952	8.546074
BBIP1	7.4101365	7.56015875	7.73877025	7.56868425	7.38935575	7.8366695	7.50175825	7.483883	7.43803275	7.63593675	7.40343725	7.41361125	7.50457325	7.5306525	7.53984175	7.35502825	7.3373545	7.44573725
BBOX1	3.16538	3.110487	2.860698	3.179557	2.852523	3.028292	2.807081	2.818494	3.200596	3.024649	2.716113	2.658873	2.878532	2.782781	3.338198	2.861844	2.92037	2.970824
BBS1	5.802230333	5.708176667	5.799586	5.700966	5.868088	5.691213667	5.643107333	5.538196333	5.919337667	5.862433333	5.563739667	5.834265	5.748478	5.753554667	5.710856667	5.400648	5.612874667	5.387514
BBS10	6.298916	5.633183	6.56068	5.940777	6.14408	6.395157	6.077414	6.111397	6.303974	6.209245	6.3659	6.434294	6.436378	6.52545	6.534624	6.715528	6.625436	6.737255
BBS12	4.633392	4.976987	4.275134	4.870381	5.307279	4.387852	4.955964	5.166125	4.672715	4.410328	5.150033	4.227586	4.425598	4.659376	4.840388	4.597423	4.534451	4.630304
BBS2	6.874522	6.660071	7.578008	6.474962	7.469213	7.076664	6.352194	5.230204	7.001004	7.300806	7.463298	7.384892	7.268447	7.059865	6.868438	7.257478	6.475222	6.519621
BBS4	7.2230085	7.038117	7.749303	7.487643	7.713921	7.230381	7.4153865	7.285259	7.3061425	7.482799	7.5339175	7.268255	7.585882	7.328407	7.00888	6.9054325	7.0099995	7.118202
BBS5	4.51148	3.794968	3.870601	4.5486	4.811429	3.835867	3.901643	3.759781	4.102693	4.463348	4.450418	4.03514	4.379251	4.432736	3.72074	3.604873	3.726791	3.543881
BBS7	6.343911	6.220792	6.3089405	6.6181455	7.187245	6.399635	6.4838585	6.6600465	6.540289	6.869428	6.6849755	6.1986795	6.558657	6.1294505	6.0601805	6.2616875	6.135841	6.607557
BBS9	4.5064774	4.6148322	4.458068	4.63264	4.92854	4.2731682	4.4950576	4.5732894	4.4820458	4.5833598	4.233618	4.4040264	4.4207474	4.2590018	4.126249	4.0922688	4.3247926	4.393619
BBX	7.267827429	7.263181429	7.379361429	7.149789143	7.232513143	7.169761143	7.083023143	7.062968429	7.122913714	7.270272714	7.527459857	7.433391286	7.393414143	7.437158143	8.106337286	8.267421571	8.177239857	8.415648714
BC010186	6.072983	6.18009	6.25947	6.09671	6.240819	5.761914	5.983662	5.864554	6.125851	5.818699	6.407229	6.290199	6.445453	6.251804	5.916824	5.37402	5.652007	5.125098
BC012193	4.390765	4.383986	4.489453	4.50426	4.65189	4.893422	4.880934	4.429171	4.290887	4.569207	4.871798	4.63226	4.718967	4.92626	4.959503	4.979441	5.166899	4.659073
BC015159	3.1798	3.396677	3.203001	3.348561	3.071406	3.289584	3.327928	3.546639	3.184889	3.288967	2.985241	3.429499	3.6046	3.404036	3.229163	2.870807	3.976966	3.239709
BC016361	3.236837	3.036835	3.26017	2.975271	2.843071	3.033535	3.120111	3.099221	3.116701	3.034471	3.070994	2.892797	3.320671	2.782117	2.875876	3.489131	2.856909	2.606362
BC017209	3.218794	3.480437	3.111685	3.236709	3.22708	3.277786	3.419597	3.495693	3.481969	3.358968	2.985241	3.222315	3.220768	3.211509	3.504175	3.409147	3.27223	3.193763
BC021061	3.46469	3.30263	3.417254	3.54798	3.332179	3.347286	3.56714	3.333327	3.326249	3.301519	3.497972	3.519015	3.445868	3.190671	3.880203	3.209984	3.761385	3.48403
BC022047	5.970103	5.765467	6.405585	6.279122	6.243782	6.070953	5.938267	5.892975	6.168271	6.015767	6.621048	6.557637	6.02799	6.531991	6.662531	6.342878	6.804976	6.757396
BC022892	2.923872	3.072002	3.226379	2.765	3.355814	3.058189	3.341458	3.50111	3.032807	3.10036	3.574968	3.410033	3.186548	3.380051	5.487678	5.425889	5.574095	5.574582
BC023201	4.759199	4.765662	4.609869	4.949683	4.704185	4.431901	4.569617	4.782163	5.077459	5.173256	4.52889	4.492985	4.36663	4.484906	4.083277	4.560779	4.76499	4.858989
BC024169	2.776911	3.025332	3.127766	3.019649	2.962821	3.051972	3.1192	3.071899	3.144164	2.985626	2.948516	3.066476	3.039343	3.210382	2.752729	3.088144	3.525286	2.816723
BC027448	4.509434	4.3293105	4.4732935	4.3688555	4.3506525	4.381072	4.4923365	4.333275	4.434678	4.609637	4.2842295	4.498984	4.406494	4.453124	4.3883295	4.1643265	4.2944765	4.2471525
BC028044	2.740644	2.512333	2.70619	2.539079	2.905374	2.765992	2.65935	2.662679	2.740609	2.726328	2.540061	2.658873	2.529554	2.781679	2.751835	2.716047	2.45193	2.984939
BC028670	4.141747	3.859196	4.18267	4.026042	3.720965	3.597665	3.752918	3.92171	3.870431	3.862418	3.776985	3.673964	3.896026	3.806738	3.752499	4.532018	4.13264	3.335387
BC030152	6.269907	6.079083	6.361943	6.55504	6.416383	6.567123	6.376832	6.287036	6.252712	6.443408	6.241585	6.332856	6.419677	6.368505	6.462698	6.078028	6.461463	5.852387
BC032415	3.51125	3.590116	3.315909	3.343964	3.425596	3.1844545	3.394106	3.3006285	3.335628	3.2526645	3.959288	3.6236865	3.589267	3.8064295	5.3630825	5.1788575	5.6542275	5.703128
BC033164	5.511526	5.545014	5.71353	5.656778	5.601221	5.534766	5.734293	5.547768	5.717998	5.603722	5.521053	5.587387	5.624397	5.59084	6.106356	6.027757	5.987178	5.377038
BC033241	3.036206	2.519152	2.474689	2.705808	2.635028	2.648909	2.658958	2.326806	2.499325	2.663058	2.36597	2.573388	2.721696	2.594302	2.814338	2.488846	2.845454	2.827513
BC034416	3.558584	3.68972	3.824086	3.5651	3.662836	3.395385	3.955556	3.607237	3.716259	3.708119	3.471829	3.519654	3.723854	3.697204	3.463824	3.615886	3.930148	3.049511
BC034444	3.152499	2.85875	3.247719	2.837324	3.181443	3.136143	3.111405	3.152131	3.101764	2.969171	2.919829	3.174215	3.039343	2.903056	3.417731	3.653309	2.712885	2.91987
BC034788	2.999002	2.7761	2.955635	3.113022	2.942993	2.939361	3.00197	2.879703	3.105111	2.785301	2.768461	2.980788	3.128533	2.895118	3.035888	3.06675	2.913754	2.913156
BC035400	3.125134	3.230139	3.139476	3.171731	3.463969	3.383469	3.452455	3.201054	3.267077	3.457976	3.164749	3.206576	3.095393	3.261115	3.611043	3.322911	4.09925	3.407039
BC036209	2.370802	2.421512	2.447794	2.340674	2.492047	2.351385	2.386619	2.501544	2.312336	2.446376	2.497014	2.329885	2.531943	2.307327	2.580851	2.254561	2.58614	2.291581
BC036311	2.780522	2.847587	2.863443	2.712634	2.825216	2.754047	2.748618	2.888566	2.706064	2.804833	2.515361	2.977972	2.851109	2.61532	2.797711	2.358117	3.395865	2.644891
BC038205	2.452659	2.639644	3.006086	3.100107	2.873383	2.90064	2.710114	2.747248	2.760934	2.62024	2.855892	2.983294	3.152234	3.117795	3.008367	2.603171	2.629115	2.938094
BC039122	3.517894	3.450898	3.747886	3.546031	3.558127	3.845295	3.510474	3.973818	3.569643	3.64316	3.389038	3.510508	3.637586	3.760649	3.810037	3.557498	3.714395	3.670269
BC039319	2.774754	2.863296	2.770013	2.710687	2.728353	2.863274	2.824421	2.896078	2.671537	2.78313	2.873335	2.750616	2.874598	2.724473	3.003589	2.78703	2.800035	2.77952
BC039487	2.465604	2.490211	2.521656	2.587774	2.465338	2.361449	2.341538	2.537411	2.49186	2.346449	2.499477	2.411597	2.381736	2.513012	2.410973	2.614081	2.842477	2.445655
BC039673	3.328394	3.356081	3.262277	3.05098	3.326852	3.247624	3.136813	3.109555	3.127662	3.151129	3.108185	3.23453	3.250373	3.058192	3.280936	3.293076	3.971416	3.250831
BC039686	3.93209	4.302931	4.043371	4.232716	3.876772	4.446662	4.327075	4.188932	4.162206	4.114452	3.985347	4.201878	4.152371	4.236768	4.327733	4.367301	4.090263	4.203833
BC040311	2.310863	2.54366	2.493543	2.564456	2.533114	2.390442	2.530229	2.602707	2.678667	2.458985	2.42314	2.4311	2.663994	2.388186	2.377545	2.837976	2.577791	2.689736
BC040734	2.714767	2.829728	2.817939	2.839066	2.711586	2.773492	2.720026	2.845702	2.452238	2.612132	2.905238	2.929084	2.879996	2.700272	3.15878	3.184539	2.869177	2.94227
BC040833	3.893688	3.737335	3.917036	4.059494	3.690897	3.817135	4.005363	3.662528	3.760458	3.707391	3.682991	3.659623	3.613513	3.744512	3.397939	3.76501	3.386805	3.723929
BC041025	4.336882	3.803413	4.062562	4.1876	3.845805	4.25271	3.527328	3.921521	4.2321	3.744958	5.050508	4.619071	4.38781	5.183802	6.304944	6.379742	6.941316	5.797634
BC041363	2.982315	2.807206	2.93392	3.072304	2.943106	2.861134	3.02394	2.947721	2.784305	2.753839	2.699912	2.840464	2.757254	3.124427	3.104259	3.488549	3.328325	3.168264
BC041998	3.039627	3.113647	3.151594	3.068956	3.17426	3.074293	2.904246	2.855375	3.147324	3.046525	2.810856	3.297238	3.247784	3.213894	3.124586	2.581935	3.054105	3.491614
BC042029	2.913797	2.756135	2.849256	2.640402	2.552856	2.571315	2.687868	2.921234	2.773924	2.711455	2.664214	2.970704	2.514245	2.567451	2.351193	2.618867	2.702654	2.490751
BC042366	2.591264	2.432972	2.48283	2.452339	2.331648	2.65603	2.574734	2.596736	2.641562	2.511117	2.429165	2.36389	2.443014	2.404797	2.69815	2.528929	2.758406	2.600955
BC042374	3.213881	3.187842	3.246347	3.075516	3.253815	3.383469	3.144888	3.1722	3.371014	3.213986	3.290084	3.449651	3.243697	3.406694	2.945708	3.507898	3.718072	3.631868
BC042590	3.375025	3.475448	3.367382	3.464322	3.457042	3.523504	3.315107	3.277391	3.283945	3.284696	3.638594	3.250661	3.501839	3.321508	3.646381	3.299911	3.606275	3.704007
BC043227	2.505229	2.609107	2.600765	2.582133	2.503262	2.485903	2.60658	2.678817	2.580913	2.744133	2.732068	2.478963	2.590507	2.59879	2.654656	2.732996	2.914382	2.782485
BC043291	3.450222	3.315549	3.579775	3.312535	3.499278	3.37941	3.706147	3.312801	3.426351	3.503917	3.420375	3.510068	3.229567	3.555995	3.618234	3.601097	3.164185	3.455643
BC043356	3.451354	3.393881	3.138878	2.839651	3.08344	3.194432	3.157328	3.190537	2.828211	2.914507	2.709826	3.193039	2.942643	3.264556	4.289703	3.3039	3.232949	3.983429
BC043540	4.5178655	4.683144	4.9145315	4.802796	4.887855	4.6216975	4.665733	4.554624	4.575937	4.6401425	4.344301	4.6319155	4.6501275	4.660514	4.594501	4.419957	4.300058	4.7706535
BC044596	5.063982	5.009388	4.878194	5.13266	4.849318	4.855985	4.892618	4.794975	4.80302	4.787467	4.902863	4.532217	5.110492	4.993496	5.346721	5.256513	5.593095	5.391816
BC044614	2.6312	2.576074	2.552807	2.599566	2.669343	2.604363	2.529467	2.511405	2.750719	2.702966	2.636484	2.53689	2.495709	2.633766	2.952074	2.964747	2.984872	2.870598
BC045559	2.603563	2.365724	2.606683	2.68185	2.471009	2.603349	2.54754	2.518854	2.546656	2.654645	2.692909	2.402024	2.668905	2.484956	2.763176	2.693578	3.022801	2.521643
BC045560	3.517481	3.515018	3.347879	3.40115	3.257416	3.536542	3.448326	3.553534	3.441111	3.614534	3.240307	3.396975	3.510005	3.421345	4.662899	4.532683	4.311658	4.316176
BC045779	3.694473	3.930593	3.984493	4.176873	4.043099	3.764317	3.907217	3.775254	3.794753	3.91102	4.270646	3.961328	3.840913	3.971798	3.91179	4.295077	3.925107	3.954165
BC045784	3.055705	3.12936	2.998747	3.303134	2.807027	3.005603	3.258927	2.999141	2.763675	2.987502	2.928407	3.027084	2.939486	3.083657	3.937527	3.305952	3.374616	3.796747
BC045788	2.921005	2.989937	3.004022	3.130894	2.930063	3.135478	3.157438	2.96568	2.838126	3.2969	2.978574	2.697156	3.040111	2.856468	2.533931	2.764212	2.845454	2.601905
BC045789	2.789554	2.824016	2.960604	2.959145	2.893742	2.581047	2.883048	2.71435	2.929115	2.839034	2.662769	2.828075	2.806682	2.904636	3.504892	3.501009	3.313159	3.063872
BC045791	2.63674	2.701507	2.76715	2.766389	2.740644	2.425123	2.627677	2.596805	2.603318	2.666461	2.492311	2.674403	2.539699	2.633121	2.680233	2.735848	2.673677	2.670822
BC045805	4.114255	3.70819	3.989679	3.82446	3.887731	4.056087	3.866708	4.001846	4.239305	4.198029	3.796921	4.091111	4.013533	3.772287	3.961215	3.776241	3.441464	3.797309
BC047364	3.069172	2.885404	2.791017	2.99683	3.02679	3.007796	2.81178	2.80846	3.058477	3.101889	2.891233	2.941698	2.851109	2.995173	4.138689	3.981733	3.70532	3.705795
BC047484	8.042509	7.849363	7.979924	7.708368	7.925504	8.122948	7.998399	7.993252	8.067844	7.737304	7.814068	8.043098	8.030905	8.229137	8.267626	7.957426	8.419077	8.192619
BC047615	2.476846	2.438964	2.586551	2.519441	2.412274	2.555589	2.512903	2.413508	2.518594	2.625692	2.342566	2.53832	2.624299	2.414757	2.50978	2.849947	2.596436	2.643555
BC047626	3.048394	3.20801	3.227177	3.330673	3.375568	3.03831	3.195029	3.025924	3.149884	3.338168	3.135913	3.039255	3.215644	3.461446	3.666138	3.218359	3.404049	3.278934
BC047644	5.229954	5.169831	5.27583	5.339017	5.334145	5.224458	5.425866	5.283603	5.23459	5.368794	5.181739	5.242453	5.387371	5.349126	5.186275	5.277369	4.995997	5.187679
BC047651	2.53268	2.741351	2.550713	2.731538	2.812428	2.604363	2.731538	3.01418	2.733694	2.490751	2.677919	2.882832	2.733222	2.856468	3.575491	3.109199	3.160801	2.763772
BC048132	2.465529	2.479505	2.478725	2.593465	2.596349	2.479505	2.474987	2.490751	2.52541	2.504151	2.674472	2.457338	2.418864	2.488433	2.681295	2.575828	2.840374	2.736879
BC048141	3.568532	3.533574	3.444897	3.550354	3.383469	3.631742	3.624553	3.64443	3.833227	3.447771	3.297103	3.59677	3.546966	3.460076	3.55533	3.679924	3.625111	3.778237
BC048420	2.485978	2.444453	2.515301	2.473632	2.522622	2.327252	2.253157	2.517685	2.273221	2.466022	2.396329	2.259331	2.252007	2.282526	2.317065	2.75843	2.749533	2.515243
BC048997	2.907835	3.072677	3.004022	2.885404	3.044466	3.135803	2.833502	3.055682	2.983846	3.145278	2.979081	3.014155	2.955466	2.848873	2.866314	3.336074	2.965662	3.098403
BC053951	4.153995	3.861609	4.12742	4.185397	3.962691	3.989337	4.363239	4.136721	3.977201	4.400862	3.90645	3.997366	3.98261	4.083045	4.242577	4.317597	4.438663	4.266538
BC062753	7.577125	7.608564	7.973053	8.042573	7.92362	8.289838	7.710311	7.818668	7.468576	8.022479	7.921139	7.688572	7.805271	7.789391	7.970661	7.748906	8.197816	8.139637
BC062763	4.465827	5.136711	5.02973	5.112739	4.690392	5.187834	4.9219	5.172982	4.70901	4.85463	5.098539	4.631361	4.640728	5.001085	5.24695	5.180619	5.179542	5.281755
BC069004	4.721209	4.634099	4.858835	4.777403	4.780705	4.881034	4.440989	4.455901	4.760552	4.748988	4.829267	4.8174	5.013058	4.709188	4.417097	4.742141	4.054067	4.169479
BC069739	3.585621	3.393095	3.188166	3.732316	3.726261	3.967748	3.292667	3.401939	3.343328	3.488271	3.818223	3.463783	3.533429	3.874945	3.527158	3.002971	3.416375	3.127648
BC069756	2.709636	2.663415	2.796834	2.637509	2.775909	2.703295	2.598804	2.594872	2.519583	2.470105	2.491803	2.736222	2.480547	2.777469	3.148634	2.836412	2.686223	3.591847
BC069776	5.344076	5.866321	6.356925	5.661213	5.96337	6.109752	5.987722	5.635301	5.508046	5.32279	5.911845	5.99647	5.583205	5.976518	4.794083	4.665136	5.127621	5.355822
BC070118	5.330486	5.122431	5.383324	5.150236	5.068367	5.013992	5.412741	5.113253	4.997422	5.192765	4.905013	4.900043	5.264784	5.171293	4.729554	5.01864	4.598188	4.473734
BC070490	2.705294	2.882579	3.123639	2.854286	2.839038	2.92954	3.034783	2.99031	2.782482	2.799644	2.87554	2.656723	2.793993	2.874997	2.491671	2.700449	2.626914	2.696338
BC079832	5.392063	5.158113	5.462587	5.622141	5.289837	5.230174	4.968009	5.107637	5.375251	5.313985	5.090719	5.768074	5.400593	5.253529	4.519303	4.651313	5.011633	4.093195
BC113958	3.139528	3.462312	3.49347	3.177455	3.007858	2.99191	3.188993	3.160416	2.893595	3.049937	3.094487	3.131887	3.382408	3.27825	3.892906	4.222191	3.505608	3.50287
BC130595	4.820065	4.509956	4.68866	4.656142	4.677568	4.814498	4.873563	4.512335	4.778884	4.908676	4.5467	4.878783	4.755513	4.669188	4.977162	4.072268	4.266961	4.777119
BCAM	5.4087845	5.487514	5.0714105	5.129446	5.0189365	5.096084	5.201214	4.9942625	5.0289815	5.27753	5.002008	5.1305835	4.7735015	5.0487065	4.939779	4.8747035	4.906854	4.5568285
BCAN	5.536084	5.4679805	5.49633975	5.272912	5.34611175	5.23270125	5.428647	5.3473065	5.49313375	5.45614775	5.071495	5.464219	5.30197725	5.25735525	5.0568965	4.81010725	4.91762025	5.06746275
BCAP29	6.0982255	6.232229667	6.3879035	6.5626225	6.6775685	6.558321833	6.488229667	6.408637833	6.302371667	6.427526	6.658649167	6.2452355	6.261645333	6.333965333	6.162211333	6.30847	6.4893845	6.2581675
BCAP31	9.044401	9.425232	9.067009	9.469488	9.502901	9.539757	9.395102	9.426294	9.075792	9.212585	9.211285	9.209944	9.221685	9.14995	9.188197	8.936068	8.784666	9.180605
BCAR1	4.8833315	4.8887645	5.143872	5.0385985	5.119306	4.9111605	5.0852105	4.7941705	4.920621	5.0057595	5.027761	4.842062	4.9255315	4.809909	4.809846	4.7464415	5.091713	4.57254
BCAR3	6.796021	7.463195	4.832189	6.377786	6.069483	6.334486	6.526815	7.665335	6.053482	5.251758	5.594856	6.927344	5.152006	5.647474	5.903348	5.178578	5.08594	5.514813
BCAR4	3.803056	3.641629	3.875091	3.553195	3.689246	3.632422	3.766097	3.748003	3.652634	3.510898	3.541986	3.98431	3.751568	4.118082	3.288672	3.612152	3.325823	3.618158
BCAS1	5.829607	5.749121	5.937201	5.939708	5.975783	5.880053	5.77512	5.802251	5.962194	5.949322	6.321594	5.948517	6.211685	6.187294	5.70997	5.690244	5.731278	5.284985
BCAS2	10.05712	10.02027	9.68928	10.22809	9.705452	10.08646	10.15396	10.23759	10.03459	10.12574	9.996374	9.882999	9.686859	9.758746	10.165	9.988483	10.10094	10.1794
BCAS3	5.656922	6.141062	6.605112	5.713257	6.039067	5.904523	6.720499	6.064134	5.720434	5.923793	7.095978	5.936628	6.581791	5.601248	5.59409	5.71212	6.79534	5.318648
BCAS4	6.957399	6.5497034	6.9954158	7.0033844	7.1086844	6.7494192	6.6227424	6.5260986	6.946121	6.8137788	7.0336388	6.859751	7.1393216	6.8787644	6.3200902	6.3457696	6.3716992	6.5172446
BCAT1	9.17612275	8.84720875	9.11820325	9.369652	9.12708975	7.49639225	8.426698	9.61264775	8.41326175	8.284826	8.41996775	9.2860555	8.41005525	8.89991175	8.045595	7.0957365	7.3205205	8.4028295
BCAT2	7.035267	7.006557	6.790331	7.3064915	6.973641	6.9827055	6.951413	6.9276315	6.8914505	7.0857935	7.0539635	7.068107	6.944726	6.829168	6.3330375	6.3723135	6.4581805	6.1151565
BCCIP	8.62204	8.538462	8.660295667	9.137675667	8.801691333	8.952009	8.644130667	8.788211667	8.328339	8.775881	8.801753667	8.558387	8.630843333	8.491803667	8.858181	8.794880667	8.646871	9.137136333
BCDIN3D	6.758681	6.797055	6.771589	7.167844	7.038588	6.830749	6.719206	6.675094	6.841135	6.871585	6.806517	6.99102	6.853021	7.093999	7.20311	6.605464	6.867584	7.461869
BCDIN3D-AS1	3.9390345	4.0365455	4.067438	4.344019	4.0199785	4.1751475	4.157594	4.044108	3.867052	4.092718	4.0772815	3.8992425	3.9330625	3.88004	3.884977	4.002971	3.599735	3.600396
BCHE	2.947902	2.700097	2.884372	2.908988	3.039342	2.563273	2.668225	2.739658	2.601117	2.776572	2.853307	2.733517	2.701044	2.808505	3.008367	3.255474	2.87021	2.87695
BCKDHA	9.684023	8.690282	9.495759	8.972435	9.000787	8.653582	8.919872	8.487165	9.25026	8.914042	9.186733	8.725414	9.684575	9.690732	8.493779	8.580003	8.527327	8.364305
BCKDHB	7.5058795	7.2421565	7.8877145	7.98053	7.7463355	8.1910525	7.392286	7.2687525	7.33545	7.8470665	7.787987	7.2905965	7.6872635	7.539764	7.2590545	7.3180025	7.2272145	7.2426165
BCKDK	8.371096	8.37398	8.427099	7.848645	7.869392	7.772857	8.451052	7.881474	8.490978	8.170907	8.132969	8.196466	8.279505	7.928356	7.320955	7.872359	7.416708	7.179763
BCL10	7.401524667	7.17608	7.349220667	6.712839333	7.055140667	7.183402333	7.200996	7.093535667	7.657748333	7.154379667	7.497429667	7.237415667	7.980123	7.478452333	6.814337333	6.514887333	6.725543333	6.67764
BCL11A	7.75960475	6.66592825	9.3265	8.509869	8.09064925	7.4628015	7.5571255	7.9243445	7.7992655	8.7988555	8.31390825	8.7046005	8.2957375	9.403429	9.725925	8.9276455	9.34766125	9.875991
BCL11B	3.364203333	4.167413333	3.446965667	3.354045	3.339432	3.791406667	3.413863	4.843599	3.363858667	3.299264667	3.238908333	3.311108333	3.117981333	3.207276667	3.239803	3.141627	3.187631	3.715898667
BCL2	7.6422415	7.43763	7.68833275	7.29074225	7.3627265	6.966311	7.50499425	7.13602625	7.599771	7.45229825	7.5518865	7.68442	7.8045605	7.56899575	6.92016825	7.00437375	7.20149925	7.01695425
BCL2A1	12.55268	11.7058	12.30177	12.05183	11.88097	12.48862	12.17204	12.34329	12.18574	12.4798	11.552	11.76171	11.73266	11.71073	10.95923	11.20659	11.41735	11.71466
BCL2L1	7.14747275	7.37744	6.8659225	6.72553175	6.5423555	7.0209945	7.34207075	7.3025605	7.216652	7.1631495	6.601647	6.986049	6.8125415	6.65889775	6.0323935	5.876443	5.8411525	6.07123775
BCL2L10	6.310736	5.888229	6.911839	7.604892	5.0967175	7.1461685	6.122155	5.406477	6.3774895	6.511584	7.194743	6.508895	7.1823095	7.021108	5.751716	6.1949325	5.7019305	5.975027
BCL2L11	6.907819143	7.445147714	5.913219286	6.607899286	7.899661143	5.396005286	7.149645286	7.010327143	6.822944857	6.932098	6.153855286	7.108594857	6.486506286	6.320998286	5.939219	5.701468143	5.367987286	5.995378571
BCL2L12	8.082449	7.915178	8.456478	8.587889	8.53722	8.173175	7.988634	8.044914	7.931751	8.084097	8.280185	8.161377	8.472017	8.19772	7.424481	7.837177	7.220561	7.437383
BCL2L13	6.5143352	6.4008778	6.963903	6.7393384	6.6202288	6.8126974	6.622823	6.4620786	6.62085	6.7984634	6.6169194	6.4880056	6.6382444	6.5380002	6.203934	5.7775886	6.1374876	6.0638584
BCL2L14	3.720053667	3.936854333	3.758922333	3.807366833	3.843760667	3.566210833	3.770397333	3.9125675	3.626119	3.815721	3.5287655	3.695288333	3.619834333	3.647107167	3.6063765	3.5651665	3.762417333	3.884514833
BCL2L15	3.861284333	3.943155667	4.158038333	3.927156	4.126825333	4.189007	4.008889333	3.848499	4.014154333	4.258989667	4.191406667	3.947615667	4.206761	4.034002667	4.356561333	4.440898333	4.227251333	4.147727667
BCL2L2	6.6741395	6.714021	6.494368	6.101757	6.376744	6.1518115	6.691437	6.5218165	6.5777095	6.417305	6.7098645	6.8044655	6.409666	6.5897805	6.1100795	6.312916	6.202335	6.186157
BCL6	5.118432667	5.884978333	4.613649667	4.469170667	4.182430667	4.392039667	5.480447333	5.686577333	5.288936667	4.565393	4.403961333	5.179118333	4.867702333	5.256195333	4.776981	4.538634	4.272695333	5.460568667
BCL6B	5.49356675	5.547278	5.6228765	5.42963025	5.4156405	5.39115875	5.62188925	5.4040765	5.382275	5.540119	5.261317	5.457979	5.417799	5.4464875	5.38733	5.35716175	5.41464325	5.075032
BCL7A	6.37694	5.381028	5.858462	5.933124	5.8120295	6.5952335	5.7395775	5.627291	6.1244625	5.2550465	5.9833875	5.8925305	5.9769565	6.2680925	6.4365125	6.7788305	6.1543015	6.6569265
BCL7B	8.239451	8.335052	8.163619	8.400058	8.404942	8.290364	8.528406	8.334537	8.068233	8.366158	8.026014	8.073428	8.023292	7.791839	7.555646	7.527641	7.720558	7.68223
BCL7C	8.96281	8.647603	8.822742	8.674395	8.797589	8.708326	8.883993	8.687319	8.54425	8.662098	8.798286	8.444595	8.867919	8.380773	7.400422	7.816308	7.984326	7.924068
BCL9	6.717142	6.953454	6.765182	6.555924	6.841179	6.804858	6.895058	7.064592	6.90126	7.036347	6.824638	6.987605	6.869003	6.918325	7.298553	6.995823	7.245896	7.0713
BCL9L	5.6956315	5.4279465	5.604308	5.344588	5.2975395	5.7474355	5.55683	5.473666	5.498691	5.724686	5.474977	5.413859	5.335648	5.511709	5.2048715	5.418936	5.066927	5.233053
BCLAF1	8.477090167	8.459219833	8.247767167	8.806538167	8.6938475	8.5821355	8.338639	8.641872667	8.535302833	8.298090833	8.625924667	8.510695667	8.432350833	8.609633833	8.7501105	8.738376	8.732998	8.749183667
BCMO1	3.304523	2.975503	3.896703	3.401457	3.834064	3.999348	3.748307	3.306057	3.58984	3.842114	4.60133	3.593595	4.061509	3.528853	2.901985	3.913642	3.515035	3.184935
BCO2	4.424323	4.092356	3.814018	4.068162	4.157342	3.844581	4.443068	4.097969	4.177231	3.986892	4.21808	4.15083	3.939001	4.205547	4.779852	4.762613	4.384429	4.750361
BCOR	5.5508865	5.97880725	5.24126925	5.20646675	5.17607775	4.819633	5.71511725	6.06662825	5.89969025	5.08616525	5.724111	5.71978375	5.46592775	5.43674175	6.24652675	6.24836875	6.2578785	6.41257975
BCORL1	4.8630125	4.7761165	4.948491	4.7323445	4.72097525	4.82034225	4.86189875	4.806759	4.90337225	4.78954625	4.6305925	4.7755945	4.990043	4.67104575	4.83123725	4.64504575	4.60337025	4.70860275
BCORP1	3.023624	3.073506	2.917461	2.822597	2.759482	2.983629	3.055127	2.981663	2.78015	2.807252	2.775602	2.895157	2.822337	3.074455	3.254088	2.945932	2.67678	2.783091
BCR	5.090726	6.056134667	4.586120333	5.767753	5.588491	6.984227	5.154711333	5.525699667	4.569958333	4.856975667	5.249802	4.560646	5.180835667	4.171813333	5.387888333	4.920827	4.690199	5.260969333
BCRP3	5.245905	5.089001	5.356028	4.9992605	5.1377265	4.906702	5.15748	4.8090275	5.1688535	5.298355	4.923325	4.906369	4.9975195	5.1173025	4.4293685	4.500387	4.370202	4.1945195
BCS1L	8.215365	8.286173	8.371003	8.865966	8.537995	8.396252	8.199728	8.484242	8.085775	8.556598	8.676249	8.208	8.534082	8.182281	8.564966	8.340146	8.149105	8.520235
BD495725	4.072072	4.101618	3.988704	4.031248	3.6499	4.09938	3.968414	3.914315	4.071948	3.693614	4.134846	4.297586	4.465905	4.216441	6.45321	5.805747	6.139324	6.368126
BDH1	5.945983	5.9869	6.2723505	6.565381	6.524627	6.373683	6.163329	6.0154355	6.0027425	6.2859205	6.4498345	6.1385055	6.521775	6.0050385	5.6687775	6.015921	5.368526	5.7100775
BDH2	6.299676	6.219094	6.3880925	6.6063	6.419364	6.495353	6.0481845	6.1469355	6.215386	6.281558	6.305434	6.398966	6.2043375	6.2077055	6.0351005	6.189795	6.07372	6.059801
BDKRB1	4.329979	3.898127	4.047474	4.125496	3.879015	4.123668	3.884753	4.391747	4.416629	4.278224	3.977647	4.252487	3.970642	4.198428	3.688048	3.401653	3.852895	3.936211
BDKRB2	4.676485	4.822948	4.870736	4.631993	4.860859	4.534873	4.738226	4.678407	4.85056	4.736858	4.60047	4.716348	4.830668	4.621873	4.642162	4.827665	4.878082	4.307203
BDNF	3.91867	3.9850615	4.0409815	3.866163	4.1045035	3.931228	4.129996	3.924638	3.8397685	4.1307985	4.1317775	4.069988	4.132234	3.893997	4.0009145	4.1985175	4.0887635	3.88722
BDNF-AS	2.6794	2.632267	2.4306105	2.5282265	2.590842	2.4653435	2.599125	2.5891425	2.4773145	2.502951	2.496539	2.463393	2.684183	2.5386885	2.6464145	2.715295	2.7948745	2.494068
BDP1	5.916127667	5.708970667	5.8213	5.934643667	5.659860667	5.622670667	5.808115333	5.681065333	5.792369333	5.749833333	5.836986667	5.661263333	5.751838	5.886886667	6.827151	6.580937667	6.682172	6.714266
BEAN1	3.164698	3.412604	3.24441	2.914796	3.328856	3.074021	3.014831	3.046326	3.112892	3.331095	3.015776	2.995361	3.276732	3.136304	2.881706	2.664366	2.964803	3.294717
BECN1	7.325828667	7.355902667	7.350389667	7.523050667	7.533820667	7.619795333	7.400358667	7.507602333	7.34921	7.535946333	7.37289	7.372657333	7.212494	7.336781667	7.119535667	7.217515	7.056194	7.22158
BEGAIN	5.412856	5.170782	5.178954	5.317063	5.050581	5.085075	4.916082	5.152926	5.411068	5.158707	5.201654	5.014452	5.234398	5.033536	5.005398	4.886679	4.928505	4.832624
BEND2	2.99397	2.991463	2.937227	2.822476	2.843176	2.99815	3.131774	3.201415	2.870989	3.0643	2.981622	2.893095	3.138867	3.038504	3.082147	2.933568	2.836864	2.615951
BEND3	6.421189	7.266773	6.018502	7.144715	7.047545	7.460678	6.691586	7.040474	7.180346	6.73897	6.988457	7.183179	6.395151	6.636927	6.620711	6.761886	6.789639	6.64625
BEND4	6.4829885	6.813559	6.8028875	6.550977	6.5966595	7.1568485	6.924196	6.5103	6.962937	6.7565725	6.9669895	6.3401915	6.766742	6.2665675	6.5836985	7.023187	6.9153475	6.8787325
BEND5	4.7579815	4.7949015	5.716188	4.3463935	3.996589	4.504699	4.809896	3.66429	5.4945415	5.6743605	5.5707725	4.8500915	4.6528275	4.204421	4.7900185	5.29702	4.848499	4.991875
BEND6	2.730073	2.812613	2.740819	2.598272	2.68012	2.857258	2.8534405	2.787437	2.90947	2.8014635	2.845102	2.809237	2.7795455	2.603692	2.6422965	3.713096	3.114882	2.62186
BEND7	3.589707333	3.456793333	3.590066667	3.502272667	3.534924	3.410215333	3.525052667	3.463893667	3.672705667	3.582074	3.447366	3.369295	3.485413	3.563395	3.435587667	3.290851	3.575262333	3.552637667
BEST1	5.379783333	5.456239333	5.514991333	5.378029	5.241461333	5.382815	5.525980333	5.68007	5.481135333	5.368810667	5.264912333	5.455344333	5.432854	5.34756	5.247887667	5.156265333	5.222708333	5.069283667
BEST2	4.256463	4.044025	4.251952	4.023339	4.231997	3.886043	3.935575	3.796563	3.861734	4.017988	3.725028	4.056727	4.166173	4.276544	3.518084	4.180832	4.084002	3.56816
BEST3	3.401644	3.417813	3.381183667	3.316384	3.370324333	3.446343333	3.421533667	3.344771667	3.349184667	3.460025333	3.266093333	3.437979	3.267405	3.276338333	3.356058333	3.401763	3.267105	3.511122
BEST4	3.62389	3.515244	4.043371	4.037919	3.36296	3.739597	3.653407	3.701115	3.829292	3.916913	3.59304	3.915219	4.40417	4.376148	3.853588	4.027901	3.23893	3.635278
BET1	9.321936	9.548029	8.831508	9.042321	8.981484	8.816951	9.209169	9.285365	9.282412	9.205396	8.801521	9.084351	9.162384	8.946467	9.022952	8.795277	8.938664	9.073032
BET1L	8.031947	7.929277	7.4348515	7.550406	7.222989	7.44716	7.7040835	7.767396	7.8867545	7.407347	7.233872	7.7587655	7.6874445	7.576236	7.1966945	6.979214	7.2417995	7.3075365
BEX1	3.74718	3.899122	4.238372	3.877737	4.078561	4.048817	4.165652	3.827283	3.921344	4.135046	3.928704	3.869156	4.204187	4.112467	3.89388	4.085293	4.116437	3.570236
BEX2	7.225291	6.398199	6.183525	8.335747	4.47679	5.749033	6.960889	6.017433	6.288877	6.8818	6.067322	6.716931	6.438747	7.139122	5.709044	5.470047	5.156111	6.532855
BEX4	7.463504	7.717363	8.335211	8.534782	3.059713	4.480851	6.396046	7.401372	6.084946	8.666512	8.191272	8.493963	6.007822	8.323712	6.926757	7.941669	7.629233	6.583631
BEX5	4.026843	4.964214	4.663946	4.873615	7.382776	4.927188	6.801938	6.645443	6.931113	5.801569	4.803917	4.388385	5.829599	4.791688	4.963775	6.785488	3.873177	3.860383
BFAR	8.706951	8.670685	8.616936	8.645077	8.774502	8.804138	8.579092	8.627365	8.859003	8.579855	8.788019	8.760469	8.786398	8.838753	8.636295	8.616236	8.630445	8.769138
BFSP1	3.306435	3.619655	3.486163	3.71961	3.440675	3.441717	3.320778	3.755858	3.6604	3.740061	3.499538	3.754911	3.326338	3.406621	3.547516	3.555988	3.67966	3.682123
BFSP2	7.364682	7.746012	7.428698	7.018682	7.792985	7.792572	7.396176	7.258877	7.434697	7.382236	6.578963	7.106586	6.437006	7.258138	7.271865	7.193557	7.562242	7.095873
BFSP2-AS1	4.7281545	5.207798	4.24332	4.297389	5.0627485	4.187987	4.487447	4.8396375	4.866533	4.586301	4.051211	4.867608	4.137504	4.3838675	4.2422585	4.2363145	4.5012485	4.3181455
BGLT3	5.082272	4.650238	4.777715	5.180191	4.64641	4.626181	4.893698	5.09851	5.043639	4.979359	4.609934	4.693704	4.840087	4.675443	5.140495	4.379838	4.667028	4.250668
BGN	4.837766667	4.748386667	4.602020333	4.64513	4.570714667	4.693765667	4.779626	4.876295	4.743965	4.716177667	4.494478333	4.691033	4.525367667	4.670910667	4.348713667	4.529059333	4.511032333	4.474464
BHLHB9	4.868011	5.107637	5.094765	5.16333	4.102066	4.225529	4.653757	4.806165	4.5136	4.980521	4.708302	4.982547	4.818559	4.781535	4.655014	4.487722	5.161112	4.603145
BHLHE22	4.0662225	4.944779	8.288352	5.382193	5.8586645	8.834217	7.674668	4.712208	7.648193	7.4718765	8.6449475	5.8817795	7.6474185	5.864829	4.4384735	8.727112	6.148759	4.9444385
BHLHE23	4.841462	4.719519	5.082279	4.906419	4.909654	4.982653	5.171193	4.938525	4.759012	5.062589	4.922077	4.696012	5.164618	4.787254	4.60779	4.968756	4.685931	4.652517
BHLHE40	10.7334225	10.609068	9.082962	9.456127	9.154103	9.7532155	10.641222	10.3288875	10.7245205	9.7444235	10.080708	9.97713	10.252181	9.280513	7.1427875	8.185072	7.5779005	8.1544275
BHLHE41	5.24570725	5.73733575	5.40909775	4.3125315	4.30648275	4.5660725	5.30574775	5.2634205	5.845678	4.61991275	5.16274475	6.30572925	5.4591245	5.3160915	4.784404	4.10681375	5.05485725	5.23718225
BHMT	4.132308	4.092259	3.982	4.017281	4.378935	3.778926	4.206274	4.188838	4.079462	3.963235	4.034072	4.260973	4.258743	3.812507	3.893197	3.878363	4.104549	3.902212
BHMT2	3.190061	3.091789333	3.104164667	3.013019333	3.009488333	2.959196667	3.112734333	3.016790333	3.048600667	3.090627333	3.062386333	2.932064667	3.096226667	3.259318333	3.015167667	3.344028	3.017865667	3.093930667
BICC1	3.0783405	2.9731275	2.833339	3.027803	2.98523	2.941812	2.8606975	2.9648105	2.9588465	3.3141075	2.8298395	3.0016645	2.818414	3.0327085	3.333622	2.950044	2.783911	2.897216
BICD1	5.935173167	5.6705995	5.531047833	5.764013333	5.941179	6.2001055	5.857209	5.819443333	5.843818667	5.729161833	5.897021833	5.796307	5.800470833	5.993481667	6.2330425	6.0887545	6.195444	6.123930833
BICD2	6.74128775	6.769829	6.6691495	7.16410525	6.70939325	6.9899585	6.76698325	6.92530175	6.7235435	6.805473	6.8469365	6.728919	6.7287835	6.88800375	6.5852655	6.7277815	6.36445075	6.7527925
BID	9.967413667	9.016705	9.741821333	9.977802	10.109378	10.15678733	9.486342333	9.680727667	9.386083667	10.00685533	9.301339667	9.089812667	8.952624667	9.641088333	9.098430667	9.516649667	9.134880667	9.472069667
BIK	8.486142	8.074659	8.29674	8.957352	8.852877	7.939271	9.699855	8.850961	9.410189	8.406107	7.829519	10.1118	7.671232	9.104744	8.876472	8.362467	8.85165	7.90767
BIN1	8.6001084	8.3940594	7.9261448	7.7856214	6.2853426	7.243525	7.6941346	7.6257724	8.1527472	8.015615	7.815639	8.2276714	7.811935	7.8504586	7.161592	7.7641272	6.9076534	7.243622
BIN2	7.614708	7.821972	7.55683	6.832827	7.826307	7.747946	7.678565	8.121136	7.655551	7.079142	6.940574	7.745757	6.917641	7.733002	8.05896	7.745344	7.819544	7.480807
BIN3	7.5392425	7.550716	7.498939	7.486404	7.476946	7.4486715	7.527176	7.540281	7.130639	7.620193	7.014176	7.5317285	7.28407	7.687792	7.1722275	7.3638995	7.392099	7.1949375
BIN3-IT1	4.505403	4.429503	4.778769	4.835394	4.592882	4.572804	4.838014	4.438779	4.363491	4.678459	4.570758	4.666191	4.592155	4.682377	5.415271	5.131122	5.235928	5.711469
BIRC2	10.93661	11.53771	11.05389	10.47162	10.81197	11.12134	11.21488	11.49192	11.19576	11.11652	10.76772	11.15903	10.58832	10.67219	10.39601	10.41534	10.68628	10.60193
BIRC3	10.1006515	10.561219	10.2601905	9.41117	9.546343	9.3201825	10.1770605	10.5412445	10.3948095	10.039438	10.36829	10.0339185	9.742813	9.96378	9.553599	9.580357	9.828344	9.7879155
BIRC5	8.918688	8.99836	9.226653333	9.443012667	9.099282	8.826627333	8.952944667	8.898019333	8.990917	8.885127333	9.075419667	8.798172333	9.108789667	8.967496667	8.606554667	8.769112667	8.516931333	8.420390667
BIRC6	9.6916695	10.030571	9.476922	9.6741635	9.5553485	9.882437	9.782017	9.769077	10.20561	9.4611035	9.9765	9.9496025	9.6334415	9.811624	10.470415	10.58745	10.55997	10.58936
BIRC7	6.157002	6.271574	5.969794	5.963528	6.083196	5.81814	6.071444	5.854106	5.774523	6.96155	5.588414	6.130743	7.280994	5.931887	4.516709	5.13892	4.718569	5.145014
BIVM	5.2963902	5.40085	5.6155232	5.7369446	5.5298474	5.880041	5.4238336	5.4493966	5.3334172	5.6973284	5.7400828	5.5001178	5.4559896	5.5536474	5.803804	5.541118	5.9087778	5.7181622
BLACAT1	3.209881	3.068521	3.013698	3.334279	2.925148	2.924198	3.374571	3.201054	3.28119	2.994316	3.045898	2.984562	3.246156	3.264534	3.054148	3.212883	3.182035	3.34639
BLCAP	8.331972	8.697096	8.41052	9.001163	9.018232	9.534718	8.605554	8.646437	8.660784	9.100556	8.761991	8.824282	8.195832	8.64405	9.215246	8.921664	9.106802	9.118726
BLID	2.974869	3.085058	3.13469	3.2389	3.154619	3.277786	3.041864	3.032621	2.938519	3.141873	3.060302	3.162372	2.89483	2.94183	2.888881	2.797359	2.94711	2.866951
BLK	6.718313	7.056699	6.323835	6.546663	7.1313845	7.2002925	5.5213515	6.5056445	6.520533	6.7262635	6.290061	6.938883	6.0560095	7.260123	7.019218	6.6246085	7.0805515	6.826074
BLM	8.370337	8.048691	8.226056	9.031769	8.490222	8.069172	8.239893	8.623411	7.920187	7.843535	8.298437	8.371332	8.382234	8.389364	8.634486	8.425528	8.369186	8.704554
BLMH	8.689053	8.859226	9.113304	9.609434	9.110055	9.245727	8.842978	8.89387	8.88904	9.238939	9.459067	8.912057	8.978278	8.704663	8.863437	8.858272	8.890877	8.824369
BLNK	11.69808	11.32304	12.05402	11.69934	11.70486	11.7498	11.7794	11.40574	12.08277	11.80801	12.03202	11.78755	12.07034	11.88095	11.60527	11.79027	11.9865	11.67681
BLOC1S1	8.733486	8.635337	8.650455	8.670584	8.786112	8.533686	8.69649	8.460325	8.724148	8.647881	8.53686	8.484259	8.773655	8.508684	9.45681	9.737159	9.754486	9.718575
BLOC1S2	11.42028	11.26475	11.12111	11.20854	11.35955	11.10611	11.38479	11.15516	11.2583	11.6391	11.14597	11.25818	11.235	11.08972	10.73153	10.42281	10.85446	11.05468
BLOC1S3	6.813272	6.7734555	6.6893085	6.7172575	6.786733	6.585255	6.7307255	6.752974	6.9916595	6.770536	6.5976115	6.909179	6.7887885	6.801871	6.608654	6.3379915	6.585355	6.879855
BLOC1S4	8.935194	8.865561	8.992934	8.863857	8.8806	9.264037	8.903694	8.909527	8.95208	8.799949	8.884468	8.856768	9.109574	8.940353	8.39845	8.416851	8.411555	8.338932
BLOC1S6	9.536636667	9.520525333	9.216652667	9.470097333	9.280793667	9.345352333	9.33501	9.457352	9.527689	9.263099	9.328871	9.426807	9.377124333	9.599791333	9.048649	8.928613667	8.878812	9.014454333
BLVRA	8.0792898	8.1433692	8.3532484	7.8965984	7.9612366	8.2115136	8.3770636	8.278925	8.1732724	8.4780866	8.003043	7.874713	7.8165768	7.587856	7.1330318	7.2542742	7.2938984	7.2395822
BLVRB	9.375065	8.576325	9.171376	8.876367	9.630913	7.331483	9.008177	8.441729	8.756315	8.837275	9.001476	8.957659	9.44109	9.121948	7.613854	8.015787	8.377773	8.045827
BLZF1	4.362085	4.41357625	4.2577695	4.1983325	4.38230125	4.4619275	4.538796	4.432188	4.4976125	4.43692525	4.3538685	4.303458	4.31689825	4.2003325	4.50953475	4.32994075	4.44726975	4.572226
BMF	7.401154	7.432513	6.949408	6.700043	7.238767	6.492482	7.404052	7.317451	7.575624	6.850403	7.070142	7.365	7.142645	7.320415	6.872516	6.84163	7.1885	6.897067
BMP1	4.812178	4.834345571	4.992629857	4.875162429	4.826804857	4.798616429	4.999805286	4.990895	4.824681429	4.895704286	4.660674	4.869013571	4.850518571	4.830102429	4.754274286	4.939570286	4.949668429	4.810715857
BMP10	3.803633	3.810911	3.876388	3.643475	3.654833	3.812143	4.078173	3.942516	3.966733	4.070276	3.660575	3.750423	3.722734	4.100702	3.495421	4.050226	3.420582	3.534503
BMP15	4.785148	4.636467	4.70229	4.783216	4.70376	4.669881	4.751616	4.749207	4.913936	4.66448	4.718042	4.617002	4.700037	4.770773	4.907199	4.603909	4.475962	4.1476
BMP2	3.512886	3.756144	4.222844	3.898592	3.759943	6.8504435	4.0488675	3.74594	4.4167565	5.8753575	5.243987	3.891477	4.3738755	3.6024365	3.7838125	5.8504715	3.709584	3.7002245
BMP2K	5.7430295	5.8615375	5.967697	5.714598333	5.841408333	5.781879333	6.036287667	5.604792	6.123739167	5.754777167	6.1200215	6.162318	6.160258	6.265636167	6.706263167	5.991778	6.615761	6.371579167
BMP3	3.66169	3.641986	3.979861	3.734373	3.712298	3.637556	3.975665	3.672765	3.773421	3.653569	3.761216	3.82365	4.051236	3.667369	3.41138	3.646704	3.61195	4.077518
BMP4	5.659263	5.414063	5.972647	6.673709	5.533879	9.657187	5.87565	5.569829	5.68852	6.000424	5.667294	5.758719	5.871396	5.517485	5.961904	5.390221	5.477806	5.706109
BMP5	3.3444995	3.472008	3.587096	3.505265	3.4990355	3.47218	3.7368205	3.4344975	3.5252305	3.321075	3.4960905	3.4146185	3.6870835	3.548095	3.9266805	3.7830955	3.3315285	3.5015875
BMP6	4.700618	4.445303333	4.397435	4.313472333	4.476856	4.131512667	4.657107333	4.575457	4.536539	4.232901	4.172728667	4.694321333	4.517233667	4.563669333	4.41097	4.348228333	4.423251	4.276751333
BMP7	4.45042725	4.55252675	4.58243475	4.49794125	4.486808	4.48068425	4.643483	4.5307385	4.519455	4.55626975	4.344162	4.455225	4.531231	4.46061575	4.40279225	4.31626775	4.19259975	4.08729675
BMP8A	4.552591667	4.693990333	4.713452333	4.655628	4.498294667	4.511978333	4.714288667	4.654785	4.548219	4.651371	4.497508	4.617434333	4.622900333	4.722353667	4.510660667	4.907166333	4.700611333	4.415732667
BMP8B	4.514937	4.519113333	4.916713333	4.872683667	4.993766667	4.608491	4.657029333	4.598778333	4.346993667	4.727184333	4.805596333	4.629224	5.267688333	4.599348	4.610803333	4.170237	4.623440333	4.037843667
BMPER	2.745496	2.536662	2.914581	2.780052	2.676836	2.612475	2.666966	2.704112	2.661799	2.751244	2.797409	2.809791	2.666105	2.881257	2.728703	2.609155	3.384709	2.89772
BMPR1A	6.2325368	6.2963526	5.7727582	6.2833336	6.5769098	6.55543	6.0857896	6.0937876	6.1547054	6.5815284	6.2898172	6.2979386	6.4383356	6.1232158	5.803449	5.7471514	5.690245	5.660714
BMPR1B	3.073764333	3.204424	3.059424	3.037284	3.061059333	3.010172667	3.145917	2.959776667	2.977474667	3.092855	3.064501	3.138619667	2.965709667	3.012599333	3.060689333	3.093228	2.993219667	2.87225
BMPR2	6.452971	6.7619986	6.738015	6.4442444	6.6530536	6.5149866	6.4808524	6.469521	6.7557736	6.489228	6.6949396	6.6104252	6.2761786	6.6684548	6.4717156	6.3722944	6.4803718	6.6936252
BMS1	9.130136	9.152691	8.86783	9.236762	9.290192	9.171951	8.933778	9.192569	8.964649	9.182756	9.19324	9.11863	9.27609	9.067001	9.270824	9.381101	9.168383	9.410184
BMS1P20	6.907267	8.770164	6.851764333	7.629683333	6.956630333	6.424922667	8.392278333	8.822168	9.057618333	7.727846667	7.215634	8.013092667	7.803561333	8.066963	8.668630333	7.386873333	7.165294333	8.364787667
BMS1P5	4.32739	4.3961495	4.30817	4.4024945	4.52977	4.2541375	4.233964	4.3783475	4.481365	4.225594	4.794948	4.974634	4.360559	4.7283845	6.838071	6.104071	6.7202245	6.4001935
BMS1P6	5.296565	5.27074	5.173337	5.225647	5.564165	5.482581	5.58575	5.678952	4.979841	5.483713	5.255868	5.436767	5.355346	5.770812	6.612564	6.47418	7.128481	6.497203
BMX	3.308842	3.319752	3.590191	3.483835	3.478355	3.470674	3.495632	3.29884	3.763448	3.275558	3.558532	3.433964	3.478917	3.587755	3.611043	2.807847	3.774179	3.273822
BNC1	2.8522145	2.6808585	2.81568	2.7370915	2.790262	2.8389895	2.754646	2.7835745	2.8357765	2.7714855	2.844588	2.9100385	2.8501515	2.8375005	2.955454	2.7969455	2.7787185	2.867343
BNC2	3.390337333	3.382929333	3.441079833	3.399101833	3.4594415	3.373958167	3.5336085	3.506656667	3.446789	3.501247167	3.302118167	3.411484167	3.382970667	3.4043715	3.329342667	3.400454667	3.329455333	3.250782833
BNIP1	7.893224	7.469468667	7.968128667	7.849252	7.785451333	7.507602	7.845622667	7.450141	7.785555333	7.982800667	7.854492667	7.363996	8.057079	7.362385667	6.750862	6.750457333	6.72501	6.924363
BNIP2	9.3366655	9.492922	9.115615	9.2536365	9.5156845	9.641613	9.2913205	9.472578	9.213285	9.135515	9.2277755	9.296941	9.1500275	9.515218	9.407965	9.2859195	9.516817	9.3459995
BNIP3	11.673095	11.34777	12.127485	11.427325	11.318705	10.143385	11.502735	10.876015	12.017955	11.77763	11.790685	11.54891	12.07674	11.75997	9.785483	10.3477965	10.406716	10.633597
BNIP3L	11.542305	11.053775	11.71576	10.87565	11.101355	9.986391	11.139615	10.69018	11.58383	11.340575	11.313935	11.247945	11.399305	11.45635	9.4299515	10.0240485	10.197655	10.188235
BNIPL	3.923533	3.848211	3.970474	3.857411	4.02284	3.844115	3.924489	4.131203	4.04879	3.902016	3.829307	4.091562	3.776837	3.826532	3.654897	3.724943	3.880739	3.629784
BOC	5.219449	5.539439667	5.402906333	5.35522	5.267582667	5.153301333	5.530590667	5.274810667	5.256489667	5.242608667	5.143237333	5.168945667	5.436469	5.290404667	5.295972667	5.242372667	5.375158	5.095871667
BOD1	9.316601	8.640627	9.129269	9.201012	8.622204	8.910765	8.961729	8.560463	9.045019	9.078117	9.088156	8.97551	9.3745	8.997452	8.8081	8.554083	8.56971	8.83116
BOD1L1	6.904518667	6.624615	7.075124333	6.923135333	6.691724667	6.884987667	6.459555333	6.709359333	6.601658667	6.747961667	7.037401333	6.394813	7.146366	6.905021667	7.396715333	7.080370667	7.369430667	7.515703333
BOD1L2	3.600448	3.500716	3.348761	3.718163	3.423314	3.80319	3.558223	3.629049	3.532424	3.604822	3.461304	3.534325	3.537167	3.557127	3.942655	3.916835	3.737109	3.335387
BOK	3.927587	3.978842	3.965113	3.809392	3.9763	4.15787	4.072066	3.893712	3.864149	3.660237	3.628405	3.936026	3.726137	3.719553	3.76421	3.564629	3.775342	3.533144
BOLA1	6.89932	6.809547	7.220166	7.387984	6.993598	6.720251	6.732812	6.814892	7.154305	6.928412	7.022211	7.095722	7.324969	6.788668	6.36321	6.460974	6.464653	6.92106
BOLA2	5.741159	5.845719	6.038516	5.9146205	5.8426975	5.703027	5.6680615	5.6870205	5.9389315	6.0786295	5.774976	6.01763	5.8851515	5.798029	5.5320475	5.6010315	5.4926665	5.692872
BOLA3	11.74274	11.39637	11.60732	11.8073	11.524	11.3786	11.52947	11.61201	11.48371	11.72294	11.70223	11.34853	11.64681	11.26786	11.23	11.40108	11.1987	11.70972
BOLA3-AS1	4.219574	4.0284515	4.418448	3.9902875	3.674973	3.6802105	4.036895	3.9607135	4.0780755	4.277692	3.981026	3.974355	4.144054	3.8278765	3.5547095	3.7128935	3.9957665	3.9139965
BOLL	3.941269	3.909231	3.946609	3.689164	4.091396	4.11797	4.068102	3.86431	4.299497	3.857214	3.690558	3.929177	3.979356	4.130453	4.009362	3.560498	3.7961	3.723653
BORA	9.352469	8.872459	9.170677	9.021093	9.393477	8.606388	9.078767	8.855316	9.145135	9.163015	9.243005	9.276684	9.115783	9.092369	9.133074	9.372114	9.255866	9.161386
BPESC1	2.539901	2.810504	2.7975	2.680291	2.515438	2.765471	2.674748	2.574764	2.684347	2.618295	2.587443	2.542363	2.402623	2.651405	2.569907	2.721782	2.713317	2.897535
BPGM	8.029894	8.400706	8.357351	8.02681	7.940055	8.174322	8.816276	8.730743	8.742929	8.294395	8.208426	7.675612	8.264132	7.376038	7.122321	6.944213	7.335569	8.057324
BPHL	6.847305	7.043012	7.518002	8.180355	8.013084	7.236454	7.127268	7.17266	6.412426	7.482554	7.854878	7.042275	7.06286	7.200459	7.020804	6.794662	6.907057	6.763268
BPIFA1	3.632865	3.692393	3.948608	3.537549	3.764953	3.546773	3.626017	3.789081	3.665592	3.476101	3.643894	3.636783	3.776837	3.678665	3.149446	3.170787	3.244986	2.990005
BPIFA2	4.518107	4.289448	4.23665	4.319422	4.490885	4.244135	4.227719	4.243412	4.264881	4.210579	4.148259	4.195065	4.140672	4.389734	3.746579	3.944174	4.13264	3.773862
BPIFA3	5.511526	5.498995	5.482042	5.273316	5.326232	5.144033	5.279708	5.408817	5.370231	5.51066	5.115523	5.378551	4.958368	5.345686	5.247979	4.946276	4.896432	4.64896
BPIFA4P	3.84322	4.097451	3.753829	3.91437	3.876212	3.847659	4.181706	4.163793	4.235471	4.04839	3.667991	3.906779	3.763228	3.885351	4.006743	3.755594	4.064972	3.689919
BPIFB1	4.697486	4.626599	4.853685	4.624742	4.688094	4.519556	4.689012	4.680507	4.633848	4.546277	4.603161	4.665631	4.609868	4.740088	4.683023	4.387412	4.35492	4.319956
BPIFB2	4.527048	4.662402	5.271109	4.539451	4.847229	4.83137	4.875781	4.960671	4.965713	5.056007	4.684548	5.070623	4.851553	5.049271	4.591419	4.707182	4.342832	4.233139
BPIFB4	3.986693	3.634851	4.065301	3.76682	3.720216	3.810445	4.048119	3.8446	3.807603	3.678415	3.808555	3.992504	4.19585	4.000383	3.560228	3.539799	3.581673	3.438631
BPIFB6	3.671279	3.878673	3.557101	3.490327	3.604389	3.787103	3.621702	3.738357	3.773218	3.737462	3.435197	3.596631	3.709203	3.748388	3.30683	3.383643	3.245383	3.422765
BPIFC	4.686461	4.63972	4.647763	4.871403	4.788977	4.833153	4.606091	4.576273	4.711465	4.738762	4.611219	4.915067	4.751637	4.750344	4.846327	4.728502	4.744242	4.983727
BPNT1	6.843793	6.574006	6.486206333	7.110315333	6.802749667	6.563976333	6.559936333	6.746755667	6.668664	6.603745667	6.606185	6.378601	6.609016333	6.499968667	6.345773667	6.101045333	6.097576667	6.432445667
BPTF	7.8182222	7.3094316	7.5961168	7.5269146	7.3628328	7.5074352	7.021169	7.111405	7.6942644	7.4532528	7.6529464	7.4558424	7.6062316	8.127631	7.9766732	7.8564162	8.121081	7.839591
BPY2	3.303329	2.989936	2.979049	2.998038	3.109245	3.564052	3.161913	3.339171	3.362747	3.185876	3.094194	3.374032	2.826652	3.240983	3.164576	2.70131	2.812893	2.647006
BRAF	7.271455333	6.953253	7.379279333	6.729518	6.946371	7.180894667	7.249221333	6.853675667	7.188058667	7.316805	7.346975667	7.459383	7.759834	7.406076667	7.860377667	7.623712333	8.150159333	7.876028333
BRAP	7.5093145	7.29725225	7.21813325	7.3937065	7.345013	7.6193305	7.524319	7.447129	7.30801825	7.31945825	7.349662	7.30295975	7.271516	7.20764025	7.170547	7.286727	7.47296025	7.566876
BRAT1	7.534466	7.507576	7.500036	7.323136	7.544618	7.975874	6.999556	7.19561	7.700299	7.614534	7.551706	7.966289	7.475635	7.237617	6.932594	7.348467	7.033287	7.283168
BRCA1	7.871085	7.724858	7.8487875	8.10209	8.3470115	7.8503875	7.7727665	7.7955945	7.906352	8.1069475	8.258713	8.0043275	8.2372945	8.067463	7.872957	8.1783235	7.8744125	8.0955565
BRCA2	6.3734435	6.3755725	6.574918	6.727461	6.9016505	6.34026	6.256241	6.5847955	6.6379925	6.376168	6.9191455	6.6720945	6.74403	6.891217	7.0064525	7.4755885	6.8819215	7.4916945
BRCC3	8.24299275	8.37979275	8.2032645	8.77402775	8.6810415	8.712805	8.41267575	8.48444275	8.12860125	8.3718235	8.5437055	8.2841135	8.27668325	8.32558175	8.52684325	8.426334	8.596048	8.84420725
BRD1	7.847354	7.7714675	7.2665605	7.410801	7.6190195	7.754639	7.4610675	7.660199	7.6596995	7.4301895	7.95058	7.939371	7.7965895	7.8275795	8.088028	8.079585	8.2520555	7.966774
BRD2	9.413747	9.672273333	9.1826	9.010718667	9.374629333	8.981849667	9.456464	9.494052	9.366010333	9.130685667	9.323694	9.616693	9.169616667	9.481585	9.723702	9.679045	10.01910033	9.745764667
BRD3	6.036896	5.829114333	6.317952667	6.296569	6.235744333	6.510131333	5.873476667	5.874609333	5.765860667	6.133143667	6.345504	5.966312	6.356702333	6.309133333	6.094655	6.560476	6.217613	6.476112333
BRD4	6.984439143	6.960568	6.787418	6.890531571	6.897487714	6.840229143	6.908529429	6.918575571	6.958075143	6.806269143	6.938309286	6.994214143	6.890836714	6.998424857	7.286670571	7.406700857	7.477163286	7.482964571
BRD7	6.654182	6.784323	6.66818825	6.8833975	7.067103	7.025661	6.83941275	6.87613425	6.6762145	6.8668425	7.210066	6.87982275	6.86041425	6.8749315	6.99631075	7.1678505	6.9575105	7.04146575
BRD7P3	2.936829	3.1220135	2.997933	3.041751	3.053045	2.9281785	3.099085	3.1209465	3.094161	3.194094	3.0356355	3.143752	3.1861175	3.1755945	3.2022255	3.2583785	3.397663	3.284373
BRD8	5.761954	5.736482667	5.881912	5.866286333	5.940515667	5.848526	5.772036333	5.802618667	5.631634	5.824944667	6.046468667	5.788251333	5.792542	5.979912667	6.675325667	6.434332	6.456468	6.360246333
BRD9	7.91767	8.110006	8.186178	8.143882	8.190104	8.028419	8.005434	8.161173	8.016882	8.159449	8.076492	8.208	8.109331	8.103601	7.668355	7.72355	7.650716	7.580284
BRDT	3.17817	3.101558	2.962696	2.928772	2.955693	2.967778	3.236588	2.969131	3.062525	2.986734	3.070994	2.976907	2.734475	3.131436	2.744503	2.930578	3.125505	3.015812
BRE	8.993880667	8.980711	8.898273333	8.910260333	9.129785	8.759553	8.926285667	8.807184333	8.827651667	8.965064667	8.817065	8.844071333	8.913244667	8.811707	8.226811667	8.233927667	8.292311	8.447872
BRE-AS1	4.412697	4.350127	4.024876	4.14048	4.090781	3.983998	3.985474	4.282563	4.288023	4.20864	4.257225	4.321411	4.360041	4.729079	4.266872	4.370824	4.645464	4.221272
BREA2	5.306609	5.625346	5.183688	5.328695	4.991286	4.934819	5.321821	5.274082	5.328379	5.354349	5.02763	5.250631	4.981293	5.191517	3.990839	4.82066	4.177815	4.527687
BRF1	5.45276475	5.52286675	5.5934075	5.475962	5.3243	5.66303525	5.39942375	5.4400395	5.54871325	5.5004755	5.4417575	5.63977025	5.351994	5.514389	4.98567225	5.36664275	5.274473	5.29071675
BRF2	8.1927545	7.864909	7.9798335	7.845743	7.8539965	7.7256525	8.048021	7.749391	8.2281045	7.8960265	7.7044515	7.97283	8.057049	7.746328	6.9640095	6.6916385	6.884099	6.6955735
BRI3	8.2837785	8.1824385	8.1097065	8.0033645	7.84739	8.260775	8.17291	8.0105095	8.5138395	8.2412815	8.0912425	7.909516	8.116151	7.945862	7.303243	7.3842635	7.3532555	7.4396185
BRI3BP	10.45383	10.43919	10.02996	10.82247	10.55124	10.4824	10.05609	10.48201	10.10642	10.26151	10.50281	10.61959	10.35867	10.76449	10.80281	10.94925	10.61865	10.70696
BRICD5	5.318289	5.394291	5.526351	5.757148	5.457676	5.676641	5.474781	5.332449	5.361624	5.117394	5.542198	5.749275	5.3955	5.497899	5.129209	5.361925	5.4983	5.069544
BRINP1	3.3379495	3.1918015	3.2218345	3.2980295	3.1984175	3.0528655	3.2877	3.226025	3.353277	3.3019095	3.013042	3.2078365	3.1251685	3.1723435	3.3217395	3.473063	2.9970905	3.1756925
BRINP2	4.443503	4.697521	4.33777	4.33532	4.260322	4.2869	4.349816	4.305643	4.139956	4.337711	4.191116	4.338492	4.23153	4.196238	4.633055	4.442566	4.512118	4.422236
BRINP3	2.826149	2.674863	2.675496	2.953674	2.590117	2.656032	2.773542	2.686573	2.596738	2.676394	2.628011	2.676377	2.600582	2.559402	2.654656	2.589666	2.599203	2.627267
BRIP1	6.6675325	6.521332	6.972622	7.2060495	7.2949595	7.1343935	6.6660335	6.72725	6.906971	7.126427	7.526205	7.349565	7.039787	7.352605	7.153589	7.371137	6.8472085	7.4971665
BRIX1	8.547338	8.259634	8.231595	8.859343	8.702641	8.569461	8.459495	8.622507	8.315519	8.714957	8.628867	8.22035	8.342823	8.348821	8.258333	8.321558	8.141589	8.276511
BRK1	8.833299	9.3162735	9.4985765	9.177305	9.112226	9.678058	9.4946125	9.3937385	9.0903305	9.141013	9.0486035	9.1847055	9.133795	9.087583	8.187869	8.516971	8.404173	8.499448
BRMS1	8.192541	8.375553	8.239437	8.327345	8.314162	8.293542	8.400339	8.321881	8.057146	8.109187	8.16837	8.164539	8.087563	8.050858	7.461822	7.261278	7.508698	7.280133
BRMS1L	7.0494675	7.350193	6.7065585	7.3771015	7.4678925	6.8234945	7.427568	7.387599	7.4538995	7.3462575	7.8103195	7.3061135	7.132532	7.1264105	6.6497105	6.8119705	6.936893	7.3733605
BROX	7.306968333	6.787993667	6.626173667	6.820099667	7.063480333	6.939554333	6.917396667	7.158764667	7.108254333	6.753992333	7.195408	7.435009	7.268724	7.017934	6.852335667	6.738729667	6.900496	7.034168667
BRPF1	7.204394	7.382291	6.906595	7.148162	7.284363	7.358214	7.324589	7.277648	7.229633	7.117738	7.282501	7.343431	7.282613	7.209707	7.451539	7.294724	7.469024	7.675123
BRPF3	5.126917	5.335712667	4.895437	5.037626667	5.031659333	5.139259667	5.041885	5.237203667	5.157662333	4.996248333	4.686308	4.998529667	4.899061	4.650955	4.723711667	4.611261	4.865278333	5.013813
BRS3	3.638259	3.3869395	3.290784	3.3007525	3.252784	3.29584	3.301056	3.25772	3.285259	3.4065785	3.4273285	3.297459	3.420393	3.2818555	3.3674235	3.149315	3.380825	3.4995825
BRSK1	4.027815	4.232607	3.440382	3.749309	3.728558	3.745546	3.886671	3.899441	3.954325	3.859733	3.747703	4.175819	3.841993	3.657627	3.728932	3.90651	3.683899	4.359615
BRSK2	4.18702	4.1113165	4.1773425	4.1138435	4.077368	3.8556765	4.3198925	4.124935	4.101914	4.308011	4.0105085	4.0563355	4.2128665	4.094315	3.853186	3.91458	4.3999605	3.60418
BRWD1	5.172099	5.066642875	5.019057875	4.93323625	4.988755375	5.19108675	4.866013625	4.950373	5.199445625	4.918142875	5.607730625	5.373839875	5.336092625	5.52049	5.819984375	5.60691475	5.827861	5.839683625
BRWD1-IT2	3.951452	4.204875	4.236645	4.089694	4.150776	3.969413	3.947664	4.21005	3.929118	4.235686	3.890082	4.090993	4.369103	4.387228	4.056033	3.921056	3.675987	3.8982
BRWD3	5.715258333	5.446558	5.861147	5.786175	5.541814333	5.307217667	5.700082667	5.484708333	5.881025667	5.777459	6.069530333	5.763542333	6.022856667	5.907581	6.324200333	6.326685	6.517553667	6.474158667
BSDC1	6.590081333	6.461249	6.244578667	6.232042333	6.336178667	6.297572	6.487783	6.475164667	6.438809	6.299931	6.305222667	6.510995667	6.372300333	6.339570667	6.027720333	5.908723333	6.107786	6.215701333
BSG	9.561242	9.010464	8.823967	9.226984	9.590172	8.400611	8.689317	8.580009	8.511866	8.6122	8.591418	9.31567	8.904223	8.901544	8.315436	7.998269	8.143789	8.293207
BSN	3.699363	3.618711	3.65287	3.755763	3.607688	3.555667	3.925029	3.461858	3.574804	3.436926	3.646357	3.882163	3.521369	3.42711	3.354134	3.634594	3.525286	3.413658
BSN-AS2	4.17583	4.25573	4.148298	3.96855	4.224592	3.972255	4.236471	4.207494	4.276613	4.083312	3.899456	4.2416	4.387538	4.369629	4.049273	4.517215	4.621092	3.753693
BSND	5.149695	5.207045667	5.147064667	5.086630667	5.012713	5.078218333	5.156206	5.067241667	5.150716	5.216778667	5.037397	5.068263	5.191309667	5.158509	4.664845	4.979951	4.948464	4.403391
BSPRY	6.051774	5.9993995	7.169101	5.9562605	6.966844	5.145166	6.8486825	6.0593945	5.6886225	6.8304725	5.590527	6.2445955	6.42829	6.6471875	4.7832335	4.8982255	4.8625995	4.8983825
BST1	3.566181	3.33313	3.393775	3.380815	3.490384	3.415324	3.296436	3.503653	3.379449	3.348836	3.473553	3.430331	3.473919	3.32785	3.152629	3.24406	2.93902	3.499381
BST2	10.41134	10.4887	10.30454	10.26899	10.61298	10.50387	10.40466	10.32749	10.36488	10.41747	10.50803	10.47255	10.32418	10.33245	10.33636	10.21186	10.47042	10.18965
BTAF1	9.551015	9.517769	9.13414	9.491015	9.027111	9.367954	9.168348	9.537294	9.854961	9.240473	10.04089	9.976881	9.649664	9.899439	9.887791	9.993113	10.32648	10.31786
BTBD1	10.70131	10.50172	10.57603	10.85568	10.8362	10.88629	10.50266	10.67575	10.39494	10.64129	10.5331	10.46717	10.3625	10.63125	10.59963	10.91609	10.93672	10.8922
BTBD10	8.622669	8.483875	8.534998	8.437984	8.562284	8.518607	8.577221	8.424527	8.367725	8.691414	8.788111	8.479919	8.420932	8.450504	8.337331	8.452532	8.46856	8.341458
BTBD11	3.2008905	3.3067545	3.488772	3.4430045	3.395624	3.3451415	3.377019	3.2451375	3.224827	3.346273	3.27257	3.264644	3.4267635	3.3309325	3.457035	3.550017	3.9286725	3.2921545
BTBD16	3.585621	3.442622	3.614712	3.674661	3.775749	3.435167	3.675915	3.784234	3.610229	3.581318	3.497344	3.63491	3.541063	3.641926	3.200887	3.65026	3.546463	3.18148
BTBD17	4.075295	4.397006	4.230826	4.033755	4.083374	3.87817	4.428106	3.988399	4.178926	3.874168	3.831423	4.186829	3.848664	3.982012	3.508331	3.82924	3.334912	3.337907
BTBD18	3.874696	4.026147	3.995503	3.768579	4.459003	4.537714	4.014311	4.126259	4.236089	3.465506	4.469552	4.909405	4.53494	4.571345	6.220773	5.554261	5.927161	5.766072
BTBD19	5.0688195	4.782016	5.368701	5.2779215	4.673412	4.7042495	5.1480675	4.805886	4.980396	5.8274205	5.360636	5.4493885	5.264228	5.3327165	5.0965355	4.7663795	5.171092	5.0564495
BTBD2	5.804255	5.522107	6.409039	5.90083	6.625404	6.33762	6.092322	5.40175	6.050818	5.984246	6.181859	5.723852	6.047363	6.138618	5.634677	5.814988	5.758094	5.377038
BTBD3	5.107652	3.789327	7.25652	6.257067	5.474703	7.979342	6.561646	6.212127	6.296551	7.812825	7.721177	6.810165	5.878458	7.205924	7.339202	8.010643	6.962733	7.168657
BTBD6	8.064404	8.051941	7.854511	8.437261	8.273671	7.883118	8.141479	8.296383	7.743455	7.741561	8.02734	7.946177	8.058312	7.958414	7.567352	7.802762	7.798429	7.800061
BTBD7	5.873189	5.9002426	5.8582976	5.8733438	5.807067	5.7784304	5.8593656	5.7168806	5.901594	5.5905474	6.247799	6.0862418	5.8895664	5.884932	6.5113028	6.7690154	6.99466	6.7157236
BTBD8	2.804541	2.812149	2.680544	2.834337	3.006529	2.753113	2.756624	2.88268	2.909986	2.7904	3.082657	2.879368	2.939017	2.781679	2.937649	3.324387	3.052069	2.942376
BTBD9	4.938332	4.872866	4.64411575	4.79652375	4.84947775	4.96959575	4.86544925	4.8384015	4.77956075	4.712612	4.5954185	4.775167	4.58812525	4.727427	4.50860275	4.48752325	4.2277095	4.68820625
BTC	2.4865015	2.2918405	2.3699675	2.470588	2.3290905	2.3700755	2.4205405	2.5159825	2.4715235	2.4827975	2.506063	2.3328135	2.3538035	2.3528315	2.4179165	2.482927	2.522607	2.568041
BTD	5.62513925	5.58092625	5.23008375	5.19548325	5.22112375	5.26034575	5.41025175	5.52336375	5.63925575	5.06364675	4.95145825	5.26605075	4.94239725	5.26564475	4.831675	4.44510125	4.8378975	4.70501225
BTF3	10.2028375	10.09000125	10.3132095	10.24791775	10.23623375	10.28705675	10.2303395	10.12943975	10.22477525	10.29806225	10.29290175	10.12140175	10.23178825	10.258523	10.29927675	10.465395	10.26811825	10.325475
BTF3L4	6.6208342	6.5651226	6.8985438	6.8911456	6.7715116	6.878496	6.6892794	6.6203106	6.6777618	6.8127244	6.7869236	6.6245614	6.8000602	6.6986304	6.7078444	6.5247442	6.413638	6.776521
BTF3P11	2.881334	2.726269	2.861634	2.671743	2.811618	2.741531	2.722329	2.954084	2.983491	3.180946	2.576119	2.770274	2.674062	2.838791	2.744874	2.778985	2.867792	2.626185
BTG1	9.964997333	9.759616333	10.35175633	9.776742667	9.852248333	10.05946867	10.435247	9.651380333	10.52118867	10.53502833	9.686006	9.746288667	9.884766667	9.782284667	9.127267667	9.383367333	9.473628	9.453635333
BTG2	9.6078145	9.356736	8.8599625	8.3422865	8.5721035	8.5501885	9.1280575	9.310851	9.46844	8.7572045	9.1806605	10.054661	9.507	9.8341795	9.2994205	8.641304	9.2745955	9.264993
BTG3	7.10785225	6.8013965	6.97597325	6.62717625	6.740247	6.53811325	7.03182025	7.03472125	7.192432	7.0092945	7.158233	6.99168425	7.24650525	7.01957125	6.61754075	6.750672	6.5959025	6.87346
BTG4	2.8851895	3.010764	2.925032	2.891857	3.072908	2.8989475	3.078189	2.9132715	2.8996795	2.8712345	2.7697485	3.018729	3.1154845	2.9106515	3.042864	2.964797	2.9452965	2.882291
BTK	10.02117	9.926946	10.10484	10.3958	10.41439	10.47467	9.988715	10.00488	9.982009	10.22545	9.676403	10.05862	10.09563	10.13289	10.19875	10.12817	10.22387	10.11711
BTLA	9.612159	9.324554	9.428538	9.6745	9.708247	9.860636	9.449727	9.172511	9.708336	9.306694	9.486712	9.820174	9.843153	9.41707	9.764587	8.401566	9.755205	9.542481
BTN1A1	4.150084	4.354925	4.382149	3.888331	4.438406	4.077109	4.181197	4.523944	4.477295	4.43679	3.77156	3.852715	4.30208	4.48853	4.235481	4.274439	4.64655	4.457898
BTN2A1	7.41905	7.37144675	7.245261	7.18077125	7.38268475	7.21589825	7.42803125	7.2959455	7.59463875	7.253259	7.52472525	7.41595325	7.56381925	7.37587425	7.49376325	7.660073	7.6319355	7.44610125
BTN2A2	6.456746333	6.476143667	6.382409	6.170107667	6.593709333	6.633113	6.610334	6.49702	6.614081333	6.303610333	6.840766333	6.848352333	6.947355667	6.651651	6.007493333	6.527590333	6.255036333	6.273315333
BTN2A3P	4.723047	4.438177	4.93559	4.34983	4.549021	4.584994	4.656914	4.518126	4.664745	4.52242	4.594276	4.493428	4.927831	4.669188	4.675567	4.553431	4.357865	4.282485
BTN3A1	8.3002345	8.618188	8.095549	7.732387	8.1398945	7.827013	8.1687735	8.3144195	8.6707035	8.140152	8.3525855	8.301356	8.553482	8.006286	7.762736	8.314358	7.935055	7.8124475
BTN3A2	9.9348585	10.057097	9.7782	9.3543585	9.665339	9.6573215	9.201068	9.3484455	10.1543655	9.7297625	9.823191	9.9322845	9.934785	9.599665	9.602838	9.970608	9.6799705	9.0552915
BTN3A3	8.75251	8.682056	8.5284505	8.477546	8.5192335	8.5292605	8.7634485	8.8686565	8.9244835	8.729325	8.7115295	8.465843	8.642513	8.069998	8.361839	8.412945	7.9172745	8.410511
BTNL2	4.545306	4.698812	4.245257	4.12862	4.197925	4.313428	4.565951	4.866629	4.50511	4.706945	4.10778	4.247585	4.34421	4.375732	4.283626	4.214439	3.975388	4.020765
BTNL3	6.034295	5.875709	5.940701	5.697556	5.327178	5.573663	5.805367	5.804306	5.82534	5.79759	5.651043	5.944083	6.084243	5.994753	5.679452	5.849246	5.415455	5.185887
BTNL8	3.383945	3.669176	3.631661	3.465885	3.453292	3.455792	3.634802	3.653333	3.640574	3.637708	3.276342	3.677066	3.434321	3.685872	3.2985	3.909652	3.334912	3.44243
BTNL9	5.1045894	4.9313366	4.8671818	4.9084462	5.1045916	4.574044	4.863836	4.921902	4.9213526	5.1778858	4.730135	4.9915764	4.8736092	5.8879942	4.7579964	4.9010808	4.6095126	4.9823626
BTRC	5.2140784	5.5697502	5.3966972	5.4001042	5.4684074	5.3543052	5.3796606	5.3400066	5.4871522	5.5872582	5.4211026	5.4118404	5.3711358	5.3452342	5.3087224	5.2431194	5.195706	5.2565996
BUB1	6.0265096	6.2601022	6.197724	6.0731084	6.2424518	5.7305854	6.1206794	6.1302444	6.1580836	6.0961136	6.1759818	6.1953294	6.1656594	6.213247	6.391616	6.121413	6.2514246	6.323272
BUB1B	10.57931	9.993648	10.73689	10.70023	10.74122	10.10813	10.13479	10.48787	10.11413	10.45466	10.70174	10.56263	10.69397	10.7191	10.37993	10.61013	10.56919	10.58531
BUB3	8.707530333	8.530491167	8.967012667	9.349996	9.3228815	9.288934667	8.699039333	8.876447333	8.7524055	8.928223167	8.860919333	8.847782167	8.90972	9.133713333	8.883598833	8.824496833	8.644034833	8.8902855
BUD13	7.49082	7.358569	7.632898	7.712334	7.713334	7.284692	7.501242	7.32901	7.353393	7.617222	7.769623	7.412132	7.752307	7.359906	7.764352	7.966613	8.031782	8.022576
BUD31	7.483834	7.491938	7.4176625	7.363695	7.4203855	7.30667	7.586365	7.3570825	7.448278	7.5072645	7.1669685	7.2178405	7.3039715	7.154212	7.0661335	7.126323	7.0871705	7.198685
BVES	3.3293815	3.501532	3.3553735	3.256571	3.537932	3.410832	3.283094	3.766242	3.2579335	3.120021	3.245206	3.255613	3.439012	3.3104555	3.299042	3.421049	3.446102	3.2620365
BVES-AS1	2.60136	2.766177	2.742579	2.714375	2.641965	2.604363	2.737715	2.983866	2.77214	2.874364	2.771811	2.602767	2.770419	2.766175	2.506936	2.787995	2.679519	2.547186
BX648501	2.78563	2.759737	2.881907	2.871587	2.74849	2.70833	2.891583	2.823278	2.390262	2.760259	2.749043	2.579455	2.440765	2.782502	2.782991	2.750951	2.942287	2.813001
BYSL	8.220913	7.789325	8.3879	8.757394	8.43233	8.602068	8.29625	8.444948	7.902026	8.472916	8.585571	8.103134	8.243464	8.137134	8.442674	8.144526	7.709582	8.302533
BZRAP1	5.550645	5.377794	5.211822	5.179747	5.709782	6.158312	5.424921	5.631688	5.248463	5.422153	5.337675	5.483462	5.325607	5.645297	5.595989	5.854659	5.597881	5.449784
BZRAP1-AS1	7.7364945	7.3736605	7.7749595	7.5990995	7.7975295	8.578202	7.6788035	7.6036385	7.628202	7.9783945	7.677476	7.782221	7.192293	7.678312	7.2615735	7.1521145	7.287303	7.1527595
BZW1	11.088805	11.159575	10.70659	11.15428	11.18305	11.32368	11.25733	11.50997	10.993725	11.196865	11.16601	11.02806	10.76997	10.969505	10.48758	10.72857	10.5824015	10.617435
BZW2	7.31051	8.047332	5.943364	9.41639	7.6815	6.142506	6.861689	8.19469	5.97734	7.655273	5.913462	7.277163	6.179412	7.183788	8.401497	6.175858	6.237416	7.503517
C10orf10	7.422491	7.6245505	7.176307	6.470164	6.0851465	6.380075	7.154232	7.327445	7.191649	7.0812865	7.6766725	7.1879275	7.104982	7.0259535	5.669156	5.1925265	5.934159	5.921789
C10orf107	2.74095	2.836918	2.77353	2.840294	2.848861	2.68733	2.817619	2.888559	2.74891	2.855	2.92389	2.733581	2.928937	2.744071	2.835428	2.819346	3.253442	2.730621
C10orf11	4.419417	4.334631	4.592627	4.466855	4.244213	4.292421	4.309991	4.216976	4.388374	4.489454	4.108754	4.461034	4.443507	4.37373	3.867651	4.271904	4.526877	4.815196
C10orf113	4.229614	4.067114	4.258332	4.066358	4.037216	4.057875	4.436796	3.986324	4.272365	3.989246	3.995917	3.993627	4.031817	4.125173	4.208752	3.999549	3.754198	3.503632
C10orf12	5.046808667	4.859046667	4.818267	4.756119667	4.780345	4.8376	4.941516667	4.703181667	4.936521333	4.624064333	5.198697667	4.932801667	5.019547	5.031700333	5.099923333	5.000352	5.189604667	5.138133667
C10orf126	2.394715	2.315223	2.426549	2.413429	2.427478	2.718709	2.339903	2.364013	2.426849	2.359696	2.431431	2.306345	2.510666	2.546907	2.548762	2.500459	2.33021	2.401539
C10orf128	6.436714	6.2831965	6.655083	6.460615	6.7183615	6.229081	6.6655145	5.824538	6.6104085	6.620015	6.8984205	5.8069305	7.1769515	5.9218865	6.168565	6.2831285	5.8286905	5.933477
C10orf2	7.438171	7.46396	7.39252	8.16893	7.78873	8.094131	7.454652	7.548505	7.129195	7.82422	7.572883	7.393514	7.325867	7.435413	7.298985	7.331894	7.564537	7.707908
C10orf25	4.205951	4.190971	4.16841	4.389652	3.915257	4.116017	4.098708	4.293246	4.585331	3.916539	4.061509	4.243298	4.112134	4.026443	3.88807	3.841365	3.685271	4.560365
C10orf32	8.21563	8.700226	8.783157	8.641882	8.443335	8.266289	7.682905	8.600042	8.317614	8.658588	8.281507	8.240696	8.268383	7.978378	8.182056	7.92149	8.595464	8.743726
C10orf35	5.502749	5.294567	5.108483	5.570208	4.552118	4.449778	5.010773	5.247641	4.8815	5.07354	4.879985	4.823442	4.980567	4.611909	5.104815	5.029895	4.952122	4.501081
C10orf40	2.601966	2.921678	2.80349	2.764772	2.656969	2.710089	2.692174	2.722118	2.712924	2.783931	2.571014	2.651529	2.817994	2.650126	2.631103	2.885574	2.664383	2.804947
C10orf53	4.486353	4.6633255	4.593132	4.67933	4.7307015	4.467642	4.8557715	4.725347	4.815525	4.580994	4.3975945	4.4892295	4.785078	4.722459	4.5556885	4.8101905	4.271612	4.3915915
C10orf54	5.9808705	5.9848235	5.9348885	5.518756	5.6259675	6.387756	5.849851	5.8792735	5.943353	5.7183115	5.8883525	5.8113395	5.993789	5.6619965	5.784915	5.208448	5.8810225	5.7876265
C10orf55	2.832468	2.989937	2.857323	3.022151	3.187768	3.001805	3.117795	3.053171	2.5658	2.943459	2.925997	2.657569	2.956558	2.910465	2.763176	3.103364	3.38459	2.947631
C10orf62	4.791842	4.862534	5.160014	5.115383	4.951479	4.921124	4.951961	4.89318	4.974492	5.004071	4.939919	4.786947	5.02023	5.192272	4.959885	5.104892	5.145926	5.038145
C10orf67	4.861150667	4.999445333	4.908726333	4.802155333	4.928443	4.742897	5.081914333	4.788548	4.950171333	4.956298333	4.839023	4.898559667	4.966562	4.998611333	4.962755	4.757908	4.615976667	4.498429333
C10orf71	4.13966	3.723876	4.002629	3.988538	3.992656	4.14567	4.085207	3.941673	3.997634	3.965801	3.819492	4.119567	3.96276	3.838624	3.991043	3.85091	4.002432	3.671712
C10orf71-AS1	3.426867	3.415343	3.639029	3.396924	3.554492	3.343193	3.338901	3.587215	3.500476	3.549634	3.347631	3.30124	3.517133	3.425246	3.737462	3.455348	3.68109	3.654312
C10orf76	6.700726667	7.022262333	6.711891667	6.812452333	7.098486667	6.853866333	6.932902	6.709795	7.133436	6.770220333	6.955049	7.111461	7.024616333	6.685997333	6.864744	6.622219333	6.793151333	7.004967333
C10orf82	4.41231	4.52632	4.532158	4.541725	4.316234	4.399834	4.581236	4.420815	4.498504	4.650784	4.304805	4.480954	4.404145	4.395696	3.851107	4.474331	4.23743	4.074452
C10orf85	3.914593	3.987244	4.233043	4.100373	3.976053	3.734179	4.065396	3.959321	3.826487	4.129962	3.9229	3.963795	4.120497	4.0672	3.905576	3.714376	4.006938	3.550994
C10orf88	7.03952	6.9609375	6.889672	6.7827325	6.8541205	6.9360745	7.268127	7.0666085	7.2420715	6.6055625	7.3755405	7.0608945	6.8110985	6.9691995	6.8153355	6.7555385	7.273232	7.2303345
C10orf90	3.768968333	3.648121667	3.749282667	3.751016667	3.670426	3.695705667	3.649126667	3.630036667	3.68541	3.689843667	3.557299333	3.764587333	3.719589	3.566460667	3.762574	3.63225	3.533605333	3.433287
C10orf91	4.125298	4.309247	4.414328	4.414562	4.225664	4.295301	4.627433	4.521003	4.364998	4.372068	4.219714	4.336902	4.296381	4.251042	4.421175	4.312185	4.836981	4.428001
C10orf95	5.459457	5.038339	5.272399	5.455772	5.393327	5.246667	5.288386	5.20787	5.223139	5.416838	4.93464	5.235102	5.02023	5.349751	4.701247	5.195389	4.466121	4.683875
C10orf99	5.007433	6.715825	3.8880445	4.2750355	4.71425	4.0895295	6.661503	4.7840465	4.8814165	4.6701425	7.189373	5.588901	6.145119	4.1948665	3.7048	4.913654	3.939135	3.930675
C11orf1	6.669923	6.917442	6.79011825	7.12363625	7.091718	6.74963075	6.72992675	6.79141725	6.820147	6.847218	6.552255	6.78497075	6.70811925	6.88387525	6.4339915	6.5447675	6.5954315	6.5552345
C11orf16	6.292276	6.796677	6.362897	6.390931	6.467577	6.263021	6.465048	6.27868	6.249515	6.480355	6.187588	6.163629	6.355865	6.293759	6.182865	6.157073	5.865322	5.984671
C11orf21	4.789936	5.5701625	4.302012	4.0935205	4.255785	4.3102995	5.087583	4.1587465	5.1153515	4.5338575	4.428851	4.8557275	5.0192205	4.2537005	5.386034	3.9291215	3.912252	4.798039
C11orf24	8.577959	8.4806805	8.07467	8.5269065	8.3603555	8.7098955	8.115961	8.652701	8.3344975	8.5089045	8.360859	8.407232	8.3298625	8.3606445	8.0987295	7.8962895	7.9812075	8.251985
C11orf30	6.145916667	5.948039667	5.945624667	5.956193667	6.014257667	5.9806355	5.822533	6.0416025	6.090744167	5.792621833	6.019898	6.138318667	5.972629667	6.026044667	6.191906167	5.878560333	6.055900833	6.227672833
C11orf31	8.895238333	8.732523667	8.816601	8.986530333	9.1105205	8.870585	8.672097167	8.694758167	8.797378333	8.495367667	9.026605167	9.009448	9.0221925	9.1274895	8.937653667	9.16319	8.8422525	9.107052333
C11orf40	3.010731	3.063877	2.749831	2.755091	2.94951	2.927646	2.919416	2.907007	2.880283	3.005807	2.937985	2.983879	3.1947	2.99071	3.204741	3.585728	2.987213	2.567455
C11orf42	4.774004	4.413619	4.439424	4.654212	4.565654	4.705987	4.606148	4.618827	4.703484	4.842591	4.741612	4.578022	4.601695	4.813334	4.579219	4.413352	4.43292	4.457898
C11orf44	3.689337	3.543303	3.803216	3.43233	3.172971	3.684026	3.621879	3.242229	3.521166	3.450499	3.335454	3.394661	3.549875	3.62776	3.650905	3.44467	4.130758	3.177365
C11orf45	2.996899	3.098971	3.216272	3.183874	2.955493	3.051579	3.00873	2.987407	3.109287	3.455171	2.984012	3.011966	2.901584	3.157033	2.857526	2.943592	3.334912	3.112062
C11orf49	6.679163	6.7479675	7.047912	6.751798	6.688035	6.6606475	6.8293895	6.728707	6.8179815	6.6874495	6.6646865	6.866431	6.7229155	6.8204775	6.407749	6.7040745	6.6069215	6.479531
C11orf53	6.184283	6.035805	6.063791	6.084607	6.081108	6.076221	6.564616	6.141041	6.079001	6.389437	6.150939	6.160874	6.287612	6.185095	6.019871	6.530131	5.894537	5.645331
C11orf54	7.08707	7.019484333	6.918710667	7.079927	6.734274333	7.643793	7.021757667	6.915194667	7.304966667	7.105421333	7.119743	6.943267667	7.247949	6.7943	6.946379333	7.274418	7.121353667	6.985362333
C11orf57	6.029687333	6.235679167	6.419719167	6.760742	6.501650667	6.405871	6.340249333	6.265264833	6.326546333	6.474916	6.5003045	6.222300333	6.235394667	6.388367	6.360711833	6.152375	6.38928	6.401075333
C11orf58	7.329943	7.348771	7.2480028	7.2700632	7.2229342	7.3396238	7.3394122	7.4554354	7.318022	7.2806304	7.2989264	7.2265076	7.1861144	7.3018072	7.3485224	7.422625	7.3787454	7.457542
C11orf63	3.1144695	3.3608285	3.2224655	3.323936	4.27955	3.7993405	3.206206	2.985533	3.0308145	3.37828	3.105807	3.176343	3.25694	3.1591275	3.470064	3.360341	2.991811	3.064003
C11orf65	3.327746	3.568738	3.820067	3.914626	3.689271	3.330194	3.300336	3.122368	3.640465	3.726828	3.733483	3.117627	3.375199	3.562643	3.225367	3.215968	3.155878	3.297862
C11orf68	8.243455	8.298658	8.26008	7.815193	7.942401	8.197441	8.256859	8.109736	8.271937	8.104095	7.951696	8.14031	8.29401	8.079678	7.668214	7.797568	7.498418	7.51098
C11orf70	2.9920385	2.886335	2.8849505	2.8958555	2.9677905	2.8623335	2.8825965	2.8116295	2.8838455	2.856891	2.727206	2.790989	2.900731	2.8144005	2.685957	2.815439	2.921268	2.8308465
C11orf71	7.0641405	7.220314	7.23496	7.289773	7.0556825	7.4754715	6.9200375	7.1710305	7.0987655	7.136214	6.848121	7.323385	7.065754	7.213695	7.2843505	7.277396	7.391077	7.182651
C11orf72	6.939491	6.729005	7.013283	6.85931	6.818129	6.7089	6.68159	6.474814	6.904436	6.774371	6.598232	6.640419	6.827889	6.728058	6.888256	7.175315	6.39154	6.574187
C11orf73	9.862225	9.7894765	9.9077185	10.039328	9.939321	9.836148	10.009041	9.900829	9.821643	9.713325	9.827385	9.7668725	9.7003595	9.69088	9.684392	9.5494695	9.4663075	9.5659885
C11orf74	7.352581	6.216384	5.202191	6.427053	5.46477	4.591543	5.401186	4.755682	5.465037	6.05782	6.084732	6.38358	5.342989	4.949198	5.22394	6.391802	4.518086	5.194533
C11orf80	5.2436345	5.345775	5.1262545	4.9483695	5.226393	5.1784025	5.1369585	5.333217	5.2699285	4.844861	5.793596	5.915093	5.6587315	5.7637485	7.442652	6.878676	7.760033	7.256888
C11orf83	7.624088	7.394885	7.421926	7.595579	7.465096	7.266047	7.174249	7.174265	7.382985	7.50545	7.406632	7.246211	7.577026	7.078136	7.400241	7.597459	7.576298	7.729237
C11orf84	6.728834	6.876378	7.090756	6.923177	7.096236	7.071094	6.914607	7.018132	6.941067	7.000332	7.026289	6.884186	6.615186	6.804108	6.43965	6.448865	6.615494	6.836433
C11orf85	3.852202	4.109827	4.347595	3.947883	3.816096	4.121463	3.771754	4.03371	4.065261	3.980883	3.896024	4.003598	4.071017	3.990149	4.106799	3.915849	3.801028	3.618173
C11orf86	5.611759	5.745851	5.696159	5.756602	5.612208	5.426454	5.828171	5.327777	5.477558	5.579434	5.137227	5.518335	5.534383	5.585225	5.468619	5.242063	5.406679	4.88259
C11orf87	2.510149333	2.546563	2.598423	2.451151	2.600293	2.507535667	2.618491	2.493585	2.635562	2.471095	2.582318	2.492038667	2.641541	2.500123667	2.711509667	2.672024	2.800441667	2.482365
C11orf88	3.952958	3.949636	4.127962	4.11394	4.076748	4.039302	4.11367	3.963993	4.071888	3.95785	3.891578	4.05128	4.240912	4.104836	3.674551	3.471146	3.993462	3.503026
C11orf92	2.587833	2.770646	2.710938	2.993868	2.498066	2.539311	2.957091	2.682954	2.535406	2.520012	2.603958	2.768534	2.714268	2.772562	3.008367	2.790165	3.11407	3.146363
C11orf94	5.84685	5.623209	5.641683	5.930117	5.604707	5.442116	5.808962	5.68164	5.832115	5.760751	5.34092	5.635926	5.273806	5.541225	5.28878	5.402288	5.086591	5.393228
C11orf95	5.349388	5.6245095	5.5421235	5.629548	5.57679	6.171325	5.522989	5.675822	5.562559	5.423682	5.6828405	5.3648905	5.240539	5.550379	5.5273455	5.8333365	5.539063	5.4446535
C11orf96	4.485848	4.603736	5.112321	4.614496	4.195981	3.967416	5.526736	5.286739	5.368726	7.027415	5.657641	4.929382	5.367716	4.525352	4.335423	3.145477	3.621862	4.111881
C11orf97	3.671077	3.599816	3.614815	3.551435	3.52099	3.542324	3.686445	3.749384	3.705696	3.69049	3.196198	3.454366	3.234742	3.605553	3.629872	3.44183	3.439993	3.454931
C12orf10	8.769889	8.501493	8.817082	9.041053	8.77689	8.782173	8.6826	8.661352	8.637452	8.945349	8.685764	8.547087	8.795346	8.60899	7.673391	7.536077	7.242468	7.770598
C12orf29	8.157369	8.156112	8.2598415	8.7203665	8.405215	8.23571	8.2581185	8.156963	8.301679	8.5228665	8.448187	8.1358855	8.296917	8.1476415	8.249822	7.8874815	7.7979325	8.359209
C12orf4	8.175251	8.379087	8.069829	8.350038	8.1750425	8.3254485	8.2250835	8.3453025	7.998377	8.2367465	8.2351675	7.954086	7.8116775	7.816561	8.364023	8.238731	8.1037115	8.559183
C12orf40	2.6466875	2.757769	2.6769815	2.6702245	2.7345585	2.6826785	2.648581	2.6957425	2.582002	2.658979	2.679609	2.784544	2.676951	2.6644605	2.548031	2.739515	2.841091	2.819287
C12orf42	4.116245	4.2257225	4.373243	4.659982	4.458794	5.1354365	4.4383485	4.2467325	4.3541435	4.4807305	4.43134	4.3553555	4.6839025	4.2823015	4.3320865	5.1424675	4.386881	3.964231
C12orf43	7.774901	8.048292	7.712983	8.163143	8.234826	8.107457	8.035394	8.156374	7.943896	7.953651	7.873413	7.72651	7.724853	7.643476	7.704639	7.449875	7.781367	8.033129
C12orf45	8.716506	8.605658	8.712193	8.855605	8.734629	8.673513	8.737016	8.667406	8.670229	9.206383	9.029999	8.681065	8.897188	9.044996	9.014727	8.778986	8.935413	9.0583
C12orf49	6.0452974	6.206594	5.8934952	6.2184756	6.266771	6.248923	6.2546154	6.1918962	6.0274376	6.0671104	5.949032	5.9143782	5.9378036	5.9386154	5.8998048	5.9179828	5.7754766	5.927796
C12orf5	9.360409	9.741452	8.525625	10.02442	9.39388	10.04188	9.628095	9.74565	8.770605	9.771461	9.966287	9.389477	8.904339	9.334126	9.500641	9.053887	8.884613	9.439335
C12orf50	2.627063	2.767096	3.00863	2.78574	2.82907	2.699178	2.837281	2.761126	3.241935	3.019525	2.791885	2.931802	2.846662	2.680105	2.570494	2.854176	2.542547	2.454371
C12orf54	3.863462333	3.693028	4.043779	3.828742	3.638332333	3.886486	3.885499667	3.743082	3.687251667	3.767993	3.840258	3.839355333	3.724243	3.539743	3.559275333	3.679727667	3.281415	3.239479
C12orf55	4.519016	5.681411	3.3421	3.224253	3.216861	3.469866	3.836337	3.744743	4.947453	3.941928	3.309771	4.386239	4.616274	3.562161	3.313007	2.586581	3.003352	4.148838
C12orf56	3.427208	3.10183	3.392247	3.391116	3.423314	3.080554	3.357129	3.433342	3.282999	3.228323	3.152406	3.563687	3.446211	3.123458	3.495119	2.93239	2.795288	3.175069
C12orf57	10.7091	10.84352	11.35123	11.03458	11.23614	11.52152	11.05108	10.87766	10.72662	10.59942	10.74562	11.01239	11.06874	11.343	11.40929	11.66673	11.27591	11.31668
C12orf60	5.037407	5.1954975	5.099809	5.5364935	5.0349015	4.8905795	5.363465	5.270155	5.0240105	4.9420625	5.0267085	5.1433545	4.951184	4.871618	5.0761495	5.338937	4.682502	5.498776
C12orf61	3.496151	3.471062	3.504981	3.495035	3.355094	3.532135	3.680448	3.653001	3.575891	3.568819	3.220207	3.510385	3.625396	3.568815	3.753304	3.593719	3.238392	3.290595
C12orf65	6.564064667	6.25087	6.878124	6.558179667	6.709386667	6.51919	6.514343	6.462446	6.564445333	6.695531667	6.565281333	6.630741667	6.804085	6.647156	6.576842	6.580283667	6.599180333	6.603768
C12orf66	6.301624667	6.422125	6.444045	6.805585333	6.598421667	6.638933667	6.474847667	6.326246	6.476720667	6.640463667	6.514796333	6.377376667	6.593174	6.422877	6.489976	6.529528	6.535803667	6.846654
[truncated: 19,656 more rows]
