# Supplementary material for: Analysis of genes characterizing chronic thrombosis and associated pathways in chronic thromboembolic pulmonary hypertension
Source: PLoS One. 2024 Mar 7;19(3):e0299912. doi: 10.1371/journal.pone.0299912 (PMC10919650; doi:10.1371/journal.pone.0299912)
Supplement: S3 File — (TXT) [file pone.0299912.s003.txt]

ONTOLOGY	ID	Description	GeneRatio	BgRatio	pvalue	p.adjust	qvalue	geneID	Count
BP	GO:0007159	leukocyte cell-cell adhesion	42/638	414/18903	2.21692797557387e-10	1.07410160416554e-06	9.47678369347946e-07	VAV1/ARID1A/RAC2/SMARCC2/TNFSF9/ARID2/RHOH/PTEN/CORO1A/ITGB2/MAD1L1/ICAM1/NFAT5/EBI3/DUSP3/CD70/EGR3/CD47/PELI1/B2M/IL4I1/CCR7/LGALS1/IL23R/TNF/CD80/SDC4/CCL5/LAG3/SELPLG/CD300A/IL2RA/TNFSF4/IL1B/PIK3R6/FLOT2/ADTRP/HLA-DQB1/IL12B/ARG2/SELL/RASGRP1	42
BP	GO:0022407	regulation of cell-cell adhesion	45/638	490/18903	1.25283854340599e-09	3.03500137140101e-06	2.67777753935354e-06	VAV1/PRKCD/ARID1A/SMARCC2/TNFSF9/ARID2/RHOH/PTEN/CORO1A/METTL3/ITGB2/FLOT1/MAD1L1/NFAT5/EBI3/DUSP3/CD70/EGR3/CD47/PELI1/B2M/IL4I1/CCR7/LGALS1/IL23R/TNF/CD80/PLAUR/SDC4/CCL5/LAG3/CD300A/IL2RA/TNFSF4/IL1B/PIK3R6/FLOT2/ADTRP/HLA-DQB1/IL12B/FSTL3/ARG2/SPINT2/VEGFA/RASGRP1	45
BP	GO:1903037	regulation of leukocyte cell-cell adhesion	38/638	377/18903	1.95942030697847e-09	3.16446379577022e-06	2.79200205847002e-06	VAV1/ARID1A/SMARCC2/TNFSF9/ARID2/RHOH/PTEN/CORO1A/ITGB2/MAD1L1/NFAT5/EBI3/DUSP3/CD70/EGR3/CD47/PELI1/B2M/IL4I1/CCR7/LGALS1/IL23R/TNF/CD80/SDC4/CCL5/LAG3/CD300A/IL2RA/TNFSF4/IL1B/PIK3R6/FLOT2/ADTRP/HLA-DQB1/IL12B/ARG2/RASGRP1	38
BP	GO:0050863	regulation of T cell activation	37/638	376/18903	6.15625304059463e-09	6.72074707058412e-06	5.92970590487038e-06	VAV1/ARID1A/RAC2/SMARCC2/TNFSF9/SOS1/ARID2/RHOH/PTEN/CORO1A/METTL3/MAD1L1/EBI3/DUSP3/CD70/EGR3/CD47/PELI1/B2M/IL4I1/CCR7/LGALS1/IL23R/CD80/SDC4/CCL5/LAG3/CD300A/IL2RA/TNFSF4/IL1B/PIK3R6/FLOT2/HLA-DQB1/IL12B/ARG2/RASGRP1	37
BP	GO:0032103	positive regulation of response to external stimulus	42/638	464/18903	6.93575549079889e-09	6.72074707058412e-06	5.92970590487038e-06	VAV1/XRCC5/ANKRD17/RAC2/ZNF580/LTA/TRIM56/TXK/CREB3/CASP4/EP300/AKIRIN2/NAPEPLD/PRKDC/P2RX4/HSPB1/LRSAM1/CD47/PLAU/MIR142/CCR7/LGALS1/TNF/CCL5/LAG3/MAPK13/FKBP1B/CXCL8/CCL4/CD226/TNFSF4/TRIM6/EDN1/IL1B/LRRK2/CCR6/IL12B/LGMN/CCR1/VEGFA/RASGRP1/NKG7	42
BP	GO:0002685	regulation of leukocyte migration	27/638	231/18903	2.05712923855057e-08	1.66113186012959e-05	1.46561435750068e-05	RAC2/ZNF580/RHOH/CREB3/CORO1A/P2RX4/ICAM1/HMOX1/DUSP1/CD47/CCR7/TNF/TNFRSF18/CCL5/CXCL8/CCL4/CD300A/CXCR3/EDN1/ADTRP/CCR6/LGMN/TNFAIP6/GPR18/CCL20/CCR1/VEGFA	27
BP	GO:1903131	mononuclear cell differentiation	41/638	473/18903	3.57074150002497e-08	2.47146322394585e-05	2.18056860625585e-05	VAV1/ARID1A/DOCK10/SMARCC2/TNFSF9/SOS1/ARID2/RHOH/METTL3/DCLRE1C/EP300/FOS/DOCK11/PRKDC/EGR3/B2M/IL4I1/IKZF3/CCR7/LGALS1/IL23R/CD80/LAG3/FOXP1/ID2/EGR1/IL2RA/TNFSF4/PIR/RSAD2/IL1B/PIK3R6/JUN/CCR6/IL12B/IL18R1/GPR18/AICDA/VEGFA/RASGRP1/C17orf99	41
BP	GO:0022409	positive regulation of cell-cell adhesion	32/638	322/18903	5.24305717346465e-08	3.17532650067953e-05	2.8015862080842e-05	VAV1/ARID1A/SMARCC2/TNFSF9/ARID2/RHOH/CORO1A/ITGB2/FLOT1/NFAT5/EBI3/CD70/EGR3/CD47/B2M/IL4I1/CCR7/LGALS1/IL23R/TNF/CD80/PLAUR/CCL5/IL2RA/TNFSF4/IL1B/PIK3R6/FLOT2/HLA-DQB1/IL12B/FSTL3/RASGRP1	32
BP	GO:1903039	positive regulation of leukocyte cell-cell adhesion	29/638	275/18903	6.16551311333419e-08	3.31910122601157e-05	2.92843845067253e-05	VAV1/ARID1A/SMARCC2/TNFSF9/ARID2/RHOH/CORO1A/ITGB2/NFAT5/EBI3/CD70/EGR3/CD47/B2M/IL4I1/CCR7/LGALS1/IL23R/TNF/CD80/CCL5/IL2RA/TNFSF4/IL1B/PIK3R6/FLOT2/HLA-DQB1/IL12B/RASGRP1	29
BP	GO:0050900	leukocyte migration	36/638	398/18903	8.59447022648394e-08	4.16402082473147e-05	3.67390985155277e-05	VAV1/RAC2/ZNF580/SOS1/RHOH/CREB3/CORO1A/P2RX4/ITGB2/ICAM1/CCL22/HMOX1/DUSP1/CD47/CCR7/TNF/TNFRSF18/CCL5/CXCL8/CCL4/SELPLG/CD300A/CXCR3/EDN1/IL1B/ADTRP/CXCR5/CCR6/LGMN/TNFAIP6/GPR18/SELL/ASB2/CCL20/CCR1/VEGFA	36
BP	GO:0030098	lymphocyte differentiation	37/638	419/18903	1.04880652716845e-07	4.6195160219374e-05	4.07579263811586e-05	VAV1/ARID1A/DOCK10/SMARCC2/TNFSF9/SOS1/ARID2/RHOH/METTL3/DCLRE1C/EP300/DOCK11/PRKDC/EGR3/B2M/IL4I1/IKZF3/CCR7/LGALS1/IL23R/CD80/LAG3/FOXP1/ID2/EGR1/IL2RA/TNFSF4/RSAD2/IL1B/PIK3R6/CCR6/IL12B/IL18R1/GPR18/AICDA/RASGRP1/C17orf99	37
BP	GO:0030217	T cell differentiation	29/638	296/18903	2.99470170856513e-07	0.000120911081483317	0.000106679681039325	VAV1/ARID1A/SMARCC2/TNFSF9/SOS1/ARID2/RHOH/METTL3/PRKDC/EGR3/B2M/IL4I1/IKZF3/CCR7/IL23R/CD80/LAG3/FOXP1/EGR1/IL2RA/TNFSF4/RSAD2/IL1B/PIK3R6/CCR6/IL12B/IL18R1/GPR18/RASGRP1	29
BP	GO:0050870	positive regulation of T cell activation	26/638	251/18903	4.20587143418435e-07	0.000156749593066332	0.000138299950560507	VAV1/ARID1A/SMARCC2/TNFSF9/ARID2/RHOH/CORO1A/EBI3/CD70/EGR3/CD47/B2M/IL4I1/CCR7/LGALS1/IL23R/CD80/CCL5/IL2RA/TNFSF4/IL1B/PIK3R6/FLOT2/HLA-DQB1/IL12B/RASGRP1	26
BP	GO:0002687	positive regulation of leukocyte migration	19/638	148/18903	6.05557775521047e-07	0.000209566244457105	0.000184900009503081	RAC2/ZNF580/CREB3/CORO1A/P2RX4/ICAM1/CD47/CCR7/TNF/TNFRSF18/CCL5/CXCL8/CCL4/EDN1/CCR6/LGMN/CCL20/CCR1/VEGFA	19
BP	GO:0019221	cytokine-mediated signaling pathway	39/638	496/18903	9.44440453041611e-07	0.00030505426633244	0.000269148959986104	CDC37/TRIM56/SOS1/TXK/ACTN4/CASP4/METTL3/APPL2/PARP14/EIF5A/LRP8/TNIP2/EBI3/CD70/CCL22/IL3RA/IL2RB/CCR7/CSF2RB/IL23R/TNF/TNFRSF18/CCL5/BIRC7/CXCL8/CCL4/EGR1/IL2RA/CXCR3/TRIM6/NOL3/EDN1/IL1B/CXCR5/CCR6/IL12B/IL18R1/CCL20/CCR1	39
BP	GO:0002696	positive regulation of leukocyte activation	36/638	450/18903	1.66479093134097e-06	0.000504119503896687	0.000444783945537873	VAV1/ARID1A/SMARCC2/TNFSF9/ARID2/RHOH/CORO1A/AKIRIN2/PRKDC/ITGB2/TNIP2/EBI3/CD70/EGR3/CD47/PELI1/B2M/IL4I1/MIR142/CCR7/LGALS1/IL23R/TNF/CD80/CCL5/CD226/IL2RA/TNFSF4/IL1B/PIK3R6/FLOT2/LRRK2/HLA-DQB1/IL12B/RASGRP1/PLA2G4A	36
BP	GO:0002831	regulation of response to biotic stimulus	31/638	361/18903	2.05490594310212e-06	0.000585648193784103	0.000516716596590569	VAV1/CDC37/XRCC5/ANKRD17/TRIM56/TXK/BANF1/METTL3/EP300/APPL2/AKIRIN2/PRKDC/PARP14/LRP8/NFKBIL1/LRSAM1/IL4I1/IL23R/CCL5/LAG3/TRIB1/FOXP1/CD226/AHR/TRIM6/IL1B/PIK3R6/IL12B/ARG2/RASGRP1/IFIT1	31
BP	GO:0045785	positive regulation of cell adhesion	37/638	484/18903	3.46676407256149e-06	0.000910916056626956	0.000803699985000721	VAV1/ARID1A/SMARCC2/STK4/TNFSF9/ARID2/RHOH/CORO1A/ITGB2/FLOT1/NFAT5/EBI3/CD70/EGR3/ARL2/CD47/B2M/IL4I1/CCR7/LGALS1/IL23R/TNF/TNFRSF18/CD80/PLAUR/SDC4/CCL5/IL2RA/TNFSF4/IL1B/PIK3R6/FLOT2/HLA-DQB1/IL12B/FSTL3/VEGFA/RASGRP1	37
BP	GO:1902105	regulation of leukocyte differentiation	28/638	317/18903	3.72742836659217e-06	0.000910916056626956	0.000803699985000721	ARID1A/SMARCC2/TNFSF9/SOS1/ARID2/RHOH/METTL3/FOS/PRKDC/EGR3/IL4I1/IKZF3/IL23R/TNF/CD80/LAG3/TRIB1/GPR55/FOXP1/ID2/IL2RA/TNFSF4/PIK3R6/IL12B/FSTL3/TNFAIP6/CCR1/RASGRP1	28
BP	GO:0050867	positive regulation of cell activation	36/638	467/18903	3.89138099995258e-06	0.000910916056626956	0.000803699985000721	VAV1/ARID1A/SMARCC2/TNFSF9/ARID2/RHOH/CORO1A/AKIRIN2/PRKDC/ITGB2/TNIP2/EBI3/CD70/EGR3/CD47/PELI1/B2M/IL4I1/MIR142/CCR7/LGALS1/IL23R/TNF/CD80/CCL5/CD226/IL2RA/TNFSF4/IL1B/PIK3R6/FLOT2/LRRK2/HLA-DQB1/IL12B/RASGRP1/PLA2G4A	36
BP	GO:0060326	cell chemotaxis	28/638	319/18903	4.20565783095077e-06	0.000910916056626956	0.000803699985000721	VAV1/PRKCD/RAC2/ZNF580/CREB3/CORO1A/P2RX4/ITGB2/HSPB1/CCL22/EGR3/DUSP1/CCR7/CCL5/CXCL8/CCL4/CXCR3/EDN1/IL1B/CXCR5/CCR6/LGMN/TNFAIP6/RAB13/GPR18/CCL20/CCR1/VEGFA	28
BP	GO:1902107	positive regulation of leukocyte differentiation	20/638	184/18903	4.32426610989061e-06	0.000910916056626956	0.000803699985000721	ARID1A/SMARCC2/TNFSF9/ARID2/RHOH/FOS/PRKDC/EGR3/IL4I1/IL23R/TNF/CD80/TRIB1/ID2/IL2RA/TNFSF4/PIK3R6/IL12B/CCR1/RASGRP1	20
BP	GO:1903708	positive regulation of hemopoiesis	20/638	184/18903	4.32426610989061e-06	0.000910916056626956	0.000803699985000721	ARID1A/SMARCC2/TNFSF9/ARID2/RHOH/FOS/PRKDC/EGR3/IL4I1/IL23R/TNF/CD80/TRIB1/ID2/IL2RA/TNFSF4/PIK3R6/IL12B/CCR1/RASGRP1	20
BP	GO:0031349	positive regulation of defense response	27/638	307/18903	6.00234299454621e-06	0.00121172299202402	0.00106910153073913	VAV1/XRCC5/LTA/TRIM56/TXK/CASP4/EP300/AKIRIN2/NAPEPLD/PRKDC/LRSAM1/CD47/MIR142/CCR7/LGALS1/TNF/CCL5/LAG3/MAPK13/CD226/TNFSF4/TRIM6/IL1B/LRRK2/IL12B/RASGRP1/NKG7	27
BP	GO:0050670	regulation of lymphocyte proliferation	23/638	239/18903	6.74110058620157e-06	0.00130642529360586	0.00115265724128693	RAC2/TNFSF9/SOS1/PTEN/CORO1A/MAD1L1/EBI3/CD70/PELI1/IL4I1/IKZF3/IL23R/CD80/SDC4/CCL5/CD22/CD300A/IL2RA/AHR/TNFSF4/IL1B/IL12B/ARG2	23
BP	GO:0032944	regulation of mononuclear cell proliferation	23/638	243/18903	8.86787849205864e-06	0.00165249504977016	0.00145799411158908	RAC2/TNFSF9/SOS1/PTEN/CORO1A/MAD1L1/EBI3/CD70/PELI1/IL4I1/IKZF3/IL23R/CD80/SDC4/CCL5/CD22/CD300A/IL2RA/AHR/TNFSF4/IL1B/IL12B/ARG2	23
BP	GO:0042098	T cell proliferation	21/638	212/18903	1.08007423352637e-05	0.00193813320793898	0.00171001226602362	RAC2/TNFSF9/SOS1/PTEN/CORO1A/MAD1L1/EBI3/CD70/PELI1/IL4I1/IL23R/CD80/SDC4/CCL5/FKBP1B/IL2RA/TNFSF4/IL1B/IL12B/ARG2/RASGRP1	21
BP	GO:0032496	response to lipopolysaccharide	28/638	339/18903	1.31984231124114e-05	0.00223545166498403	0.00197233593210584	LTA/FOS/AKIRIN2/NFKBIL1/TNIP2/PELI1/PABPN1/MIR142/CCR7/CSF2RB/IL23R/TNF/CD80/CCL5/KMO/TRIB1/CXCL8/FOXP1/ACP5/TNFSF4/TRIM6/EDN1/IL1B/IL12B/CMPK2/AICDA/ADM/TNIP3	28
BP	GO:0042129	regulation of T cell proliferation	19/638	182/18903	1.33804124426289e-05	0.00223545166498403	0.00197233593210584	RAC2/TNFSF9/SOS1/PTEN/CORO1A/MAD1L1/EBI3/CD70/PELI1/IL4I1/IL23R/CD80/SDC4/CCL5/IL2RA/TNFSF4/IL1B/IL12B/ARG2	19
BP	GO:0002237	response to molecule of bacterial origin	29/638	360/18903	1.4913058671904e-05	0.00226622875349035	0.00199949051500175	LTA/FOS/AKIRIN2/NFKBIL1/TNIP2/PELI1/B2M/PABPN1/MIR142/CCR7/CSF2RB/IL23R/TNF/CD80/CCL5/KMO/TRIB1/CXCL8/FOXP1/ACP5/TNFSF4/TRIM6/EDN1/IL1B/IL12B/CMPK2/AICDA/ADM/TNIP3	29
BP	GO:0002697	regulation of immune effector process	30/638	379/18903	1.49575677089392e-05	0.00226622875349035	0.00199949051500175	VAV1/ANKRD17/RAC2/LTA/APPL2/ITGB2/ICAM1/GPI/HMOX1/CD47/B2M/IL4I1/IL23R/TNF/CD80/LAG3/CD22/ACP5/CD226/CD300A/AHR/TNFSF4/TRIM6/RSAD2/IL1B/PIK3R6/IL12B/IL18R1/RASGRP1/C17orf99	30
BP	GO:0070663	regulation of leukocyte proliferation	24/638	269/18903	1.54169803299253e-05	0.00226622875349035	0.00199949051500175	RAC2/TNFSF9/SOS1/PTEN/CORO1A/MAD1L1/EBI3/CD70/PELI1/IL4I1/IKZF3/CSF2RB/IL23R/CD80/SDC4/CCL5/CD22/CD300A/IL2RA/AHR/TNFSF4/IL1B/IL12B/ARG2	24
BP	GO:0046651	lymphocyte proliferation	26/638	305/18903	1.5435613800863e-05	0.00226622875349035	0.00199949051500175	PRKCD/RAC2/TNFSF9/SOS1/PTEN/CORO1A/MAD1L1/EBI3/CD70/PELI1/IL4I1/IKZF3/IL23R/CD80/SDC4/CCL5/CD22/FKBP1B/CD300A/IL2RA/AHR/TNFSF4/IL1B/IL12B/ARG2/RASGRP1	26
BP	GO:0070661	leukocyte proliferation	28/638	348/18903	2.13168142634897e-05	0.00303764603254728	0.00268011092024866	PRKCD/RAC2/BAP1/TNFSF9/SOS1/PTEN/CORO1A/MAD1L1/EBI3/CD70/PELI1/IL4I1/IKZF3/CSF2RB/IL23R/CD80/SDC4/CCL5/CD22/FKBP1B/CD300A/IL2RA/AHR/TNFSF4/IL1B/IL12B/ARG2/RASGRP1	28
BP	GO:0030595	leukocyte chemotaxis	22/638	240/18903	2.28051007927134e-05	0.00308095798949058	0.00271832500034137	VAV1/RAC2/ZNF580/CREB3/CORO1A/ITGB2/CCL22/DUSP1/CCR7/CCL5/CXCL8/CCL4/EDN1/IL1B/CXCR5/CCR6/LGMN/TNFAIP6/GPR18/CCL20/CCR1/VEGFA	22
BP	GO:0032943	mononuclear cell proliferation	26/638	312/18903	2.2892567104574e-05	0.00308095798949058	0.00271832500034137	PRKCD/RAC2/TNFSF9/SOS1/PTEN/CORO1A/MAD1L1/EBI3/CD70/PELI1/IL4I1/IKZF3/IL23R/CD80/SDC4/CCL5/CD22/FKBP1B/CD300A/IL2RA/AHR/TNFSF4/IL1B/IL12B/ARG2/RASGRP1	26
BP	GO:0002703	regulation of leukocyte mediated immunity	22/638	241/18903	2.43186484700435e-05	0.00318442842803677	0.00280961682608383	VAV1/RAC2/LTA/ITGB2/ICAM1/HMOX1/B2M/IL4I1/IL23R/TNF/LAG3/CD226/CD300A/AHR/TNFSF4/RSAD2/IL1B/PIK3R6/IL12B/IL18R1/RASGRP1/C17orf99	22
BP	GO:0002688	regulation of leukocyte chemotaxis	15/638	127/18903	2.52336571802896e-05	0.00321729129048692	0.00283861168446416	RAC2/ZNF580/CREB3/DUSP1/CCR7/CCL5/CXCL8/CCL4/EDN1/CCR6/LGMN/TNFAIP6/GPR18/CCR1/VEGFA	15
BP	GO:0071276	cellular response to cadmium ion	8/638	37/18903	2.6151095529679e-05	0.00324877071387935	0.00286638593646495	FOS/HMOX1/MT1F/JUN/MT1HL1/MT1H/MT1E/MT1X	8
BP	GO:0002699	positive regulation of immune effector process	23/638	261/18903	2.80825369429447e-05	0.00340149728721417	0.00300113638224469	VAV1/ANKRD17/RAC2/LTA/APPL2/ITGB2/GPI/HMOX1/B2M/IL23R/TNF/CD80/LAG3/CD226/CD300A/TNFSF4/TRIM6/RSAD2/IL1B/IL12B/IL18R1/RASGRP1/C17orf99	23
BP	GO:0045619	regulation of lymphocyte differentiation	20/638	210/18903	3.08215730155241e-05	0.00364039861036518	0.00321191869136777	ARID1A/SMARCC2/TNFSF9/SOS1/ARID2/RHOH/METTL3/PRKDC/EGR3/IL4I1/IKZF3/IL23R/CD80/LAG3/ID2/IL2RA/TNFSF4/PIK3R6/IL12B/RASGRP1	20
BP	GO:0071677	positive regulation of mononuclear cell migration	11/638	73/18903	3.15576350124535e-05	0.00364039861036518	0.00321191869136777	CREB3/CORO1A/CD47/CCR7/TNF/CCL5/CCL4/CCR6/LGMN/CCL20/CCR1	11
BP	GO:0045621	positive regulation of lymphocyte differentiation	15/638	130/18903	3.33128146252102e-05	0.00375350201998009	0.00331170967424673	ARID1A/SMARCC2/TNFSF9/ARID2/RHOH/PRKDC/EGR3/IL4I1/IL23R/CD80/IL2RA/TNFSF4/PIK3R6/IL12B/RASGRP1	15
BP	GO:0045582	positive regulation of T cell differentiation	14/638	117/18903	4.03288646419128e-05	0.0044407579361379	0.00391807462466047	ARID1A/SMARCC2/TNFSF9/ARID2/RHOH/EGR3/IL4I1/IL23R/CD80/IL2RA/TNFSF4/PIK3R6/IL12B/RASGRP1	14
BP	GO:0051251	positive regulation of lymphocyte activation	30/638	400/18903	4.13307321373919e-05	0.00444994216012586	0.00392617785286429	VAV1/ARID1A/SMARCC2/TNFSF9/ARID2/RHOH/CORO1A/AKIRIN2/PRKDC/TNIP2/EBI3/CD70/EGR3/CD47/PELI1/B2M/IL4I1/CCR7/LGALS1/IL23R/CD80/CCL5/IL2RA/TNFSF4/IL1B/PIK3R6/FLOT2/HLA-DQB1/IL12B/RASGRP1	30
BP	GO:0002708	positive regulation of lymphocyte mediated immunity	14/638	119/18903	4.87501156299158e-05	0.005134658917977	0.00453030250739332	VAV1/LTA/B2M/IL23R/TNF/LAG3/CD226/TNFSF4/RSAD2/IL1B/IL12B/IL18R1/RASGRP1/C17orf99	14
BP	GO:0002825	regulation of T-helper 1 type immune response	7/638	30/18903	4.99088172502159e-05	0.00514485573568715	0.00453929914564674	IL23R/CD80/TNFSF4/IL1B/IL12B/IL18R1/PLA2G4A	7
BP	GO:0032729	positive regulation of interferon-gamma production	11/638	77/18903	5.24515434032049e-05	0.00529432766226099	0.00467117802106173	LTA/TXK/EBI3/IL23R/TNF/CD226/TNFSF4/IL1B/IL12B/IL18R1/RASGRP1	11
BP	GO:0002683	negative regulation of immune system process	32/638	449/18903	6.18700982565439e-05	0.00611756379699909	0.00539751813146778	BANF1/PTEN/METTL3/PARP14/MAD1L1/DUSP3/HMOX1/DUSP1/CD47/PELI1/IL4I1/TNF/CD80/SDC4/LAG3/CD22/TRIB1/GPR55/ACP5/ID2/CD300A/IL2RA/AHR/TNFSF4/ADTRP/IL12B/FSTL3/TNFAIP6/SOX9/GPR18/ARG2/PLK2	32
BP	GO:0043922	negative regulation by host of viral transcription	5/638	14/18903	6.69915078487363e-05	0.00649147711054255	0.00572742133418354	PSMC3/TARDBP/CCL5/CCL4/JUN	5
BP	GO:0097529	myeloid leukocyte migration	21/638	242/18903	7.72681122420776e-05	0.00734047066299738	0.00647648717884576	VAV1/RAC2/RHOH/CREB3/P2RX4/ITGB2/CCL22/DUSP1/CD47/CCR7/CCL5/CXCL8/CCL4/CD300A/EDN1/IL1B/LGMN/TNFAIP6/CCL20/CCR1/VEGFA	21
BP	GO:0002705	positive regulation of leukocyte mediated immunity	15/638	140/18903	7.90227410313028e-05	0.00736279192878197	0.0064961812009741	VAV1/LTA/ITGB2/B2M/IL23R/TNF/LAG3/CD226/TNFSF4/RSAD2/IL1B/IL12B/IL18R1/RASGRP1/C17orf99	15
BP	GO:0071347	cellular response to interleukin-1	13/638	111/18903	9.42993463402331e-05	0.00845300483681289	0.00745807455158267	TNIP2/CCL22/CD47/CCL5/MAPK13/KMO/CXCL8/CCL4/EGR1/EDN1/IL1B/SOX9/CCL20	13
BP	GO:0010273	detoxification of copper ion	5/638	15/18903	9.77024294863822e-05	0.00845300483681289	0.00745807455158267	MT1F/MT1HL1/MT1H/MT1E/MT1X	5
BP	GO:0032725	positive regulation of granulocyte macrophage colony-stimulating factor production	5/638	15/18903	9.77024294863822e-05	0.00845300483681289	0.00745807455158267	IL23R/CD80/IL1B/IL12B/RASGRP1	5
BP	GO:1990169	stress response to copper ion	5/638	15/18903	9.77024294863822e-05	0.00845300483681289	0.00745807455158267	MT1F/MT1HL1/MT1H/MT1E/MT1X	5
BP	GO:0002690	positive regulation of leukocyte chemotaxis	12/638	97/18903	0.000102315981316868	0.00869685841193382	0.00767322622581354	RAC2/ZNF580/CREB3/CCR7/CCL5/CXCL8/CCL4/EDN1/CCR6/LGMN/CCR1/VEGFA	12
BP	GO:0050920	regulation of chemotaxis	20/638	230/18903	0.000110439027390985	0.00913118072836194	0.00805642820876169	RAC2/ZNF580/MYCBP2/CREB3/P2RX4/DUSP3/HSPB1/DUSP1/CCR7/CCL5/CXCL8/CCL4/EDN1/TUBB2B/CCR6/LGMN/TNFAIP6/GPR18/CCR1/VEGFA	20
BP	GO:1990868	response to chemokine	12/638	98/18903	0.000113079637502934	0.00913118072836194	0.00805642820876169	CCL22/DUSP1/CCR7/CCL5/CXCL8/CCL4/CXCR3/EDN1/CXCR5/CCR6/CCL20/CCR1	12
BP	GO:1990869	cellular response to chemokine	12/638	98/18903	0.000113079637502934	0.00913118072836194	0.00805642820876169	CCL22/DUSP1/CCR7/CCL5/CXCL8/CCL4/CXCR3/EDN1/CXCR5/CCR6/CCL20/CCR1	12
BP	GO:0071294	cellular response to zinc ion	6/638	24/18903	0.000115520207980571	0.00917533455189946	0.0080953850665936	P2RX4/MT1F/MT1HL1/MT1H/MT1E/MT1X	6
BP	GO:0001819	positive regulation of cytokine production	33/638	486/18903	0.000120373298746494	0.00932723976303819	0.00822941082563643	ZNF580/LTA/TRIM56/TXK/ZBTB20/TRIM16/AKIRIN2/FLOT1/EBI3/HSPB1/HMOX1/PELI1/B2M/CCR7/IL23R/TNF/CD80/SORL1/MAPK13/FOXP1/CD226/EGR1/TNFSF4/TRIM6/RSAD2/IL1B/LRRK2/HPSE/IL12B/IL18R1/AFAP1L2/HILPDA/RASGRP1	33
BP	GO:0002706	regulation of lymphocyte mediated immunity	17/638	179/18903	0.000123208120708864	0.00932723976303819	0.00822941082563643	VAV1/LTA/B2M/IL4I1/IL23R/TNF/LAG3/CD226/AHR/TNFSF4/RSAD2/IL1B/PIK3R6/IL12B/IL18R1/RASGRP1/C17orf99	17
BP	GO:0045580	regulation of T cell differentiation	17/638	179/18903	0.000123208120708864	0.00932723976303819	0.00822941082563643	ARID1A/SMARCC2/TNFSF9/SOS1/ARID2/RHOH/METTL3/EGR3/IL4I1/IL23R/CD80/LAG3/IL2RA/TNFSF4/PIK3R6/IL12B/RASGRP1	17
BP	GO:0032868	response to insulin	22/638	269/18903	0.000125837826248393	0.00933794142534983	0.008238852887588	PRKCD/SRSF4/VPS13C/FOS/APPL2/OGT/PRKDC/NCOA2/BAIAP2L1/RHOQ/EPM2AIP1/TBC1D4/TRIB3/EGR2/RAB12/SORL1/PKM/SOCS3/EGR1/IL1B/RAB13/ADM	22
BP	GO:0007249	I-kappaB kinase/NF-kappaB signaling	23/638	288/18903	0.00012720415563944	0.00933794142534983	0.008238852887588	ANKRD17/ASH1L/RHOH/ZDHHC13/TRIM13/SLC20A1/ZFAND6/NFKBIL1/TNIP2/HSPB1/HMOX1/TNFRSF10B/PELI1/CCR7/LGALS1/TNF/TRIM6/EDN1/IL1B/CTH/PIM2/PLK2/TNIP3	23
BP	GO:0042088	T-helper 1 type immune response	8/638	46/18903	0.000135267902687014	0.00978168639579971	0.00863036846523114	EBI3/IL23R/CD80/TNFSF4/IL1B/IL12B/IL18R1/PLA2G4A	8
BP	GO:0043122	regulation of I-kappaB kinase/NF-kappaB signaling	21/638	255/18903	0.000161620403227834	0.0115154537299832	0.0101600690016754	ANKRD17/ASH1L/RHOH/ZDHHC13/TRIM13/SLC20A1/ZFAND6/TNIP2/HSPB1/HMOX1/TNFRSF10B/PELI1/CCR7/LGALS1/TNF/TRIM6/IL1B/CTH/PIM2/PLK2/TNIP3	21
BP	GO:0046686	response to cadmium ion	9/638	60/18903	0.000170521949559547	0.011973606458203	0.0105642965242001	FOS/GPI/HMOX1/MT1F/JUN/MT1HL1/MT1H/MT1E/MT1X	9
BP	GO:1903706	regulation of hemopoiesis	29/638	413/18903	0.000174362153437339	0.0120683519057701	0.0106478903023915	ARID1A/SMARCC2/TNFSF9/SOS1/ARID2/RHOH/METTL3/FOS/PRKDC/EGR3/B2M/IL4I1/IKZF3/IL23R/TNF/CD80/LAG3/TRIB1/GPR55/FOXP1/ID2/IL2RA/TNFSF4/PIK3R6/IL12B/FSTL3/TNFAIP6/CCR1/RASGRP1	29
BP	GO:0001666	response to hypoxia	23/638	296/18903	0.000190482623215634	0.0125678849965586	0.0110886276619465	LTA/ACTN4/PTEN/EP300/FOS/HMOX1/MALAT1/PLAU/LMNA/TNF/NR4A2/EGR1/BNIP3L/NOL3/EDN1/SLC8A3/BNIP3/PDGFA/NDRG1/ADM/HILPDA/TGFBR3/VEGFA	23
BP	GO:0032609	interferon-gamma production	13/638	119/18903	0.000191791208506696	0.0125678849965586	0.0110886276619465	LTA/TXK/EBI3/CD47/CCR7/IL23R/TNF/CD226/TNFSF4/IL1B/IL12B/IL18R1/RASGRP1	13
BP	GO:0032649	regulation of interferon-gamma production	13/638	119/18903	0.000191791208506696	0.0125678849965586	0.0110886276619465	LTA/TXK/EBI3/CD47/CCR7/IL23R/TNF/CD226/TNFSF4/IL1B/IL12B/IL18R1/RASGRP1	13
BP	GO:0071900	regulation of protein serine/threonine kinase activity	28/638	395/18903	0.000191955312640936	0.0125678849965586	0.0110886276619465	CDC37/PRKCD/STK4/SOS1/PTEN/RAPGEF2/SERTAD1/DUSP1/TRIB3/GADD45A/TNF/CCND1/RICTOR/RGS2/SORL1/SPATC1L/TRIB1/CD300A/EDN1/IL1B/PIK3R6/LRRK2/SLC8A3/SPDYE2/PDGFA/PKIG/VEGFA/RASGRP1	28
BP	GO:0045088	regulation of innate immune response	20/638	240/18903	0.000196195905891189	0.0126742555205708	0.0111824782291104	VAV1/CDC37/XRCC5/TRIM56/TXK/BANF1/METTL3/EP300/APPL2/AKIRIN2/PRKDC/PARP14/LRP8/CCL5/LAG3/CD226/TRIM6/PIK3R6/IL12B/RASGRP1	20
BP	GO:0002821	positive regulation of adaptive immune response	13/638	120/18903	0.000208591787281306	0.0132207948599146	0.0116646891371709	LTA/AKIRIN2/B2M/IL23R/TNF/CD226/TNFSF4/RSAD2/IL1B/IL12B/IL18R1/PLA2G4A/C17orf99	13
BP	GO:0097193	intrinsic apoptotic signaling pathway	23/638	298/18903	0.00021011376763951	0.0132207948599146	0.0116646891371709	PRKCD/PPP1R15A/CREB3/YBX3/TAF9B/CASP4/EP300/PRKDC/EIF5A/FHIT/HSPB1/HMOX1/TNFRSF10B/TRIB3/TNF/CRIP1/PLAUR/PHLDA3/HIC1/NOL3/LRRK2/BNIP3/CHAC1	23
BP	GO:0070098	chemokine-mediated signaling pathway	11/638	90/18903	0.000219911985138451	0.0136552681411078	0.0120480243161238	CCL22/CCR7/CCL5/CXCL8/CCL4/CXCR3/EDN1/CXCR5/CCR6/CCL20/CCR1	11
BP	GO:0034976	response to endoplasmic reticulum stress	21/638	261/18903	0.000222655558957176	0.0136552681411078	0.0120480243161238	ATF6B/PPP1R15A/CREB3/CASP4/EP300/FLOT1/TRIM13/RHBDD2/NGLY1/TNFRSF10B/TRIB3/SEC61B/CCND1/CXCL8/LRRK2/CTH/ATF3/JUN/FBXO17/EDEM3/CHAC1	21
BP	GO:0030593	neutrophil chemotaxis	12/638	106/18903	0.000239910262027785	0.0145295652440577	0.0128194154486162	VAV1/RAC2/ITGB2/CCL22/CCR7/CCL5/CXCL8/CCL4/EDN1/IL1B/TNFAIP6/CCL20	12
BP	GO:0002827	positive regulation of T-helper 1 type immune response	5/638	18/18903	0.000256256054572881	0.0147804831476858	0.0130407999701813	IL23R/IL1B/IL12B/IL18R1/PLA2G4A	5
BP	GO:0032604	granulocyte macrophage colony-stimulating factor production	5/638	18/18903	0.000256256054572881	0.0147804831476858	0.0130407999701813	IL23R/CD80/IL1B/IL12B/RASGRP1	5
BP	GO:0032645	regulation of granulocyte macrophage colony-stimulating factor production	5/638	18/18903	0.000256256054572881	0.0147804831476858	0.0130407999701813	IL23R/CD80/IL1B/IL12B/RASGRP1	5
BP	GO:0061687	detoxification of inorganic compound	5/638	18/18903	0.000256256054572881	0.0147804831476858	0.0130407999701813	MT1F/MT1HL1/MT1H/MT1E/MT1X	5
BP	GO:0071675	regulation of mononuclear cell migration	13/638	123/18903	0.000266768381182769	0.0152057977274178	0.0134160544394207	CREB3/CORO1A/DUSP1/CD47/CCR7/TNF/CCL5/CCL4/ADTRP/CCR6/LGMN/CCL20/CCR1	13
BP	GO:0019083	viral transcription	8/638	51/18903	0.000284648427345529	0.0159608906549198	0.0140822718917232	PSMC3/EP300/LARP7/TRIM13/TARDBP/CCL5/CCL4/JUN	8
BP	GO:0010506	regulation of autophagy	25/638	344/18903	0.000286604228478435	0.0159608906549198	0.0140822718917232	ATP6V1H/CAPNS1/ATG16L1/CTSA/VPS13C/MFSD8/LARP1/EP300/TRIM13/HERC1/DAP/HSPB1/ORMDL3/MTMR9/LRSAM1/HMOX1/TOM1/TRIB3/TRIM6/BNIP3L/LRRK2/BNIP3/PIM2/FEZ1/PLK2	25
BP	GO:0070555	response to interleukin-1	14/638	141/18903	0.000302294555273759	0.0166433763670609	0.0146844280976882	TNIP2/CCL22/CD47/MIR142/CCL5/MAPK13/KMO/CXCL8/CCL4/EGR1/EDN1/IL1B/SOX9/CCL20	14
BP	GO:0008380	RNA splicing	31/638	469/18903	0.000306608266614747	0.0166912028286343	0.0147266253190123	SF3A2/SCAF11/LUC7L3/RBM5/RNPC3/RBM6/SRSF4/RBM25/SRRM2/CLNS1A/SF1/DDX41/PRPF38B/AQR/METTL3/RBM39/U2AF1/LARP7/CLK4/DDX17/CELF2/SREK1/TAF15/HNRNPA3/TARDBP/TRA2A/SNRNP200/CLK1/ILDR1/NOL3/HNRNPLL	31
BP	GO:0010631	epithelial cell migration	26/638	366/18903	0.000310939761196989	0.0167389238111046	0.0147687294762687	PDCD6/PKN2/ZNF580/PTEN/CORO1A/P2RX4/GPI/EVL/HSPB1/EGR3/HMOX1/GADD45A/TNF/GLUL/FOXP1/EDN1/ADTRP/JUN/LGMN/RAB13/SOX9/ENPP2/ID1/VEGFA/PLK2/MCC	26
BP	GO:0002449	lymphocyte mediated immunity	26/638	367/18903	0.000324271146177765	0.0172647659695744	0.0152326792900856	VAV1/PRKCD/LTA/CORO1A/ICAM1/CD70/B2M/IL4I1/CSF2RB/IL23R/TNF/LAG3/CD226/AHR/TNFSF4/RSAD2/IL1B/PIK3R6/HLA-DQB1/CCR6/IL12B/IL18R1/AICDA/RASGRP1/NKG7/C17orf99	26
BP	GO:0097501	stress response to metal ion	5/638	19/18903	0.000338170192930068	0.0178090715733281	0.0157129193763044	MT1F/MT1HL1/MT1H/MT1E/MT1X	5
BP	GO:0090132	epithelium migration	26/638	369/18903	0.000352456498250798	0.0182172530560324	0.0160730573375803	PDCD6/PKN2/ZNF580/PTEN/CORO1A/P2RX4/GPI/EVL/HSPB1/EGR3/HMOX1/GADD45A/TNF/GLUL/FOXP1/EDN1/ADTRP/JUN/LGMN/RAB13/SOX9/ENPP2/ID1/VEGFA/PLK2/MCC	26
BP	GO:0036293	response to decreased oxygen levels	23/638	309/18903	0.000353441029363684	0.0182172530560324	0.0160730573375803	LTA/ACTN4/PTEN/EP300/FOS/HMOX1/MALAT1/PLAU/LMNA/TNF/NR4A2/EGR1/BNIP3L/NOL3/EDN1/SLC8A3/BNIP3/PDGFA/NDRG1/ADM/HILPDA/TGFBR3/VEGFA	23
BP	GO:0042113	B cell activation	25/638	350/18903	0.000371402481546681	0.0189415265588808	0.0167120828538623	PRKCD/DOCK10/PTEN/DCLRE1C/EP300/AKIRIN2/DOCK11/PRKDC/TNIP2/CD70/PELI1/IL4I1/IKZF3/LGALS1/THEMIS2/CD22/ID2/CD300A/AHR/TNFSF4/CXCR5/CCR6/AICDA/RASGRP1/C17orf99	25
BP	GO:0050921	positive regulation of chemotaxis	14/638	144/18903	0.00037547417589544	0.018949712314723	0.0167193051349932	RAC2/ZNF580/CREB3/P2RX4/HSPB1/CCR7/CCL5/CXCL8/CCL4/EDN1/CCR6/LGMN/CCR1/VEGFA	14
BP	GO:1901224	positive regulation of NIK/NF-kappaB signaling	9/638	67/18903	0.000400046425765762	0.0199817003385064	0.0176298267502416	ACTN4/EP300/NFAT5/TRIP6/TNF/EDN1/IL1B/IL12B/IL18R1	9
BP	GO:0002819	regulation of adaptive immune response	17/638	198/18903	0.000409835409547325	0.0200570965581494	0.0176963487312247	LTA/AKIRIN2/CD48/B2M/IL4I1/IL23R/TNF/CD80/CD226/AHR/TNFSF4/RSAD2/IL1B/IL12B/IL18R1/PLA2G4A/C17orf99	17
BP	GO:0071248	cellular response to metal ion	17/638	198/18903	0.000409835409547325	0.0200570965581494	0.0176963487312247	FOS/P2RX4/ITPKA/HMOX1/B2M/FOSB/EDN1/LRRK2/CPNE2/MT1F/JUN/BNIP3/MT1HL1/LGMN/MT1H/MT1E/MT1X	17
BP	GO:0090130	tissue migration	26/638	374/18903	0.000432578901459483	0.020958447775712	0.0184916096718627	PDCD6/PKN2/ZNF580/PTEN/CORO1A/P2RX4/GPI/EVL/HSPB1/EGR3/HMOX1/GADD45A/TNF/GLUL/FOXP1/EDN1/ADTRP/JUN/LGMN/RAB13/SOX9/ENPP2/ID1/VEGFA/PLK2/MCC	26
BP	GO:0002274	myeloid leukocyte activation	19/638	237/18903	0.000456338905060321	0.021779411233822	0.0192159446028029	PRKCD/RAC2/CRTC3/RHOH/ITGB2/TNIP2/HMOX1/MIR142/TNF/CCL5/CXCL8/FOXP1/CD226/CD300A/LRRK2/JUN/NDRG1/RASGRP1/PLA2G4A	19
BP	GO:1990266	neutrophil migration	13/638	130/18903	0.000458513920712043	0.021779411233822	0.0192159446028029	VAV1/RAC2/RHOH/ITGB2/CCL22/CCR7/CCL5/CXCL8/CCL4/EDN1/IL1B/TNFAIP6/CCL20	13
BP	GO:0002824	positive regulation of adaptive immune response based on somatic recombination of immune receptors built from immunoglobulin superfamily domains	12/638	114/18903	0.00047170263537489	0.0221883424115664	0.0195767440189824	LTA/B2M/IL23R/TNF/CD226/TNFSF4/RSAD2/IL1B/IL12B/IL18R1/PLA2G4A/C17orf99	12
BP	GO:0022408	negative regulation of cell-cell adhesion	17/638	202/18903	0.000515960979849945	0.0236251972021803	0.0208444790262461	PRKCD/PTEN/METTL3/MAD1L1/DUSP3/PELI1/IL4I1/CD80/SDC4/LAG3/CD300A/IL2RA/TNFSF4/ADTRP/ARG2/SPINT2/VEGFA	17
BP	GO:0045860	positive regulation of protein kinase activity	28/638	420/18903	0.000516182512955802	0.0236251972021803	0.0208444790262461	PRKCD/XRCC5/STK4/CDC25B/RAPGEF2/LRP8/TNFRSF10B/CCR7/IL23R/TNF/CCND1/RICTOR/SDC4/CCL5/SPATC1L/EGR1/CD300A/EDN1/IL1B/PIK3R6/LRRK2/SPDYE2/IL12B/PDGFA/AFAP1L2/VEGFA/RASGRP1/VLDLR	28
BP	GO:0035767	endothelial cell chemotaxis	6/638	31/18903	0.000516877379449146	0.0236251972021803	0.0208444790262461	P2RX4/HSPB1/EGR3/LGMN/RAB13/VEGFA	6
BP	GO:0002443	leukocyte mediated immunity	30/638	463/18903	0.000529881497121919	0.0239932322762215	0.0211691958663267	VAV1/PRKCD/RAC2/LTA/CORO1A/ITGB2/ICAM1/CD70/HMOX1/B2M/IL4I1/CSF2RB/IL23R/TNF/LAG3/CD226/CD300A/AHR/TNFSF4/RSAD2/IL1B/PIK3R6/HLA-DQB1/CCR6/IL12B/IL18R1/AICDA/RASGRP1/NKG7/C17orf99	30
BP	GO:0043434	response to peptide hormone	28/638	421/18903	0.000535796060974013	0.0240364066242509	0.0212072885342638	PRKCD/SRSF4/VPS13C/TRIM16/FOS/APPL2/OGT/PRKDC/NCOA2/BAIAP2L1/RHOQ/EPM2AIP1/TBC1D4/TRIB3/EGR2/RAB12/SORL1/TIMP1/PKM/SOCS3/NR4A2/EGR1/EDN1/IL1B/RAB13/SOCS2/ADM/TGFBR3	28
BP	GO:0010038	response to metal ion	25/638	360/18903	0.000562300026459215	0.0249939782403201	0.0220521526552474	STIM1/PDCD6/FOS/KMT2A/P2RX4/ITPKA/GPI/HMOX1/B2M/FOSB/CCND1/CRIP1/CYBRD1/EDN1/LRRK2/CPNE2/MT1F/JUN/BNIP3/MT1HL1/LGMN/NDRG1/MT1H/MT1E/MT1X	25
BP	GO:0043405	regulation of MAP kinase activity	16/638	186/18903	0.000587528088695667	0.0258779417248228	0.0228320724229005	PRKCD/SOS1/DUSP1/TRIB3/TNF/RGS2/SORL1/TRIB1/CD300A/EDN1/IL1B/PIK3R6/LRRK2/PDGFA/VEGFA/RASGRP1	16
BP	GO:0071456	cellular response to hypoxia	14/638	151/18903	0.000607123774497507	0.0265001323192831	0.0233810303293919	PTEN/FOS/HMOX1/MALAT1/LMNA/EGR1/BNIP3L/NOL3/EDN1/SLC8A3/BNIP3/NDRG1/HILPDA/VEGFA	14
BP	GO:0032922	circadian regulation of gene expression	9/638	71/18903	0.000618377815474609	0.0267503617497721	0.0236018074120525	MYCBP2/OGT/KMT2A/NCOA2/BHLHE40/ID2/EGR1/AHR/ID1	9
BP	GO:0071346	cellular response to interferon-gamma	12/638	118/18903	0.000645079817953669	0.027658510778633	0.0244030660522576	SLC26A6/CDC37/TXK/PARP14/CCL22/CD47/TNF/CCL5/CCL4/EDN1/IL12B/CCL20	12
BP	GO:0045069	regulation of viral genome replication	10/638	87/18903	0.000690010890299072	0.0293254628377105	0.0258738155632921	PKN2/BANF1/LARP1/TNF/CCL5/CXCL8/TRIM6/RSAD2/AICDA/IFIT1	10
BP	GO:0043123	positive regulation of I-kappaB kinase/NF-kappaB signaling	16/638	189/18903	0.000699246961158896	0.0294595784940422	0.0259921456225746	ANKRD17/ZDHHC13/TRIM13/SLC20A1/TNIP2/HMOX1/TNFRSF10B/PELI1/CCR7/LGALS1/TNF/TRIM6/IL1B/CTH/PIM2/PLK2	16
BP	GO:0050729	positive regulation of inflammatory response	14/638	154/18903	0.000738406459542215	0.0307251922671551	0.0271087949154129	LTA/CASP4/NAPEPLD/CD47/MIR142/CCR7/LGALS1/TNF/MAPK13/TNFSF4/IL1B/LRRK2/IL12B/NKG7	14
BP	GO:0032535	regulation of cellular component size	25/638	367/18903	0.000742572903392843	0.0307251922671551	0.0271087949154129	VAV1/BLOC1S1/PRKCD/CLNS1A/PPP1R15A/PTEN/CORO1A/BAIAP2L1/TRPV2/KCNN4/EVL/CCR7/CAPG/TMOD1/GOLGA4/RICTOR/ADD3/RUFY3/DPYSL2/EDN1/RAP1GAP2/SLC12A8/PEX11A/CDC42EP5/VEGFA	25
BP	GO:0009615	response to virus	27/638	409/18903	0.000748312216207285	0.0307251922671551	0.0271087949154129	GTF2F1/ANKRD17/TRIM56/ATG16L1/BANF1/AP1S1/DDX17/TRIM13/EIF5A/ARF1/HSPB1/IFI44/CCL22/IL23R/TNF/CCL5/CCL4/TNFSF4/TRIM6/BNIP3L/RSAD2/IL1B/BNIP3/PIM2/IL12B/AICDA/IFIT1	27
BP	GO:0051289	protein homotetramerization	8/638	59/18903	0.000782614762722841	0.0318636010537157	0.0281132114234185	CRTC3/TK1/CBR4/APPL2/EVL/B2M/UPB1/CTH	8
BP	GO:0000377	RNA splicing, via transesterification reactions with bulged adenosine as nucleophile	23/638	329/18903	0.000841488725164124	0.0336943212679354	0.0297284533526882	SF3A2/SCAF11/LUC7L3/RBM5/RNPC3/RBM6/SRSF4/RBM25/SRRM2/CLNS1A/SF1/DDX41/AQR/METTL3/RBM39/U2AF1/LARP7/DDX17/CELF2/HNRNPA3/TRA2A/SNRNP200/NOL3	23
BP	GO:0000398	mRNA splicing, via spliceosome	23/638	329/18903	0.000841488725164124	0.0336943212679354	0.0297284533526882	SF3A2/SCAF11/LUC7L3/RBM5/RNPC3/RBM6/SRSF4/RBM25/SRRM2/CLNS1A/SF1/DDX41/AQR/METTL3/RBM39/U2AF1/LARP7/DDX17/CELF2/HNRNPA3/TRA2A/SNRNP200/NOL3	23
BP	GO:0050769	positive regulation of neurogenesis	18/638	231/18903	0.000887830729396876	0.0350714064654853	0.0309434537301257	XRCC5/LTA/NUMB/SPEN/FZD3/ITPKA/XRCC2/LRP8/TRPV2/CUX1/EGR2/MIR142/TNF/GOLGA4/RUFY3/ID2/IL1B/VEGFA	18
BP	GO:0050727	regulation of inflammatory response	27/638	414/18903	0.000897243192580327	0.0350714064654853	0.0309434537301257	PRKCD/BAP1/LTA/ASH1L/CASP4/NAPEPLD/CD47/MIR142/CCR7/LGALS1/TNF/RICTOR/MGLL/CCL5/MAPK13/SOCS3/FOXP1/ACP5/IL2RA/TNFSF4/IL1B/LRRK2/IL12B/TNFAIP6/METRNL/PLK2/NKG7	27
BP	GO:0051262	protein tetramerization	10/638	90/18903	0.000901604879800886	0.0350714064654853	0.0309434537301257	CRTC3/STK4/FARSA/TK1/CBR4/APPL2/EVL/B2M/UPB1/CTH	10
BP	GO:0042102	positive regulation of T cell proliferation	11/638	106/18903	0.000904835048129136	0.0350714064654853	0.0309434537301257	TNFSF9/CORO1A/EBI3/CD70/IL23R/CD80/CCL5/IL2RA/TNFSF4/IL1B/IL12B	11
BP	GO:0034341	response to interferon-gamma	13/638	140/18903	0.000926316305082878	0.0356190674454488	0.0314266542601635	SLC26A6/CDC37/TXK/PARP14/CCL22/CD47/IL23R/TNF/CCL5/CCL4/EDN1/IL12B/CCL20	13
BP	GO:0097530	granulocyte migration	14/638	158/18903	0.000950137384829001	0.0362473671613899	0.0319810022361424	VAV1/RAC2/RHOH/ITGB2/CCL22/CCR7/CCL5/CXCL8/CCL4/CD300A/EDN1/IL1B/TNFAIP6/CCL20	14
BP	GO:0032306	regulation of prostaglandin secretion	4/638	14/18903	0.000981973524904731	0.0365973979089494	0.0322898338837094	P2RX4/EDN1/IL1B/PLA2G4A	4
BP	GO:0032308	positive regulation of prostaglandin secretion	4/638	14/18903	0.000981973524904731	0.0365973979089494	0.0322898338837094	P2RX4/EDN1/IL1B/PLA2G4A	4
BP	GO:1902043	positive regulation of extrinsic apoptotic signaling pathway via death domain receptors	4/638	14/18903	0.000981973524904731	0.0365973979089494	0.0322898338837094	STK4/PTEN/MAL/ATF3	4
BP	GO:0000375	RNA splicing, via transesterification reactions	23/638	333/18903	0.000989774668957634	0.0366065516877842	0.0322979102501965	SF3A2/SCAF11/LUC7L3/RBM5/RNPC3/RBM6/SRSF4/RBM25/SRRM2/CLNS1A/SF1/DDX41/AQR/METTL3/RBM39/U2AF1/LARP7/DDX17/CELF2/HNRNPA3/TRA2A/SNRNP200/NOL3	23
BP	GO:0036294	cellular response to decreased oxygen levels	14/638	159/18903	0.00101040007392923	0.0370862754408116	0.0327211698582665	PTEN/FOS/HMOX1/MALAT1/LMNA/EGR1/BNIP3L/NOL3/EDN1/SLC8A3/BNIP3/NDRG1/HILPDA/VEGFA	14
BP	GO:0006809	nitric oxide biosynthetic process	9/638	76/18903	0.00101922027968624	0.0371287387599987	0.0327586351864331	CYB5R3/P2RX4/ASL/CD47/TNF/ACP5/EDN1/IL1B/ARG2	9
BP	GO:0071356	cellular response to tumor necrosis factor	18/638	234/18903	0.00102951163394515	0.0372237601974943	0.032842472470159	ACTN4/YBX3/CASP4/FOS/EIF5A/ZFAND6/CD70/CCL22/TNF/TNFRSF18/CCL5/BIRC7/CXCL8/FOXP1/CCL4/NOL3/EDN1/CCL20	18
BP	GO:0034612	response to tumor necrosis factor	19/638	254/18903	0.00105458601969624	0.0378479204846541	0.0333931682338125	ACTN4/YBX3/CASP4/FOS/EIF5A/ZFAND6/CD70/CCL22/MIR142/TNF/TNFRSF18/CCL5/BIRC7/CXCL8/FOXP1/CCL4/NOL3/EDN1/CCL20	19
BP	GO:0050767	regulation of neurogenesis	25/638	377/18903	0.00108658530427097	0.0387096014646531	0.0341534281783622	XRCC5/LTA/NUMB/PTEN/RAPGEF2/APPL2/SPEN/FZD3/ITPKA/XRCC2/LRP8/TRPV2/CUX1/B2M/BHLHE40/EGR2/MIR142/TNF/GOLGA4/SORL1/RUFY3/ID2/IL1B/ID1/VEGFA	25
BP	GO:0070482	response to oxygen levels	23/638	337/18903	0.00116011446688651	0.0410274057814974	0.036198423742037	LTA/ACTN4/PTEN/EP300/FOS/HMOX1/MALAT1/PLAU/LMNA/TNF/NR4A2/EGR1/BNIP3L/NOL3/EDN1/SLC8A3/BNIP3/PDGFA/NDRG1/ADM/HILPDA/TGFBR3/VEGFA	23
BP	GO:0010508	positive regulation of autophagy	13/638	144/18903	0.00120198387912325	0.0422000861909576	0.0372330780558316	ATG16L1/LARP1/TRIM13/ORMDL3/LRSAM1/HMOX1/TOM1/TRIM6/BNIP3L/LRRK2/BNIP3/PIM2/PLK2	13
BP	GO:0045833	negative regulation of lipid metabolic process	11/638	110/18903	0.00122970400304523	0.0428627042788069	0.0378177050841855	CRTC3/APPL2/ACADVL/ORMDL3/DGAT2/TRIB3/TNF/SORL1/IL1B/SOX9/PDGFA	11
BP	GO:0045089	positive regulation of innate immune response	13/638	145/18903	0.0012806705743412	0.0432574426145736	0.0381659821753915	VAV1/XRCC5/TRIM56/TXK/EP300/AKIRIN2/PRKDC/CCL5/LAG3/CD226/TRIM6/IL12B/RASGRP1	13
BP	GO:0035966	response to topologically incorrect protein	14/638	163/18903	0.00128458532924504	0.0432574426145736	0.0381659821753915	ATF6B/PPP1R15A/CREB3/EP300/AKIRIN2/SERPINH1/RHBDD2/NGLY1/HSPB1/CCND1/CTH/ATF3/EDEM3/CHAC1	14
BP	GO:0035672	oligopeptide transmembrane transport	4/638	15/18903	0.0013035266505114	0.0432574426145736	0.0381659821753915	SLC26A6/SLC15A3/SLC15A2/SLC25A39	4
BP	GO:0042976	activation of Janus kinase activity	4/638	15/18903	0.0013035266505114	0.0432574426145736	0.0381659821753915	IL23R/CCL5/CD300A/IL12B	4
BP	GO:0045475	locomotor rhythm	4/638	15/18903	0.0013035266505114	0.0432574426145736	0.0381659821753915	PTEN/NCOA2/ID2/EGR1	4
BP	GO:0046322	negative regulation of fatty acid oxidation	4/638	15/18903	0.0013035266505114	0.0432574426145736	0.0381659821753915	APPL2/ACADVL/DGAT2/SOX9	4
BP	GO:2001028	positive regulation of endothelial cell chemotaxis	4/638	15/18903	0.0013035266505114	0.0432574426145736	0.0381659821753915	P2RX4/HSPB1/LGMN/VEGFA	4
BP	GO:0050868	negative regulation of T cell activation	12/638	128/18903	0.00132359859289388	0.0435451489140087	0.0384198250480233	PTEN/MAD1L1/DUSP3/PELI1/IL4I1/CD80/SDC4/LAG3/CD300A/IL2RA/TNFSF4/ARG2	12
BP	GO:0002822	regulation of adaptive immune response based on somatic recombination of immune receptors built from immunoglobulin superfamily domains	15/638	182/18903	0.00133017173153216	0.0435451489140087	0.0384198250480233	LTA/B2M/IL4I1/IL23R/TNF/CD80/CD226/AHR/TNFSF4/RSAD2/IL1B/IL12B/IL18R1/PLA2G4A/C17orf99	15
BP	GO:0001667	ameboidal-type cell migration	30/638	492/18903	0.00139119950337784	0.0452373261333264	0.0399128306832738	PDCD6/PKN2/ZNF580/PTEN/CORO1A/APPL2/P2RX4/GPI/MTA2/EVL/HSPB1/EGR3/HMOX1/GADD45A/TNF/SDC4/TIMP1/GLUL/FOXP1/EDN1/ADTRP/JUN/LGMN/RAB13/SOX9/ENPP2/ID1/VEGFA/PLK2/MCC	30
BP	GO:1903038	negative regulation of leukocyte cell-cell adhesion	13/638	147/18903	0.00145094211876725	0.0468654304361821	0.0413493048723775	PTEN/MAD1L1/DUSP3/PELI1/IL4I1/CD80/SDC4/LAG3/CD300A/IL2RA/TNFSF4/ADTRP/ARG2	13
BP	GO:0071621	granulocyte chemotaxis	12/638	130/18903	0.00151305380286967	0.0485479846020102	0.0428338201007579	VAV1/RAC2/ITGB2/CCL22/CCR7/CCL5/CXCL8/CCL4/EDN1/IL1B/TNFAIP6/CCL20	12
BP	GO:0002456	T cell mediated immunity	11/638	113/18903	0.00153169236573383	0.048698706768174	0.0429668020608451	ICAM1/CD70/B2M/IL4I1/IL23R/AHR/TNFSF4/RSAD2/IL1B/IL12B/IL18R1	11
BP	GO:0060688	regulation of morphogenesis of a branching structure	7/638	51/18903	0.00153785389794234	0.048698706768174	0.0429668020608451	TNF/HOXB7/LRRK2/BCL11A/SOX9/PDGFA/VEGFA	7
BP	GO:0002726	positive regulation of T cell cytokine production	5/638	26/18903	0.0015735137323523	0.0491849937628833	0.0433958524080319	B2M/TNFSF4/RSAD2/IL1B/IL18R1	5
BP	GO:0045672	positive regulation of osteoclast differentiation	5/638	26/18903	0.0015735137323523	0.0491849937628833	0.0433958524080319	FOS/IL23R/TNF/IL12B/CCR1	5
BP	GO:0070665	positive regulation of leukocyte proliferation	14/638	167/18903	0.00161844051704887	0.0502650275968064	0.044348764775543	RAC2/TNFSF9/CORO1A/EBI3/CD70/PELI1/CSF2RB/IL23R/CD80/CCL5/IL2RA/TNFSF4/IL1B/IL12B	14
BP	GO:0010043	response to zinc ion	7/638	52/18903	0.00172627198285902	0.053193453981804	0.0469325113508459	P2RX4/CRIP1/MT1F/MT1HL1/MT1H/MT1E/MT1X	7
BP	GO:0071674	mononuclear cell migration	16/638	206/18903	0.00173468848898349	0.053193453981804	0.0469325113508459	CREB3/CORO1A/ICAM1/CCL22/DUSP1/CD47/CCR7/TNF/CCL5/CCL4/ADTRP/CCR6/LGMN/ASB2/CCL20/CCR1	16
BP	GO:0046209	nitric oxide metabolic process	9/638	82/18903	0.00175402180195961	0.0534480228332974	0.0471571170986955	CYB5R3/P2RX4/ASL/CD47/TNF/ACP5/EDN1/IL1B/ARG2	9
BP	GO:0043618	regulation of transcription from RNA polymerase II promoter in response to stress	6/638	39/18903	0.00182249698739262	0.0551874868994828	0.0486918438539568	ATF6B/HMOX1/EGR1/ATF3/JUN/VEGFA	6
BP	GO:0002418	immune response to tumor cell	5/638	27/18903	0.00187816127563504	0.0558263274874342	0.0492554920268253	IL4I1/CD226/AHR/IL12B/NKG7	5
BP	GO:0045954	positive regulation of natural killer cell mediated cytotoxicity	5/638	27/18903	0.00187816127563504	0.0558263274874342	0.0492554920268253	VAV1/LAG3/CD226/IL12B/RASGRP1	5
BP	GO:0071280	cellular response to copper ion	5/638	27/18903	0.00187816127563504	0.0558263274874342	0.0492554920268253	MT1F/MT1HL1/MT1H/MT1E/MT1X	5
BP	GO:0032102	negative regulation of response to external stimulus	27/638	436/18903	0.00190078286928366	0.0558903387831481	0.0493119691050708	PRKCD/CHD8/ASH1L/BANF1/PTEN/METTL3/PARP14/NFKBIL1/DUSP3/DUSP1/PLAU/MIR142/TNF/PLAUR/SOCS3/TRIB1/ACP5/IL2RA/EDN1/ADTRP/IL12B/TNFAIP6/GPR18/METRNL/ARG2/PDGFA/PLK2	27
BP	GO:2001057	reactive nitrogen species metabolic process	9/638	83/18903	0.00190980480773462	0.0558903387831481	0.0493119691050708	CYB5R3/P2RX4/ASL/CD47/TNF/ACP5/EDN1/IL1B/ARG2	9
BP	GO:0019722	calcium-mediated signaling	16/638	208/18903	0.00191492182414914	0.0558903387831481	0.0493119691050708	P2RX4/NFAT5/CCR7/TNF/CD22/FKBP1B/CXCL8/CCL4/CXCR3/EDN1/LRRK2/CXCR5/FHL2/CCR6/CCL20/CCR1	16
BP	GO:0045670	regulation of osteoclast differentiation	8/638	68/18903	0.00200186321799611	0.0580780077316835	0.051242146412116	FOS/IL23R/TNF/GPR55/IL12B/FSTL3/TNFAIP6/CCR1	8
BP	GO:1901653	cellular response to peptide	24/638	373/18903	0.00202192813778072	0.058310963259212	0.0514476827539318	PRKCD/CASP4/FOS/APPL2/OGT/PRKDC/NCOA2/ICAM1/BAIAP2L1/RHOQ/TBC1D4/TRIB3/RAB12/TNF/SORL1/PKM/SOCS3/NR4A2/EDN1/IL1B/LGMN/RAB13/SOCS2/ID1	24
BP	GO:0071241	cellular response to inorganic substance	17/638	229/18903	0.00205184354228576	0.0588235619075415	0.051899947836951	FOS/P2RX4/ITPKA/HMOX1/B2M/FOSB/EDN1/LRRK2/CPNE2/MT1F/JUN/BNIP3/MT1HL1/LGMN/MT1H/MT1E/MT1X	17
BP	GO:0007623	circadian rhythm	16/638	210/18903	0.00211056026640292	0.0601509675924831	0.0530711160486826	MYCBP2/PTEN/METTL3/EP300/OGT/KMT2A/PRKDC/NCOA2/TARDBP/EGR3/BHLHE40/TNF/ID2/EGR1/AHR/ID1	16
BP	GO:0006857	oligopeptide transport	4/638	17/18903	0.00215401972792171	0.0610305589577818	0.0538471783015701	SLC26A6/SLC15A3/SLC15A2/SLC25A39	4
BP	GO:0002460	adaptive immune response based on somatic recombination of immune receptors built from immunoglobulin superfamily domains	24/638	375/18903	0.00216819770906909	0.0610751040723242	0.0538864803949179	PRKCD/LTA/ICAM1/EBI3/CD70/B2M/IL4I1/CSF2RB/IL23R/TNF/CD80/CD226/AHR/TNFSF4/RSAD2/IL1B/HLA-DQB1/KLHL6/CCR6/IL12B/IL18R1/AICDA/PLA2G4A/C17orf99	24
BP	GO:0010632	regulation of epithelial cell migration	20/638	292/18903	0.00227009215473746	0.0635757022526184	0.0560927547331233	PDCD6/ZNF580/PTEN/P2RX4/GPI/EVL/HSPB1/HMOX1/GADD45A/TNF/GLUL/FOXP1/EDN1/JUN/LGMN/SOX9/ENPP2/VEGFA/PLK2/MCC	20
BP	GO:0002366	leukocyte activation involved in immune response	20/638	293/18903	0.00236179992313917	0.0651372725885944	0.0574705260946786	DOCK10/RAC2/CORO1A/DOCK11/ITGB2/ICAM1/HMOX1/LGALS1/IL23R/CD80/FOXP1/CD300A/TNFSF4/CCR6/IL12B/IL18R1/AICDA/RASGRP1/NKG7/C17orf99	20
BP	GO:0042119	neutrophil activation	6/638	41/18903	0.00237268477964163	0.0651372725885944	0.0574705260946786	PRKCD/ITGB2/TNF/CCL5/CXCL8/CD300A	6
BP	GO:0046631	alpha-beta T cell activation	14/638	174/18903	0.00237572339544644	0.0651372725885944	0.0574705260946786	EBI3/TRAC/IL23R/CD80/FOXP1/CD300A/IL2RA/TNFSF4/RSAD2/IL12B/IL18R1/GPR18/ARG2/NKG7	14
BP	GO:0019932	second-messenger-mediated signaling	21/638	314/18903	0.00237962791500128	0.0651372725885944	0.0574705260946786	RAPGEF2/P2RX4/NFAT5/CCR7/TNF/CD22/FKBP1B/CXCL8/CCL4/CXCR3/AHR/EDN1/LRRK2/CXCR5/FHL2/CCR6/SOX9/CCL20/ADM/CCR1/VEGFA	21
BP	GO:0030193	regulation of blood coagulation	8/638	70/18903	0.00241083735210089	0.0652542288878703	0.0575737164768109	PRKCD/PLAU/PLAUR/ENPP4/EDN1/ADTRP/HPSE/PDGFA	8
BP	GO:0042130	negative regulation of T cell proliferation	8/638	70/18903	0.00241083735210089	0.0652542288878703	0.0575737164768109	PTEN/MAD1L1/PELI1/IL4I1/CD80/SDC4/IL2RA/ARG2	8
BP	GO:0071453	cellular response to oxygen levels	14/638	175/18903	0.00250456378232528	0.0674145084742555	0.0594797281872688	PTEN/FOS/HMOX1/MALAT1/LMNA/EGR1/BNIP3L/NOL3/EDN1/SLC8A3/BNIP3/NDRG1/HILPDA/VEGFA	14
BP	GO:0010955	negative regulation of protein processing	5/638	29/18903	0.00261351755132223	0.068577396193044	0.0605057424235406	SNX12/PLAU/NOL3/LRRK2/CHAC1	5
BP	GO:0090025	regulation of monocyte chemotaxis	5/638	29/18903	0.00261351755132223	0.068577396193044	0.0605057424235406	CREB3/DUSP1/CCL5/LGMN/CCR1	5
BP	GO:1903318	negative regulation of protein maturation	5/638	29/18903	0.00261351755132223	0.068577396193044	0.0605057424235406	SNX12/PLAU/NOL3/LRRK2/CHAC1	5
BP	GO:0002548	monocyte chemotaxis	8/638	71/18903	0.00263845126151375	0.068577396193044	0.0605057424235406	CREB3/CCL22/DUSP1/CCL5/CCL4/LGMN/CCL20/CCR1	8
BP	GO:0010634	positive regulation of epithelial cell migration	14/638	176/18903	0.00263910588001934	0.068577396193044	0.0605057424235406	PDCD6/ZNF580/P2RX4/GPI/HSPB1/HMOX1/FOXP1/EDN1/JUN/LGMN/SOX9/ENPP2/VEGFA/PLK2	14
BP	GO:0001910	regulation of leukocyte mediated cytotoxicity	9/638	87/18903	0.00264684687060871	0.068577396193044	0.0605057424235406	VAV1/ICAM1/B2M/IL23R/LAG3/CD226/PIK3R6/IL12B/RASGRP1	9
BP	GO:0050672	negative regulation of lymphocyte proliferation	9/638	87/18903	0.00264684687060871	0.068577396193044	0.0605057424235406	PTEN/MAD1L1/PELI1/IL4I1/CD80/SDC4/CD300A/IL2RA/ARG2	9
BP	GO:0032310	prostaglandin secretion	4/638	18/18903	0.00269623792030709	0.0687540669678307	0.0606616188053578	P2RX4/EDN1/IL1B/PLA2G4A	4
BP	GO:0034138	toll-like receptor 3 signaling pathway	4/638	18/18903	0.00269623792030709	0.0687540669678307	0.0606616188053578	FLOT1/TNIP2/PELI1/TNF	4
BP	GO:0150078	positive regulation of neuroinflammatory response	4/638	18/18903	0.00269623792030709	0.0687540669678307	0.0606616188053578	MIR142/TNF/IL1B/LRRK2	4
BP	GO:0002263	cell activation involved in immune response	20/638	297/18903	0.00276048154281039	0.0700237333765252	0.0617818437330007	DOCK10/RAC2/CORO1A/DOCK11/ITGB2/ICAM1/HMOX1/LGALS1/IL23R/CD80/FOXP1/CD300A/TNFSF4/CCR6/IL12B/IL18R1/AICDA/RASGRP1/NKG7/C17orf99	20
BP	GO:0002761	regulation of myeloid leukocyte differentiation	11/638	122/18903	0.00281901301885976	0.0711360316477892	0.0627632229692406	FOS/IL23R/TNF/TRIB1/GPR55/FOXP1/ID2/IL12B/FSTL3/TNFAIP6/CCR1	11
BP	GO:0032945	negative regulation of mononuclear cell proliferation	9/638	88/18903	0.00286232520292287	0.0718547440837372	0.0633973419638383	PTEN/MAD1L1/PELI1/IL4I1/CD80/SDC4/CD300A/IL2RA/ARG2	9
BP	GO:1900046	regulation of hemostasis	8/638	72/18903	0.00288251307693965	0.0719885353493434	0.0635153858136295	PRKCD/PLAU/PLAUR/ENPP4/EDN1/ADTRP/HPSE/PDGFA	8
BP	GO:0001659	temperature homeostasis	14/638	178/18903	0.00292605085833297	0.072593171126199	0.0640488551286718	APPL2/OGT/ACADVL/NAPEPLD/TRPV2/ALMS1/TNF/EGR1/ARRDC3/IL1B/IL18R1/ID1/VEGFA/G0S2	14
BP	GO:0010332	response to gamma radiation	7/638	57/18903	0.00295167279914576	0.072593171126199	0.0640488551286718	XRCC5/ATR/ELK1/PRKDC/TRIM13/XRCC2/EGR1	7
BP	GO:0045071	negative regulation of viral genome replication	7/638	57/18903	0.00295167279914576	0.072593171126199	0.0640488551286718	BANF1/TNF/CCL5/TRIM6/RSAD2/AICDA/IFIT1	7
BP	GO:0006986	response to unfolded protein	12/638	141/18903	0.0029967224401533	0.073328890012842	0.0646979788913479	ATF6B/PPP1R15A/CREB3/EP300/SERPINH1/RHBDD2/HSPB1/CCND1/CTH/ATF3/EDEM3/CHAC1	12
BP	GO:0002347	response to tumor cell	6/638	43/18903	0.00303924474378196	0.0739956823297668	0.065286288836279	TNFRSF10B/IL4I1/CD226/AHR/IL12B/NKG7	6
BP	GO:0002573	myeloid leukocyte differentiation	16/638	218/18903	0.00306778516101187	0.0743170955255124	0.0655698712572062	BAP1/FOS/CCR7/IL23R/TNF/TRIB1/GPR55/FOXP1/ID2/PIR/JUN/IL12B/FSTL3/TNFAIP6/CCR1/VEGFA	16
BP	GO:0002709	regulation of T cell mediated immunity	9/638	89/18903	0.00309142740045737	0.0745172425632635	0.0657464607135763	B2M/IL4I1/IL23R/AHR/TNFSF4/RSAD2/IL1B/IL12B/IL18R1	9
BP	GO:0043484	regulation of RNA splicing	14/638	180/18903	0.00323810453455741	0.0776664181679735	0.0685249740220825	RBM5/SRSF4/RBM25/CLNS1A/SF1/RBM39/LARP7/CLK4/DDX17/CELF2/TRA2A/CLK1/ILDR1/HNRNPLL	14
BP	GO:0043542	endothelial cell migration	19/638	281/18903	0.00332671860316601	0.0793987765139867	0.0700534314102005	PDCD6/ZNF580/PTEN/P2RX4/GPI/HSPB1/EGR3/HMOX1/GADD45A/TNF/GLUL/FOXP1/EDN1/ADTRP/LGMN/RAB13/ID1/VEGFA/PLK2	19
BP	GO:0042267	natural killer cell mediated cytotoxicity	8/638	74/18903	0.00342315889693701	0.0809063843923617	0.0713835917695684	VAV1/CORO1A/LAG3/CD226/PIK3R6/IL12B/RASGRP1/NKG7	8
BP	GO:0050792	regulation of viral process	13/638	162/18903	0.00342328355014121	0.0809063843923617	0.0713835917695684	PKN2/BANF1/LARP1/LARP7/TRIM13/LGALS1/TNF/CCL5/CXCL8/TRIM6/RSAD2/AICDA/IFIT1	13
BP	GO:0050866	negative regulation of cell activation	16/638	221/18903	0.00350867423992724	0.082521974235182	0.07280902446778	PRKCD/PTEN/MAD1L1/DUSP3/HMOX1/PELI1/IL4I1/CD80/SDC4/LAG3/ID2/CD300A/IL2RA/TNFSF4/ARG2/PDGFA	16
BP	GO:0045948	positive regulation of translational initiation	5/638	31/18903	0.00353765218734891	0.0825446597477607	0.0728290398643542	PPP1R15A/LARP1/METTL3/TNF/CCL5	5
BP	GO:0048525	negative regulation of viral process	9/638	91/18903	0.00359286385260916	0.0825446597477607	0.0728290398643542	BANF1/LARP7/TRIM13/TNF/CCL5/TRIM6/RSAD2/AICDA/IFIT1	9
BP	GO:0043547	positive regulation of GTPase activity	19/638	283/18903	0.00359398750458999	0.0825446597477607	0.0728290398643542	VAV1/AGAP4/DOCK10/ADPRH/AGAP6/SOS1/AGAP9/RAPGEF2/DOCK11/RALGAPA2/RAB11FIP2/CCL22/TBC1D4/CCR7/CCL5/CCL4/RAP1GAP2/CCL20/RASGRP1	19
BP	GO:0001912	positive regulation of leukocyte mediated cytotoxicity	7/638	59/18903	0.00359482419128535	0.0825446597477607	0.0728290398643542	VAV1/B2M/IL23R/LAG3/CD226/IL12B/RASGRP1	7
BP	GO:0002763	positive regulation of myeloid leukocyte differentiation	7/638	59/18903	0.00359482419128535	0.0825446597477607	0.0728290398643542	FOS/IL23R/TNF/TRIB1/ID2/IL12B/CCR1	7
BP	GO:0032890	regulation of organic acid transport	8/638	75/18903	0.00372136602665156	0.0846479737048207	0.0746847908783395	P2RX4/TNF/RGS2/KMO/SV2A/EDN1/IL1B/PLA2G4A	8
BP	GO:0050818	regulation of coagulation	8/638	75/18903	0.00372136602665156	0.0846479737048207	0.0746847908783395	PRKCD/PLAU/PLAUR/ENPP4/EDN1/ADTRP/HPSE/PDGFA	8
BP	GO:0048024	regulation of mRNA splicing, via spliceosome	10/638	109/18903	0.00380516766303255	0.0854528207649164	0.0753949063334584	RBM5/SRSF4/RBM25/CLNS1A/SF1/RBM39/LARP7/DDX17/CELF2/TRA2A	10
BP	GO:0043620	regulation of DNA-templated transcription in response to stress	6/638	45/18903	0.00383646255407305	0.0854528207649164	0.0753949063334584	ATF6B/HMOX1/EGR1/ATF3/JUN/VEGFA	6
BP	GO:0002423	natural killer cell mediated immune response to tumor cell	3/638	10/18903	0.00384493600139356	0.0854528207649164	0.0753949063334584	CD226/IL12B/NKG7	3
BP	GO:0002676	regulation of chronic inflammatory response	3/638	10/18903	0.00384493600139356	0.0854528207649164	0.0753949063334584	LTA/TNF/CCL5	3
BP	GO:0060368	regulation of Fc receptor mediated stimulatory signaling pathway	3/638	10/18903	0.00384493600139356	0.0854528207649164	0.0753949063334584	APPL2/CD47/CD226	3
BP	GO:0002711	positive regulation of T cell mediated immunity	7/638	60/18903	0.00395381077853485	0.0870454744683469	0.0768001025074047	B2M/IL23R/TNFSF4/RSAD2/IL1B/IL12B/IL18R1	7
BP	GO:0050671	positive regulation of lymphocyte proliferation	12/638	146/18903	0.00398069798131305	0.0870454744683469	0.0768001025074047	TNFSF9/CORO1A/EBI3/CD70/PELI1/IL23R/CD80/CCL5/IL2RA/TNFSF4/IL1B/IL12B	12
BP	GO:0010720	positive regulation of cell development	20/638	307/18903	0.00401052531021265	0.0870454744683469	0.0768001025074047	XRCC5/LTA/NUMB/SPEN/PRKDC/FZD3/ITPKA/XRCC2/LRP8/TRPV2/CUX1/EGR2/MIR142/TNF/GOLGA4/RUFY3/TRIB1/ID2/IL1B/VEGFA	20
BP	GO:0002837	regulation of immune response to tumor cell	4/638	20/18903	0.00404670745349973	0.0870454744683469	0.0768001025074047	IL4I1/CD226/AHR/IL12B	4
BP	GO:0015732	prostaglandin transport	4/638	20/18903	0.00404670745349973	0.0870454744683469	0.0768001025074047	P2RX4/EDN1/IL1B/PLA2G4A	4
BP	GO:0060749	mammary gland alveolus development	4/638	20/18903	0.00404670745349973	0.0870454744683469	0.0768001025074047	CCND1/ID2/SOCS2/VEGFA	4
BP	GO:0061377	mammary gland lobule development	4/638	20/18903	0.00404670745349973	0.0870454744683469	0.0768001025074047	CCND1/ID2/SOCS2/VEGFA	4
BP	GO:0002717	positive regulation of natural killer cell mediated immunity	5/638	32/18903	0.00407829157983793	0.0870454744683469	0.0768001025074047	VAV1/LAG3/CD226/IL12B/RASGRP1	5
BP	GO:0051482	positive regulation of cytosolic calcium ion concentration involved in phospholipase C-activating G protein-coupled signaling pathway	5/638	32/18903	0.00407829157983793	0.0870454744683469	0.0768001025074047	GNA15/GPR55/EDN1/GPR18/LPAR6	5
BP	GO:0050730	regulation of peptidyl-tyrosine phosphorylation	18/638	266/18903	0.00416954461089152	0.0886028229814449	0.0781741489604362	PRKCD/ITGB2/PARP14/LRP8/MVP/IL23R/TNF/TNFRSF18/CD80/RICTOR/CCL5/SOCS3/CD300A/IL12B/ENPP2/PDGFA/AFAP1L2/VEGFA	18
BP	GO:0051250	negative regulation of lymphocyte activation	13/638	166/18903	0.00421405373440316	0.0891575997518923	0.0786636277426396	PTEN/MAD1L1/DUSP3/PELI1/IL4I1/CD80/SDC4/LAG3/ID2/CD300A/IL2RA/TNFSF4/ARG2	13
BP	GO:0031346	positive regulation of cell projection organization	22/638	352/18903	0.00430441125043331	0.0906208711623577	0.0799546700972972	SF3A2/RAC2/EP300/RAPGEF2/DOCK11/ITPKA/LRP8/TRPV2/RHOQ/CUX1/CCR7/GOLGA4/RGS2/RUFY3/FKBP1B/FSCN1/TUBB2B/CDC42EP5/ENPP2/FEZ1/VEGFA/VLDLR	22
BP	GO:1901222	regulation of NIK/NF-kappaB signaling	10/638	111/18903	0.00433383681975879	0.0906208711623577	0.0799546700972972	ACTN4/EP300/NFAT5/TRIP6/TNF/NOL3/EDN1/IL1B/IL12B/IL18R1	10
BP	GO:0030865	cortical cytoskeleton organization	7/638	61/18903	0.00433932757681465	0.0906208711623577	0.0799546700972972	RAC2/RHOH/FMNL1/RHOQ/AKAP11/TNF/RAB13	7
BP	GO:0002228	natural killer cell mediated immunity	8/638	77/18903	0.004377698771503	0.0906408143074019	0.0799722659067642	VAV1/CORO1A/LAG3/CD226/PIK3R6/IL12B/RASGRP1/NKG7	8
BP	GO:0030968	endoplasmic reticulum unfolded protein response	8/638	77/18903	0.004377698771503	0.0906408143074019	0.0799722659067642	ATF6B/PPP1R15A/CREB3/EP300/RHBDD2/CCND1/CTH/ATF3	8
BP	GO:0002285	lymphocyte activation involved in immune response	15/638	207/18903	0.00458326502251153	0.0935777874511343	0.082563553275554	DOCK10/CORO1A/DOCK11/ICAM1/LGALS1/IL23R/CD80/FOXP1/TNFSF4/CCR6/IL12B/IL18R1/AICDA/NKG7/C17orf99	15
BP	GO:0019079	viral genome replication	11/638	130/18903	0.00459081267730404	0.0935777874511343	0.082563553275554	PKN2/ATG16L1/BANF1/LARP1/TNF/CCL5/CXCL8/TRIM6/RSAD2/AICDA/IFIT1	11
BP	GO:0002431	Fc receptor mediated stimulatory signaling pathway	5/638	33/18903	0.00467543950841857	0.0935777874511343	0.082563553275554	VAV1/PRKCD/APPL2/CD47/CD226	5
BP	GO:0032946	positive regulation of mononuclear cell proliferation	12/638	149/18903	0.00468584323480491	0.0935777874511343	0.082563553275554	TNFSF9/CORO1A/EBI3/CD70/PELI1/IL23R/CD80/CCL5/IL2RA/TNFSF4/IL1B/IL12B	12
BP	GO:0016032	viral process	25/638	421/18903	0.0047143758139927	0.0935777874511343	0.082563553275554	PKN2/PSMC3/NUP153/ATG16L1/BANF1/LARP1/EP300/SLC3A2/LARP7/TRIM13/ICAM1/TARDBP/LRSAM1/LGALS1/TNF/CD80/CCL5/CXCL8/CCL4/SELPLG/TRIM6/RSAD2/JUN/AICDA/IFIT1	25
BP	GO:0061045	negative regulation of wound healing	8/638	78/18903	0.00473751734490121	0.0935777874511343	0.082563553275554	PRKCD/PTEN/PLAU/TNF/PLAUR/EDN1/ADTRP/PDGFA	8
BP	GO:0045428	regulation of nitric oxide biosynthetic process	7/638	62/18903	0.00475258174904294	0.0935777874511343	0.082563553275554	P2RX4/ASL/CD47/TNF/ACP5/EDN1/IL1B	7
BP	GO:0002833	positive regulation of response to biotic stimulus	14/638	188/18903	0.00477023290157344	0.0935777874511343	0.082563553275554	VAV1/XRCC5/ANKRD17/TRIM56/TXK/EP300/AKIRIN2/PRKDC/CCL5/LAG3/CD226/TRIM6/IL12B/RASGRP1	14
BP	GO:0006006	glucose metabolic process	14/638	188/18903	0.00477023290157344	0.0935777874511343	0.082563553275554	EP300/OGT/SLC25A1/NCOA2/GPI/EPM2AIP1/DGAT2/ALDOC/TNF/PPP1R3E/PKM/ATF3/ENO2/GALM	14
BP	GO:0036230	granulocyte activation	6/638	47/18903	0.00477889765033322	0.0935777874511343	0.082563553275554	PRKCD/ITGB2/TNF/CCL5/CXCL8/CD300A	6
BP	GO:0042269	regulation of natural killer cell mediated cytotoxicity	6/638	47/18903	0.00477889765033322	0.0935777874511343	0.082563553275554	VAV1/LAG3/CD226/PIK3R6/IL12B/RASGRP1	6
BP	GO:1902622	regulation of neutrophil migration	6/638	47/18903	0.00477889765033322	0.0935777874511343	0.082563553275554	RAC2/RHOH/CCR7/CXCL8/EDN1/TNFAIP6	6
BP	GO:0032869	cellular response to insulin stimulus	15/638	208/18903	0.00479064920891275	0.0935777874511343	0.082563553275554	PRKCD/APPL2/OGT/PRKDC/NCOA2/BAIAP2L1/RHOQ/TBC1D4/TRIB3/RAB12/SORL1/PKM/SOCS3/IL1B/RAB13	15
BP	GO:0010595	positive regulation of endothelial cell migration	11/638	131/18903	0.00486351777588993	0.0935777874511343	0.082563553275554	PDCD6/ZNF580/P2RX4/GPI/HSPB1/HMOX1/FOXP1/EDN1/LGMN/VEGFA/PLK2	11
BP	GO:0002834	regulation of response to tumor cell	4/638	21/18903	0.00486720380550791	0.0935777874511343	0.082563553275554	IL4I1/CD226/AHR/IL12B	4
BP	GO:0032305	positive regulation of icosanoid secretion	4/638	21/18903	0.00486720380550791	0.0935777874511343	0.082563553275554	P2RX4/EDN1/IL1B/PLA2G4A	4
BP	GO:0090026	positive regulation of monocyte chemotaxis	4/638	21/18903	0.00486720380550791	0.0935777874511343	0.082563553275554	CREB3/CCL5/LGMN/CCR1	4
BP	GO:1901522	positive regulation of transcription from RNA polymerase II promoter involved in cellular response to chemical stimulus	4/638	21/18903	0.00486720380550791	0.0935777874511343	0.082563553275554	CREB3/EP300/JUN/VEGFA	4
BP	GO:0070664	negative regulation of leukocyte proliferation	9/638	96/18903	0.00512719644444843	0.0979329099837575	0.0864060719013718	PTEN/MAD1L1/PELI1/IL4I1/CD80/SDC4/CD300A/IL2RA/ARG2	9
BP	GO:0051133	regulation of NK T cell activation	3/638	11/18903	0.00515516458543387	0.0979329099837575	0.0864060719013718	IL23R/CD300A/IL12B	3
BP	GO:0032615	interleukin-12 production	7/638	63/18903	0.0051947900651859	0.0979329099837575	0.0864060719013718	CD47/CCR7/IL23R/FOXP1/ACP5/TNFSF4/IL12B	7
BP	GO:0032655	regulation of interleukin-12 production	7/638	63/18903	0.0051947900651859	0.0979329099837575	0.0864060719013718	CD47/CCR7/IL23R/FOXP1/ACP5/TNFSF4/IL12B	7
BP	GO:0070059	intrinsic apoptotic signaling pathway in response to endoplasmic reticulum stress	7/638	63/18903	0.0051947900651859	0.0979329099837575	0.0864060719013718	PPP1R15A/CREB3/CASP4/TNFRSF10B/TRIB3/LRRK2/CHAC1	7
BP	GO:0061028	establishment of endothelial barrier	6/638	48/18903	0.00530916235161148	0.0993627170202989	0.0876675886849023	RAPGEF2/ICAM1/TNF/IL1B/HPSE/VEGFA	6
BP	GO:0036336	dendritic cell migration	5/638	34/18903	0.00533215818891181	0.0993627170202989	0.0876675886849023	CCR7/CCL5/CCR6/ASB2/CCR1	5
BP	GO:0090022	regulation of neutrophil chemotaxis	5/638	34/18903	0.00533215818891181	0.0993627170202989	0.0876675886849023	RAC2/CCR7/CXCL8/EDN1/TNFAIP6	5
BP	GO:0035710	CD4-positive, alpha-beta T cell activation	10/638	115/18903	0.00556391190260544	0.102930937139485	0.0908158243926892	IL23R/CD80/FOXP1/IL2RA/TNFSF4/RSAD2/IL12B/IL18R1/ARG2/NKG7	10
BP	GO:0001933	negative regulation of protein phosphorylation	21/638	338/18903	0.00556613117245515	0.102930937139485	0.0908158243926892	PRKCD/PTEN/PRKDC/PARP14/MVP/DUSP3/TARDBP/HSPB1/DUSP1/TRIB3/GADD45A/RGS2/SORL1/SOCS3/TRIB1/CD300A/IL1B/LRRK2/SLC8A3/JUN/PKIG	21
BP	GO:0033674	positive regulation of kinase activity	28/638	496/18903	0.00574873965982839	0.105652751227591	0.0932172772223667	PRKCD/XRCC5/STK4/CDC25B/RAPGEF2/LRP8/TNFRSF10B/CCR7/IL23R/TNF/CCND1/RICTOR/SDC4/CCL5/SPATC1L/EGR1/CD300A/EDN1/IL1B/PIK3R6/LRRK2/SPDYE2/IL12B/PDGFA/AFAP1L2/VEGFA/RASGRP1/VLDLR	28
BP	GO:0001909	leukocyte mediated cytotoxicity	11/638	134/18903	0.00575930263522702	0.105652751227591	0.0932172772223667	VAV1/CORO1A/ICAM1/B2M/IL23R/LAG3/CD226/PIK3R6/IL12B/RASGRP1/NKG7	11
BP	GO:0032303	regulation of icosanoid secretion	4/638	22/18903	0.00579230815550717	0.105652751227591	0.0932172772223667	P2RX4/EDN1/IL1B/PLA2G4A	4
BP	GO:0048872	homeostasis of number of cells	19/638	296/18903	0.00580054320465207	0.105652751227591	0.0932172772223667	DOCK10/BAP1/SOS1/DNASE2/CORO1A/KMT2A/NAPEPLD/DOCK11/PRKDC/GPI/HMOX1/RPS24/B2M/CCR7/ID2/IL2RA/SOX9/TGFBR3/VEGFA	19
BP	GO:0007163	establishment or maintenance of cell polarity	16/638	234/18903	0.0060635318396835	0.110029257540324	0.0970786627279902	RAC2/RHOH/CYTH1/RHOV/RAB11FIP2/RHOQ/CCR7/KIF2C/LMNA/RICTOR/RUFY3/CCL4/FSCN1/FLOT2/SPINT2/FEZ1	16
BP	GO:0080164	regulation of nitric oxide metabolic process	7/638	65/18903	0.00617097228693429	0.111561047500734	0.0984301589051066	P2RX4/ASL/CD47/TNF/ACP5/EDN1/IL1B	7
BP	GO:2000736	regulation of stem cell differentiation	8/638	82/18903	0.00640797728083499	0.114831803398694	0.101315942339275	KDM4C/GATAD2B/N4BP2L2/METTL3/PRKDC/MTA2/TRIM6/SOX9	8
BP	GO:0030195	negative regulation of blood coagulation	6/638	50/18903	0.00649698141588138	0.114831803398694	0.101315942339275	PRKCD/PLAU/PLAUR/EDN1/ADTRP/PDGFA	6
BP	GO:1902041	regulation of extrinsic apoptotic signaling pathway via death domain receptors	6/638	50/18903	0.00649698141588138	0.114831803398694	0.101315942339275	STK4/PTEN/ICAM1/HMOX1/MAL/ATF3	6
BP	GO:2001238	positive regulation of extrinsic apoptotic signaling pathway	6/638	50/18903	0.00649698141588138	0.114831803398694	0.101315942339275	STK4/PTEN/TNF/MAL/ATF3/G0S2	6
BP	GO:0048660	regulation of smooth muscle cell proliferation	13/638	175/18903	0.00653609083130832	0.114831803398694	0.101315942339275	XRCC5/SF1/PTEN/PRKDC/HMOX1/TNF/CCL5/TRIB1/FOXP1/ID2/EDN1/JUN/IL12B	13
BP	GO:0002718	regulation of cytokine production involved in immune response	10/638	118/18903	0.00665345394410703	0.114831803398694	0.101315942339275	HMOX1/B2M/TNF/ACP5/CD226/TNFSF4/TRIM6/RSAD2/IL1B/IL18R1	10
BP	GO:0006165	nucleoside diphosphate phosphorylation	9/638	100/18903	0.00668545640869819	0.114831803398694	0.101315942339275	ZBTB20/EP300/OGT/GPI/ARL2/ALDOC/PKM/ENO2/CMPK2	9
BP	GO:0030316	osteoclast differentiation	9/638	100/18903	0.00668545640869819	0.114831803398694	0.101315942339275	FOS/IL23R/TNF/GPR55/FOXP1/IL12B/FSTL3/TNFAIP6/CCR1	9
BP	GO:1990830	cellular response to leukemia inhibitory factor	9/638	100/18903	0.00668545640869819	0.114831803398694	0.101315942339275	XRCC5/MSC/ICAM1/SRM/ILDR1/SOCS3/BSPRY/CTH/GLDC	9
BP	GO:0031650	regulation of heat generation	3/638	12/18903	0.00670272896216629	0.114831803398694	0.101315942339275	TNF/ARRDC3/IL1B	3
BP	GO:0043380	regulation of memory T cell differentiation	3/638	12/18903	0.00670272896216629	0.114831803398694	0.101315942339275	IL23R/TNFSF4/IL12B	3
BP	GO:0140289	protein mono-ADP-ribosylation	3/638	12/18903	0.00670272896216629	0.114831803398694	0.101315942339275	PARP14/PARP12/PARP15	3
BP	GO:1902667	regulation of axon guidance	3/638	12/18903	0.00670272896216629	0.114831803398694	0.101315942339275	MYCBP2/TUBB2B/VEGFA	3
BP	GO:0031343	positive regulation of cell killing	7/638	66/18903	0.00670740977540359	0.114831803398694	0.101315942339275	VAV1/B2M/IL23R/LAG3/CD226/IL12B/RASGRP1	7
BP	GO:0050854	regulation of antigen receptor-mediated signaling pathway	7/638	66/18903	0.00670740977540359	0.114831803398694	0.101315942339275	DUSP3/KCNN4/CCR7/CD22/FOXP1/CD226/CD300A	7
BP	GO:0006469	negative regulation of protein kinase activity	15/638	216/18903	0.00673868002208943	0.114960932066983	0.101429872385861	PRKCD/PTEN/MVP/DUSP3/HSPB1/DUSP1/TRIB3/GADD45A/RGS2/SORL1/TRIB1/CD300A/IL1B/SLC8A3/PKIG	15
BP	GO:0051962	positive regulation of nervous system development	18/638	279/18903	0.00677719774342486	0.115212361638223	0.101651708351056	XRCC5/LTA/NUMB/SPEN/FZD3/ITPKA/XRCC2/LRP8/TRPV2/CUX1/EGR2/MIR142/TNF/GOLGA4/RUFY3/ID2/IL1B/VEGFA	18
BP	GO:0045624	positive regulation of T-helper cell differentiation	4/638	23/18903	0.00682751296913938	0.115661889284896	0.102048325975985	IL23R/CD80/TNFSF4/IL12B	4
BP	GO:0006094	gluconeogenesis	8/638	83/18903	0.00688778234463238	0.115872588401888	0.102234225517369	EP300/OGT/SLC25A1/GPI/DGAT2/ALDOC/ATF3/ENO2	8
BP	GO:0006096	glycolytic process	8/638	83/18903	0.00688778234463238	0.115872588401888	0.102234225517369	ZBTB20/EP300/OGT/GPI/ARL2/ALDOC/PKM/ENO2	8
BP	GO:1990823	response to leukemia inhibitory factor	9/638	101/18903	0.00712644323744068	0.118772162111418	0.104792515416754	XRCC5/MSC/ICAM1/SRM/ILDR1/SOCS3/BSPRY/CTH/GLDC	9
BP	GO:0002715	regulation of natural killer cell mediated immunity	6/638	51/18903	0.00715819841827326	0.118772162111418	0.104792515416754	VAV1/LAG3/CD226/PIK3R6/IL12B/RASGRP1	6
BP	GO:0051489	regulation of filopodium assembly	6/638	51/18903	0.00715819841827326	0.118772162111418	0.104792515416754	PRKCD/DOCK11/RHOQ/SRGAP2C/CCR7/FSCN1	6
BP	GO:1900047	negative regulation of hemostasis	6/638	51/18903	0.00715819841827326	0.118772162111418	0.104792515416754	PRKCD/PLAU/PLAUR/EDN1/ADTRP/PDGFA	6
BP	GO:0045576	mast cell activation	7/638	67/18903	0.00727772452863282	0.120343260550259	0.106178693410375	RAC2/RHOH/HMOX1/CD226/CD300A/NDRG1/RASGRP1	7
BP	GO:0006757	ATP generation from ADP	8/638	84/18903	0.00739423914532686	0.121402879811463	0.107113594028429	ZBTB20/EP300/OGT/GPI/ARL2/ALDOC/PKM/ENO2	8
BP	GO:0019216	regulation of lipid metabolic process	21/638	347/18903	0.00743359593795383	0.121402879811463	0.107113594028429	PRKCD/CRTC3/SF1/ZBTB20/APPL2/ACADVL/NCOA2/ORMDL3/MTMR9/DGAT2/TRIB3/CCR7/TNF/SORL1/EPHX2/ID2/EGR1/IL1B/SOX9/PDGFA/ADM	21
BP	GO:0002695	negative regulation of leukocyte activation	14/638	198/18903	0.00745773862796625	0.121402879811463	0.107113594028429	PTEN/MAD1L1/DUSP3/HMOX1/PELI1/IL4I1/CD80/SDC4/LAG3/ID2/CD300A/IL2RA/TNFSF4/ARG2	14
BP	GO:0002367	cytokine production involved in immune response	10/638	120/18903	0.00746709147240783	0.121402879811463	0.107113594028429	HMOX1/B2M/TNF/ACP5/CD226/TNFSF4/TRIM6/RSAD2/IL1B/IL18R1	10
BP	GO:0035967	cellular response to topologically incorrect protein	10/638	120/18903	0.00746709147240783	0.121402879811463	0.107113594028429	ATF6B/PPP1R15A/CREB3/EP300/AKIRIN2/RHBDD2/NGLY1/CCND1/CTH/ATF3	10
BP	GO:0031341	regulation of cell killing	9/638	102/18903	0.00758934264159493	0.122567883661758	0.108141475324621	VAV1/ICAM1/B2M/IL23R/LAG3/CD226/PIK3R6/IL12B/RASGRP1	9
BP	GO:0046939	nucleotide phosphorylation	9/638	102/18903	0.00758934264159493	0.122567883661758	0.108141475324621	ZBTB20/EP300/OGT/GPI/ARL2/ALDOC/PKM/ENO2/CMPK2	9
BP	GO:0048659	smooth muscle cell proliferation	13/638	179/18903	0.00785014179144214	0.126358594616403	0.11148601439079	XRCC5/SF1/PTEN/PRKDC/HMOX1/TNF/CCL5/TRIB1/FOXP1/ID2/EDN1/JUN/IL12B	13
BP	GO:0008625	extrinsic apoptotic signaling pathway via death domain receptors	8/638	85/18903	0.00792824159437009	0.127149715985948	0.112184019687999	STK4/PTEN/ICAM1/HMOX1/TNFRSF10B/TNF/MAL/ATF3	8
BP	GO:0002922	positive regulation of humoral immune response	4/638	24/18903	0.00797802139519676	0.127149715985948	0.112184019687999	LTA/CCR7/TNF/IL1B	4
BP	GO:2001026	regulation of endothelial cell chemotaxis	4/638	24/18903	0.00797802139519676	0.127149715985948	0.112184019687999	P2RX4/HSPB1/LGMN/VEGFA	4
BP	GO:0045936	negative regulation of phosphate metabolic process	25/638	440/18903	0.00810546073954337	0.12875723699373	0.113602333264144	PRKCD/PPP1R15A/PTEN/PRKDC/PARP14/MVP/DUSP3/TARDBP/HSPB1/DUSP1/TRIB3/GADD45A/TNF/RGS2/SORL1/SOCS3/TRIB1/FKBP1B/CD300A/IL1B/LRRK2/SLC8A3/JUN/PDGFA/PKIG	25
BP	GO:0016241	regulation of macroautophagy	12/638	160/18903	0.00816511766223443	0.12887366551819	0.113705057991281	ATP6V1H/CAPNS1/VPS13C/LARP1/TRIM13/LRSAM1/HMOX1/TOM1/BNIP3L/LRRK2/BNIP3/FEZ1	12
BP	GO:0071375	cellular response to peptide hormone stimulus	19/638	306/18903	0.00816598871291728	0.12887366551819	0.113705057991281	PRKCD/FOS/APPL2/OGT/PRKDC/NCOA2/BAIAP2L1/RHOQ/TBC1D4/TRIB3/RAB12/SORL1/PKM/SOCS3/NR4A2/EDN1/IL1B/RAB13/SOCS2	19
BP	GO:0010563	negative regulation of phosphorus metabolic process	25/638	441/18903	0.00832853912595192	0.129766489734528	0.114492795570457	PRKCD/PPP1R15A/PTEN/PRKDC/PARP14/MVP/DUSP3/TARDBP/HSPB1/DUSP1/TRIB3/GADD45A/TNF/RGS2/SORL1/SOCS3/TRIB1/FKBP1B/CD300A/IL1B/LRRK2/SLC8A3/JUN/PDGFA/PKIG	25
BP	GO:0071901	negative regulation of protein serine/threonine kinase activity	10/638	122/18903	0.00835548661107457	0.129766489734528	0.114492795570457	PRKCD/PTEN/DUSP1/GADD45A/RGS2/SORL1/CD300A/IL1B/SLC8A3/PKIG	10
BP	GO:0019319	hexose biosynthetic process	8/638	86/18903	0.00849068528996693	0.129766489734528	0.114492795570457	EP300/OGT/SLC25A1/GPI/DGAT2/ALDOC/ATF3/ENO2	8
BP	GO:0033077	T cell differentiation in thymus	8/638	86/18903	0.00849068528996693	0.129766489734528	0.114492795570457	SOS1/PRKDC/EGR3/B2M/CCR7/IL1B/CCR6/RASGRP1	8
BP	GO:0002863	positive regulation of inflammatory response to antigenic stimulus	3/638	13/18903	0.00849738262337816	0.129766489734528	0.114492795570457	LTA/CCR7/TNF	3
BP	GO:0036462	TRAIL-activated apoptotic signaling pathway	3/638	13/18903	0.00849738262337816	0.129766489734528	0.114492795570457	PTEN/TNFRSF10B/ATF3	3
BP	GO:0043379	memory T cell differentiation	3/638	13/18903	0.00849738262337816	0.129766489734528	0.114492795570457	IL23R/TNFSF4/IL12B	3
BP	GO:0051132	NK T cell activation	3/638	13/18903	0.00849738262337816	0.129766489734528	0.114492795570457	IL23R/CD300A/IL12B	3
BP	GO:0060670	branching involved in labyrinthine layer morphogenesis	3/638	13/18903	0.00849738262337816	0.129766489734528	0.114492795570457	SOCS3/SPINT2/ADM	3
BP	GO:0071222	cellular response to lipopolysaccharide	15/638	222/18903	0.00858069569190086	0.129766489734528	0.114492795570457	NFKBIL1/TNIP2/PABPN1/TNF/CD80/CCL5/KMO/TRIB1/CXCL8/TNFSF4/IL1B/IL12B/CMPK2/AICDA/TNIP3	15
BP	GO:0042100	B cell proliferation	9/638	104/18903	0.00858359588499133	0.129766489734528	0.114492795570457	PRKCD/PTEN/CD70/PELI1/IKZF3/CD22/CD300A/AHR/RASGRP1	9
BP	GO:0046425	regulation of receptor signaling pathway via JAK-STAT	9/638	104/18903	0.00858359588499133	0.129766489734528	0.114492795570457	PARP14/GADD45A/IL23R/TNF/CCL5/SOCS3/CD300A/IL12B/SOCS2	9
BP	GO:0002369	T cell cytokine production	5/638	38/18903	0.00861442050017412	0.129766489734528	0.114492795570457	B2M/TNFSF4/RSAD2/IL1B/IL18R1	5
BP	GO:0002724	regulation of T cell cytokine production	5/638	38/18903	0.00861442050017412	0.129766489734528	0.114492795570457	B2M/TNFSF4/RSAD2/IL1B/IL18R1	5
BP	GO:0071622	regulation of granulocyte chemotaxis	6/638	53/18903	0.00862431572642273	0.129766489734528	0.114492795570457	RAC2/CCR7/CCL5/CXCL8/EDN1/TNFAIP6	6
BP	GO:0007162	negative regulation of cell adhesion	19/638	308/18903	0.00872166004871988	0.130824900730798	0.11542663013802	PRKCD/ACTN4/PTEN/METTL3/MAD1L1/DUSP3/DUSP1/PELI1/IL4I1/CD80/SDC4/LAG3/CD300A/IL2RA/TNFSF4/ADTRP/ARG2/SPINT2/VEGFA	19
BP	GO:0038061	NIK/NF-kappaB signaling	11/638	142/18903	0.00879043301324183	0.13104507061279	0.115620885722348	ACTN4/EP300/NFAT5/TNFRSF10B/TRIP6/TNF/NOL3/EDN1/IL1B/IL12B/IL18R1	11
BP	GO:1903900	regulation of viral life cycle	11/638	142/18903	0.00879043301324183	0.13104507061279	0.115620885722348	PKN2/BANF1/LARP1/LGALS1/TNF/CCL5/CXCL8/TRIM6/RSAD2/AICDA/IFIT1	11
BP	GO:0002224	toll-like receptor signaling pathway	10/638	123/18903	0.00882905693996314	0.131217119245771	0.115772683994802	APPL2/FLOT1/NFKBIL1/RAB11FIP2/TNIP2/PELI1/TNF/CD300A/RSAD2/TNIP3	10
BP	GO:0043087	regulation of GTPase activity	22/638	376/18903	0.00909769681489525	0.134796150055558	0.11893045796005	VAV1/AGAP4/DOCK10/ADPRH/AGAP6/SOS1/AGAP9/RAPGEF2/DOCK11/RALGAPA2/RAB11FIP2/CCL22/ARL2/TBC1D4/CCR7/RICTOR/CCL5/CCL4/LRRK2/RAP1GAP2/CCL20/RASGRP1	22
BP	GO:0001763	morphogenesis of a branching structure	14/638	203/18903	0.00919234387447313	0.135783250218971	0.119801375077777	STK4/ERMN/TNF/VDR/SOCS3/HOXB7/EDN1/LRRK2/BCL11A/SOX9/PDGFA/SPINT2/ADM/VEGFA	14
BP	GO:0090023	positive regulation of neutrophil chemotaxis	4/638	25/18903	0.00924873193424875	0.135788200671016	0.119805742854814	RAC2/CCR7/CXCL8/EDN1	4
BP	GO:2000193	positive regulation of fatty acid transport	4/638	25/18903	0.00924873193424875	0.135788200671016	0.119805742854814	P2RX4/EDN1/IL1B/PLA2G4A	4
BP	GO:0009895	negative regulation of catabolic process	20/638	332/18903	0.00928852379847011	0.135960416325038	0.119957688489703	SNX12/CRTC3/MYCBP2/CTSA/YBX3/LARP1/OGT/HERC1/TAF15/DAP/FHIT/TARDBP/MTMR9/HMOX1/TNF/SORL1/TIMP1/IL1B/LRRK2/FEZ1	20
BP	GO:0045744	negative regulation of G protein-coupled receptor signaling pathway	6/638	54/18903	0.00943279129771682	0.13683195759712	0.120726648156407	CRTC3/RGS2/CCL5/CXCL8/ARRDC3/ADM	6
BP	GO:0050819	negative regulation of coagulation	6/638	54/18903	0.00943279129771682	0.13683195759712	0.120726648156407	PRKCD/PLAU/PLAUR/EDN1/ADTRP/PDGFA	6
BP	GO:0061900	glial cell activation	6/638	54/18903	0.00943279129771682	0.13683195759712	0.120726648156407	ITGB2/MIR142/TNF/IL1B/LRRK2/JUN	6
BP	GO:0045922	negative regulation of fatty acid metabolic process	5/638	39/18903	0.00961323278146551	0.138619383411311	0.122303691496026	APPL2/ACADVL/DGAT2/TRIB3/SOX9	5
BP	GO:0046621	negative regulation of organ growth	5/638	39/18903	0.00961323278146551	0.138619383411311	0.122303691496026	STK4/PTEN/RGS2/FOXP1/WWC3	5
BP	GO:0032370	positive regulation of lipid transport	8/638	88/18903	0.00970448051500492	0.139519905327	0.12309822074476	PRKCD/P2RX4/PLTP/EDN1/IL1B/RXRA/CETP/PLA2G4A	8
BP	GO:0033002	muscle cell proliferation	16/638	247/18903	0.00994989620299026	0.142481022191139	0.125710810084888	XRCC5/SF1/ARID2/PTEN/FOS/PRKDC/HMOX1/TNF/CCL5/TRIB1/FOXP1/ID2/EDN1/JUN/IL12B/TGFBR3	16
BP	GO:1901654	response to ketone	14/638	205/18903	0.00996926037622212	0.142481022191139	0.125710810084888	LARP1/FOS/ELK1/NCOA2/GPI/CCR7/FOSB/CCND1/ADCY3/FOXP1/AHR/TNFSF4/EDN1/TGFBR3	14
BP	GO:0018108	peptidyl-tyrosine phosphorylation	22/638	380/18903	0.0102103089841417	0.145496903024019	0.128371717599379	PRKCD/TXK/CLK4/ITGB2/PARP14/LRP8/MVP/IL23R/TNF/TNFRSF18/CD80/CLK1/RICTOR/CCL5/PKM/SOCS3/CD300A/IL12B/ENPP2/PDGFA/AFAP1L2/VEGFA	22
BP	GO:0062207	regulation of pattern recognition receptor signaling pathway	9/638	107/18903	0.0102563563280146	0.145715418715741	0.128564513693906	SLC15A3/ANKRD17/SLC15A2/APPL2/FLOT1/NFKBIL1/PELI1/CD300A/RSAD2	9
BP	GO:0002686	negative regulation of leukocyte migration	6/638	55/18903	0.0102938903784262	0.145715418715741	0.128564513693906	HMOX1/DUSP1/CD300A/ADTRP/TNFAIP6/GPR18	6
BP	GO:0005996	monosaccharide metabolic process	16/638	248/18903	0.0103158696841072	0.145715418715741	0.128564513693906	EP300/OGT/SLC25A1/NCOA2/GPI/EPM2AIP1/DGAT2/ALDOC/TNF/PPP1R3E/PKM/PFKFB4/ATF3/ENO2/SLC2A3/GALM	16
BP	GO:0046462	monoacylglycerol metabolic process	3/638	14/18903	0.0105470396502345	0.146706716649827	0.129439134498929	DGAT2/MGLL/PLA2G4A	3
BP	GO:0090715	immunological memory formation process	3/638	14/18903	0.0105470396502345	0.146706716649827	0.129439134498929	IL23R/TNFSF4/IL12B	3
BP	GO:0002433	immune response-regulating cell surface receptor signaling pathway involved in phagocytosis	4/638	26/18903	0.0106442261527754	0.146706716649827	0.129439134498929	VAV1/PRKCD/APPL2/CD47	4
BP	GO:0035994	response to muscle stretch	4/638	26/18903	0.0106442261527754	0.146706716649827	0.129439134498929	FOS/GPI/EDN1/JUN	4
BP	GO:0038096	Fc-gamma receptor signaling pathway involved in phagocytosis	4/638	26/18903	0.0106442261527754	0.146706716649827	0.129439134498929	VAV1/PRKCD/APPL2/CD47	4
BP	GO:0050857	positive regulation of antigen receptor-mediated signaling pathway	4/638	26/18903	0.0106442261527754	0.146706716649827	0.129439134498929	KCNN4/CCR7/FOXP1/CD226	4
BP	GO:0050995	negative regulation of lipid catabolic process	4/638	26/18903	0.0106442261527754	0.146706716649827	0.129439134498929	CRTC3/TNF/SORL1/IL1B	4
BP	GO:0050709	negative regulation of protein secretion	7/638	72/18903	0.0106805424658171	0.146706716649827	0.129439134498929	RAB11FIP3/PIM3/FKBP1B/RSAD2/IL1B/ADTRP/IL12B	7
BP	GO:0006882	cellular zinc ion homeostasis	5/638	40/18903	0.0106888484989451	0.146706716649827	0.129439134498929	MT1F/MT1HL1/MT1H/MT1E/MT1X	5
BP	GO:0030866	cortical actin cytoskeleton organization	5/638	40/18903	0.0106888484989451	0.146706716649827	0.129439134498929	FMNL1/RHOQ/AKAP11/TNF/RAB13	5
BP	GO:0018212	peptidyl-tyrosine modification	22/638	382/18903	0.010806427536133	0.147901529414024	0.130493316158894	PRKCD/TXK/CLK4/ITGB2/PARP14/LRP8/MVP/IL23R/TNF/TNFRSF18/CD80/CLK1/RICTOR/CCL5/PKM/SOCS3/CD300A/IL12B/ENPP2/PDGFA/AFAP1L2/VEGFA	22
BP	GO:0046364	monosaccharide biosynthetic process	8/638	90/18903	0.0110427806413545	0.15019449330993	0.13251639505331	EP300/OGT/SLC25A1/GPI/DGAT2/ALDOC/ATF3/ENO2	8
BP	GO:0055006	cardiac cell development	8/638	90/18903	0.0110427806413545	0.15019449330993	0.13251639505331	LMNA/RGS2/FOXP1/EDN1/FHL2/ASB2/TGFBR3/VEGFA	8
BP	GO:0002221	pattern recognition receptor signaling pathway	13/638	187/18903	0.0110979625603622	0.15019449330993	0.13251639505331	SLC15A3/ANKRD17/SLC15A2/APPL2/FLOT1/NFKBIL1/RAB11FIP2/TNIP2/PELI1/TNF/CD300A/RSAD2/TNIP3	13
BP	GO:0002700	regulation of production of molecular mediator of immune response	13/638	187/18903	0.0110979625603622	0.15019449330993	0.13251639505331	GPI/HMOX1/B2M/TNF/CD22/ACP5/CD226/TNFSF4/TRIM6/RSAD2/IL1B/IL18R1/C17orf99	13
BP	GO:0019318	hexose metabolic process	15/638	229/18903	0.0112124862317052	0.151321715299753	0.133510941465928	EP300/OGT/SLC25A1/NCOA2/GPI/EPM2AIP1/DGAT2/ALDOC/TNF/PPP1R3E/PKM/PFKFB4/ATF3/ENO2/GALM	15
BP	GO:0042116	macrophage activation	9/638	109/18903	0.01150044016316	0.154776757195861	0.13655932018302	CRTC3/ITGB2/TNIP2/MIR142/TNF/FOXP1/LRRK2/JUN/PLA2G4A	9
BP	GO:0051090	regulation of DNA-binding transcription factor activity	25/638	454/18903	0.0117143453424014	0.157218845384861	0.138713971236308	CRTC3/ZNF431/PTEN/EP300/FLOT1/TRIM13/LRP8/NFKBIL1/DAP/HMOX1/PELI1/BHLHE40/NFKBIE/TNF/TRIB1/ID2/TNFSF4/TRIM6/EDN1/IL1B/FLOT2/CTH/IL18R1/ID1/VEGFA	25
BP	GO:0044282	small molecule catabolic process	22/638	385/18903	0.0117528357340158	0.157299693732891	0.138785303622675	ECH1/IDNK/PTEN/ACADVL/ALDH1B1/IL4I1/UPB1/GPT2/PKM/GLUL/KMO/ENPP4/GNPDA1/SDSL/ADTRP/GLDC/ENO2/ALDH8A1/ARG2/AICDA/EHHADH/GALM	22
BP	GO:0046688	response to copper ion	5/638	41/18903	0.0118438712377372	0.158081421892113	0.139475021303323	MT1F/MT1HL1/MT1H/MT1E/MT1X	5
BP	GO:0007599	hemostasis	15/638	231/18903	0.0120702365442772	0.16066015400281	0.141750233100953	VAV1/PRKCD/TXK/GPI/HSPB1/JMJD1C/F8/PLAU/PLAUR/ENPP4/EDN1/ADTRP/HPSE/PDGFA/PLA2G4A	15
BP	GO:0051224	negative regulation of protein transport	10/638	129/18903	0.0121157898685136	0.160824662775201	0.141895378964769	SNX12/RAB11FIP3/PIM3/FKBP1B/RSAD2/IL1B/ADTRP/LRRK2/IL12B/PKIG	10
BP	GO:0002407	dendritic cell chemotaxis	4/638	27/18903	0.0121687591748867	0.161086443175754	0.142126347452444	CCR7/CCL5/CCR6/CCR1	4
BP	GO:0051960	regulation of nervous system development	25/638	456/18903	0.0123221177802744	0.162672099851307	0.143525370158309	XRCC5/LTA/NUMB/PTEN/RAPGEF2/APPL2/SPEN/FZD3/ITPKA/XRCC2/LRP8/TRPV2/CUX1/B2M/BHLHE40/EGR2/MIR142/TNF/GOLGA4/SORL1/RUFY3/ID2/IL1B/ID1/VEGFA	25
BP	GO:0030071	regulation of mitotic metaphase/anaphase transition	8/638	92/18903	0.0125126964719091	0.164292721968563	0.14495524282534	ARID1A/GEN1/SMARCC2/ARID2/ZNF207/MAD1L1/KNTC1/DUSP1	8
BP	GO:0046031	ADP metabolic process	8/638	92/18903	0.0125126964719091	0.164292721968563	0.14495524282534	ZBTB20/EP300/OGT/GPI/ARL2/ALDOC/PKM/ENO2	8
BP	GO:0032956	regulation of actin cytoskeleton organization	21/638	365/18903	0.0126987383796358	0.164805852450532	0.145407977144448	PRKCD/RAC2/RHOH/CORO1A/BAIAP2L1/ALMS1/RHOQ/ARF1/EVL/CD47/CCR7/CAPG/TMOD1/RICTOR/SDC4/ADD3/FSCN1/EDN1/CDC42EP5/PDGFA/ID1	21
BP	GO:0000054	ribosomal subunit export from nucleus	3/638	15/18903	0.0128579179001653	0.164805852450532	0.145407977144448	MDN1/LTV1/XPO1	3
BP	GO:0014029	neural crest formation	3/638	15/18903	0.0128579179001653	0.164805852450532	0.145407977144448	PDCD6/EDN1/SOX9	3
BP	GO:0033750	ribosome localization	3/638	15/18903	0.0128579179001653	0.164805852450532	0.145407977144448	MDN1/LTV1/XPO1	3
BP	GO:0034116	positive regulation of heterotypic cell-cell adhesion	3/638	15/18903	0.0128579179001653	0.164805852450532	0.145407977144448	FLOT1/TNF/IL1B	3
BP	GO:0060330	regulation of response to interferon-gamma	3/638	15/18903	0.0128579179001653	0.164805852450532	0.145407977144448	CDC37/TXK/PARP14	3
BP	GO:0060334	regulation of interferon-gamma-mediated signaling pathway	3/638	15/18903	0.0128579179001653	0.164805852450532	0.145407977144448	CDC37/TXK/PARP14	3
BP	GO:0071474	cellular hyperosmotic response	3/638	15/18903	0.0128579179001653	0.164805852450532	0.145407977144448	XRCC5/YBX3/NFAT5	3
BP	GO:1902563	regulation of neutrophil activation	3/638	15/18903	0.0128579179001653	0.164805852450532	0.145407977144448	ITGB2/TNF/CD300A	3
BP	GO:0002714	positive regulation of B cell mediated immunity	5/638	42/18903	0.0130808087808643	0.165907116605465	0.146379620995012	LTA/TNF/CD226/TNFSF4/C17orf99	5
BP	GO:0002891	positive regulation of immunoglobulin mediated immune response	5/638	42/18903	0.0130808087808643	0.165907116605465	0.146379620995012	LTA/TNF/CD226/TNFSF4/C17orf99	5
BP	GO:0045429	positive regulation of nitric oxide biosynthetic process	5/638	42/18903	0.0130808087808643	0.165907116605465	0.146379620995012	P2RX4/ASL/TNF/EDN1/IL1B	5
BP	GO:0055069	zinc ion homeostasis	5/638	42/18903	0.0130808087808643	0.165907116605465	0.146379620995012	MT1F/MT1HL1/MT1H/MT1E/MT1X	5
BP	GO:0016239	positive regulation of macroautophagy	7/638	75/18903	0.0132069631411967	0.166673289386192	0.14705561418659	LARP1/TRIM13/LRSAM1/HMOX1/TOM1/BNIP3L/BNIP3	7
BP	GO:0001961	positive regulation of cytokine-mediated signaling pathway	6/638	58/18903	0.0132100192207013	0.166673289386192	0.14705561418659	TRIM56/TXK/CASP4/PARP14/TRIM6/EDN1	6
BP	GO:0044070	regulation of anion transport	8/638	93/18903	0.0132992112573638	0.166929219020537	0.14728142055128	P2RX4/TNF/RGS2/KMO/SV2A/EDN1/IL1B/PLA2G4A	8
BP	GO:2000106	regulation of leukocyte apoptotic process	8/638	93/18903	0.0132992112573638	0.166929219020537	0.14728142055128	PTEN/RAPGEF2/ORMDL3/CCR7/CCL5/BIRC7/FOXP1/ARG2	8
BP	GO:0022618	ribonucleoprotein complex assembly	15/638	234/18903	0.0134520764408808	0.16785506965019	0.148098297289538	RPS27/SF3A2/SCAF11/LUC7L3/EIF3C/RBM5/XRCC5/MDN1/CLNS1A/SF1/ATR/CELF2/PRKDC/SNRNP200/NOL3	15
BP	GO:0071219	cellular response to molecule of bacterial origin	15/638	234/18903	0.0134520764408808	0.16785506965019	0.148098297289538	NFKBIL1/TNIP2/PABPN1/TNF/CD80/CCL5/KMO/TRIB1/CXCL8/TNFSF4/IL1B/IL12B/CMPK2/AICDA/TNIP3	15
BP	GO:0050878	regulation of body fluid levels	22/638	390/18903	0.0134769085849172	0.16785506965019	0.148098297289538	VAV1/PRKCD/TXK/GPI/AKAP11/KCNN4/HSPB1/JMJD1C/F8/PLAU/CCND1/PLAUR/VDR/ENPP4/EDN1/ADTRP/HPSE/PDGFA/SOCS2/ADM/VEGFA/PLA2G4A	22
BP	GO:0009048	dosage compensation by inactivation of X chromosome	4/638	28/18903	0.0138262527017475	0.171325305217306	0.151160081361682	METTL3/OGT/XIST/TSIX	4
BP	GO:0071624	positive regulation of granulocyte chemotaxis	4/638	28/18903	0.0138262527017475	0.171325305217306	0.151160081361682	RAC2/CCR7/CXCL8/EDN1	4
BP	GO:1903035	negative regulation of response to wounding	8/638	94/18903	0.0141212579225218	0.174112955596127	0.153619621460186	PRKCD/PTEN/PLAU/TNF/PLAUR/EDN1/ADTRP/PDGFA	8
BP	GO:0050821	protein stabilization	14/638	214/18903	0.0141230942310171	0.174112955596127	0.153619621460186	CDC37/PRKCD/POLR2E/STK4/TAF9B/PTEN/ZNF207/EP300/FLOT1/TNIP2/TBRG1/MTMR9/FLOT2/PIM2	14
BP	GO:0030183	B cell differentiation	11/638	152/18903	0.014164906525014	0.174185208410387	0.15368337001892	DOCK10/DCLRE1C/EP300/DOCK11/PRKDC/IL4I1/IKZF3/LGALS1/ID2/AICDA/C17orf99	11
BP	GO:1905954	positive regulation of lipid localization	9/638	113/18903	0.0143225750697704	0.175678167627943	0.155000605884977	PRKCD/P2RX4/PLTP/EDN1/IL1B/RXRA/CETP/HILPDA/PLA2G4A	9
BP	GO:0042554	superoxide anion generation	5/638	43/18903	0.0144020672067962	0.176207110143756	0.155467291139818	PRKCD/ITGB2/NCF2/ACP5/EDN1	5
BP	GO:0048511	rhythmic process	18/638	302/18903	0.0145207645063022	0.177211848949708	0.156353770807618	MYCBP2/PTEN/METTL3/EP300/OGT/KMT2A/PRKDC/NCOA2/TARDBP/CBX3/EGR3/BHLHE40/TNF/ID2/EGR1/AHR/TNFAIP6/ID1	18
BP	GO:1904950	negative regulation of establishment of protein localization	10/638	133/18903	0.0147709090285576	0.179421332551914	0.158303195153619	SNX12/RAB11FIP3/PIM3/FKBP1B/RSAD2/IL1B/ADTRP/LRRK2/IL12B/PKIG	10
BP	GO:0031647	regulation of protein stability	19/638	325/18903	0.0147758744454517	0.179421332551914	0.158303195153619	CDC37/PRKCD/POLR2E/STK4/CTSA/TAF9B/PTEN/ZNF207/EP300/PRKDC/FLOT1/TNIP2/TBRG1/TARDBP/MTMR9/LMNA/FLOT2/LRRK2/PIM2	19
BP	GO:0000245	spliceosomal complex assembly	8/638	95/18903	0.0149796967566061	0.180090895250016	0.158893949402056	SF3A2/SCAF11/LUC7L3/RBM5/SF1/CELF2/SNRNP200/NOL3	8
BP	GO:0007091	metaphase/anaphase transition of mitotic cell cycle	8/638	95/18903	0.0149796967566061	0.180090895250016	0.158893949402056	ARID1A/GEN1/SMARCC2/ARID2/ZNF207/MAD1L1/KNTC1/DUSP1	8
BP	GO:1901606	alpha-amino acid catabolic process	8/638	95/18903	0.0149796967566061	0.180090895250016	0.158893949402056	IL4I1/GPT2/GLUL/KMO/SDSL/GLDC/ALDH8A1/ARG2	8
BP	GO:1902099	regulation of metaphase/anaphase transition of cell cycle	8/638	95/18903	0.0149796967566061	0.180090895250016	0.158893949402056	ARID1A/GEN1/SMARCC2/ARID2/ZNF207/MAD1L1/KNTC1/DUSP1	8
BP	GO:0031269	pseudopodium assembly	3/638	16/18903	0.015434673636163	0.183444350670875	0.161852698511634	SRGAP2C/CCR7/CDC42EP5	3
BP	GO:0050862	positive regulation of T cell receptor signaling pathway	3/638	16/18903	0.015434673636163	0.183444350670875	0.161852698511634	KCNN4/CCR7/CD226	3
BP	GO:1901741	positive regulation of myoblast fusion	3/638	16/18903	0.015434673636163	0.183444350670875	0.161852698511634	FLOT1/CD53/SCGB3A1	3
BP	GO:0043407	negative regulation of MAP kinase activity	6/638	60/18903	0.0154479453196526	0.183444350670875	0.161852698511634	PRKCD/DUSP1/RGS2/SORL1/CD300A/IL1B	6
BP	GO:0051353	positive regulation of oxidoreductase activity	6/638	60/18903	0.0154479453196526	0.183444350670875	0.161852698511634	CCS/TNF/COX17/VDR/EDN1/IL1B	6
BP	GO:0022613	ribonucleoprotein complex biogenesis	26/638	489/18903	0.0155137313630997	0.183775130694909	0.162144545272288	RPS27/SF3A2/SCAF11/LUC7L3/EIF3C/RBM5/XRCC5/MDN1/CLNS1A/SF1/PTEN/REXO4/LTV1/ATR/DDX17/CELF2/PRKDC/XPO1/WDR18/FBLL1/RPS24/UTP20/FCF1/SNRNP200/GLUL/NOL3	26
BP	GO:0042104	positive regulation of activated T cell proliferation	4/638	29/18903	0.0156202903258156	0.184586113728235	0.162860074488157	TNFSF9/IL23R/IL2RA/IL12B	4
BP	GO:0046640	regulation of alpha-beta T cell proliferation	5/638	44/18903	0.0158099455345103	0.1854701842971	0.163640088736195	EBI3/IL2RA/TNFSF4/IL12B/ARG2	5
BP	GO:0050856	regulation of T cell receptor signaling pathway	5/638	44/18903	0.0158099455345103	0.1854701842971	0.163640088736195	DUSP3/KCNN4/CCR7/CD226/CD300A	5
BP	GO:1904407	positive regulation of nitric oxide metabolic process	5/638	44/18903	0.0158099455345103	0.1854701842971	0.163640088736195	P2RX4/ASL/TNF/EDN1/IL1B	5
BP	GO:1904892	regulation of receptor signaling pathway via STAT	9/638	115/18903	0.0159114402420319	0.186209970948417	0.164292801482054	PARP14/GADD45A/IL23R/TNF/CCL5/SOCS3/CD300A/IL12B/SOCS2	9
BP	GO:0042274	ribosomal small subunit biogenesis	7/638	78/18903	0.016135881612495	0.188003175733763	0.165874943599981	RPS27/XRCC5/LTV1/PRKDC/RPS24/UTP20/FCF1	7
BP	GO:0016052	carbohydrate catabolic process	11/638	155/18903	0.0161810782829678	0.188003175733763	0.165874943599981	IDNK/ZBTB20/EP300/OGT/GPI/ARL2/NEU1/ALDOC/PKM/ENO2/GALM	11
BP	GO:2001236	regulation of extrinsic apoptotic signaling pathway	11/638	155/18903	0.0161810782829678	0.188003175733763	0.165874943599981	STK4/PTEN/ICAM1/HMOX1/LMNA/TNF/MAL/NOL3/IL1B/ATF3/G0S2	11
BP	GO:2001233	regulation of apoptotic signaling pathway	21/638	374/18903	0.0162680502008241	0.188561490964098	0.166367544360481	PRKCD/STK4/CREB3/YBX3/TAF9B/PTEN/EIF5A/ICAM1/HSPB1/HMOX1/LMNA/TNF/PLAUR/MAL/NR4A2/NOL3/IL1B/LRRK2/CTH/ATF3/G0S2	21
BP	GO:0033673	negative regulation of kinase activity	15/638	240/18903	0.0165820901638375	0.191742784830054	0.169174395566748	PRKCD/PTEN/MVP/DUSP3/HSPB1/DUSP1/TRIB3/GADD45A/RGS2/SORL1/TRIB1/CD300A/IL1B/SLC8A3/PKIG	15
BP	GO:0034113	heterotypic cell-cell adhesion	6/638	61/18903	0.0166597945279622	0.192182629733278	0.169562470120438	ITGB2/FLOT1/CD47/TNF/IL1B/DSG2	6
BP	GO:0046916	cellular transition metal ion homeostasis	9/638	116/18903	0.0167526547098274	0.192794803014522	0.170102589765244	NUBP1/ARF1/HMOX1/CYBRD1/MT1F/MT1HL1/MT1H/MT1E/MT1X	9
BP	GO:0060537	muscle tissue development	23/638	422/18903	0.0169449586475362	0.194545793003111	0.171647485826002	ARID2/YBX3/PTEN/EP300/FOS/DDX17/FLOT1/MSC/ZBTB18/EGR2/LMNA/RGS2/FOXP1/ID2/EGR1/EDN1/FHL2/ATF3/SOX9/ASB2/TGFBR3/DSG2/VEGFA	23
BP	GO:0051099	positive regulation of binding	12/638	177/18903	0.0171699781094432	0.195456006397971	0.172450565853492	EIF3C/STK4/EP300/RAPGEF2/HMBOX1/FLOT1/ACD/B2M/TRIB3/PLAUR/TRIM6/LRRK2	12
BP	GO:0002437	inflammatory response to antigenic stimulus	7/638	79/18903	0.0172069107377659	0.195456006397971	0.172450565853492	LTA/CCR7/TNF/IL2RA/IL12B/RASGRP1/PLK2	7
BP	GO:0002720	positive regulation of cytokine production involved in immune response	7/638	79/18903	0.0172069107377659	0.195456006397971	0.172450565853492	B2M/CD226/TNFSF4/TRIM6/RSAD2/IL1B/IL18R1	7
BP	GO:0043299	leukocyte degranulation	7/638	79/18903	0.0172069107377659	0.195456006397971	0.172450565853492	RAC2/CORO1A/ITGB2/HMOX1/CD300A/RASGRP1/NKG7	7
BP	GO:0031295	T cell costimulation	5/638	45/18903	0.0173066309070649	0.195456006397971	0.172450565853492	VAV1/CCR7/LGALS1/CD80/TNFSF4	5
BP	GO:0046427	positive regulation of receptor signaling pathway via JAK-STAT	5/638	45/18903	0.0173066309070649	0.195456006397971	0.172450565853492	IL23R/TNF/CCL5/CD300A/IL12B	5
BP	GO:0062208	positive regulation of pattern recognition receptor signaling pathway	5/638	45/18903	0.0173066309070649	0.195456006397971	0.172450565853492	SLC15A3/ANKRD17/FLOT1/PELI1/RSAD2	5
BP	GO:0007549	dosage compensation	4/638	30/18903	0.0175541149229966	0.195967020280918	0.172901432700192	METTL3/OGT/XIST/TSIX	4
BP	GO:0008045	motor neuron axon guidance	4/638	30/18903	0.0175541149229966	0.195967020280918	0.172901432700192	RAC2/RHOH/MYCBP2/EGR2	4
BP	GO:0043032	positive regulation of macrophage activation	4/638	30/18903	0.0175541149229966	0.195967020280918	0.172901432700192	TNIP2/MIR142/LRRK2/PLA2G4A	4
BP	GO:0070198	protein localization to chromosome, telomeric region	4/638	30/18903	0.0175541149229966	0.195967020280918	0.172901432700192	XRCC5/ZNF827/ATR/ACD	4
BP	GO:0071480	cellular response to gamma radiation	4/638	30/18903	0.0175541149229966	0.195967020280918	0.172901432700192	XRCC5/ATR/ELK1/EGR1	4
BP	GO:0071887	leukocyte apoptotic process	9/638	117/18903	0.0176259307475933	0.195970368388671	0.172904386731061	PTEN/RAPGEF2/ORMDL3/CCR7/CCL5/BIRC7/FOXP1/IL2RA/ARG2	9
BP	GO:0010976	positive regulation of neuron projection development	11/638	157/18903	0.0176398047689856	0.195970368388671	0.172904386731061	SF3A2/EP300/RAPGEF2/ITPKA/LRP8/RGS2/FKBP1B/TUBB2B/FEZ1/VEGFA/VLDLR	11
BP	GO:0071826	ribonucleoprotein complex subunit organization	15/638	242/18903	0.0177409855562822	0.195970368388671	0.172904386731061	RPS27/SF3A2/SCAF11/LUC7L3/EIF3C/RBM5/XRCC5/MDN1/CLNS1A/SF1/ATR/CELF2/PRKDC/SNRNP200/NOL3	15
BP	GO:0010965	regulation of mitotic sister chromatid separation	8/638	98/18903	0.0177818211134883	0.195970368388671	0.172904386731061	ARID1A/GEN1/SMARCC2/ARID2/ZNF207/MAD1L1/KNTC1/DUSP1	8
BP	GO:0044784	metaphase/anaphase transition of cell cycle	8/638	98/18903	0.0177818211134883	0.195970368388671	0.172904386731061	ARID1A/GEN1/SMARCC2/ARID2/ZNF207/MAD1L1/KNTC1/DUSP1	8
BP	GO:0034101	erythrocyte homeostasis	10/638	137/18903	0.0178375505592165	0.195970368388671	0.172904386731061	BAP1/DNASE2/PRKDC/GPI/HMOX1/RPS24/B2M/ID2/TGFBR3/VEGFA	10
BP	GO:0061041	regulation of wound healing	10/638	137/18903	0.0178375505592165	0.195970368388671	0.172904386731061	PRKCD/PTEN/PLAU/TNF/PLAUR/ENPP4/EDN1/ADTRP/HPSE/PDGFA	10
BP	GO:0070228	regulation of lymphocyte apoptotic process	6/638	62/18903	0.0179355673257036	0.196383943189297	0.173269283209328	PTEN/ORMDL3/CCL5/BIRC7/FOXP1/ARG2	6
BP	GO:0016074	sno(s)RNA metabolic process	3/638	17/18903	0.0182805280450718	0.196383943189297	0.173269283209328	ZCCHC7/LARP7/FBLL1	3
BP	GO:0031268	pseudopodium organization	3/638	17/18903	0.0182805280450718	0.196383943189297	0.173269283209328	SRGAP2C/CCR7/CDC42EP5	3
BP	GO:0031649	heat generation	3/638	17/18903	0.0182805280450718	0.196383943189297	0.173269283209328	TNF/ARRDC3/IL1B	3
BP	GO:0051412	response to corticosterone	3/638	17/18903	0.0182805280450718	0.196383943189297	0.173269283209328	FOS/FOSB/CCND1	3
BP	GO:0090713	immunological memory process	3/638	17/18903	0.0182805280450718	0.196383943189297	0.173269283209328	IL23R/TNFSF4/IL12B	3
BP	GO:1900034	regulation of cellular response to heat	3/638	17/18903	0.0182805280450718	0.196383943189297	0.173269283209328	DNAJC7/EP300/ATR	3
BP	GO:1901550	regulation of endothelial cell development	3/638	17/18903	0.0182805280450718	0.196383943189297	0.173269283209328	TNF/IL1B/VEGFA	3
BP	GO:1902036	regulation of hematopoietic stem cell differentiation	3/638	17/18903	0.0182805280450718	0.196383943189297	0.173269283209328	N4BP2L2/METTL3/PRKDC	3
BP	GO:1903140	regulation of establishment of endothelial barrier	3/638	17/18903	0.0182805280450718	0.196383943189297	0.173269283209328	TNF/IL1B/VEGFA	3
BP	GO:0070227	lymphocyte apoptotic process	7/638	80/18903	0.0183271167973636	0.196448851511563	0.173326551732868	PTEN/ORMDL3/CCL5/BIRC7/FOXP1/IL2RA/ARG2	7
BP	GO:0042063	gliogenesis	18/638	310/18903	0.0184393299750244	0.197215350395128	0.174002832644531	SYNE2/LTA/PTEN/METTL3/P2RX4/LRP8/SRGAP2C/EGR2/MIR142/TNF/B4GALT6/MAL/ID2/IL1B/SLC8A3/BNIP3/SOX9/NDRG1	18
BP	GO:0043393	regulation of protein binding	13/638	200/18903	0.018491066310099	0.197333075489933	0.174106701333902	PRKCD/GTF2F1/STK4/EP300/RAPGEF2/FLOT1/B2M/TRIB3/SORL1/LRRK2/ID1/TGFBR3/IFIT1	13
BP	GO:0007094	mitotic spindle assembly checkpoint signaling	5/638	46/18903	0.0188941943027725	0.200068685567764	0.176520326346356	GEN1/ZNF207/MAD1L1/KNTC1/DUSP1	5
BP	GO:0071173	spindle assembly checkpoint signaling	5/638	46/18903	0.0188941943027725	0.200068685567764	0.176520326346356	GEN1/ZNF207/MAD1L1/KNTC1/DUSP1	5
BP	GO:0071174	mitotic spindle checkpoint signaling	5/638	46/18903	0.0188941943027725	0.200068685567764	0.176520326346356	GEN1/ZNF207/MAD1L1/KNTC1/DUSP1	5
BP	GO:0030522	intracellular receptor signaling pathway	16/638	266/18903	0.0189125816284904	0.200068685567764	0.176520326346356	KDM4C/ARID1A/SLC15A3/ANKRD17/SLC15A2/ACTN4/TRIM16/EP300/DDX17/NCOA2/DHRS3/VDR/NR4A2/FOXP1/AHR/RXRA	16
BP	GO:0070542	response to fatty acid	6/638	63/18903	0.0192767017741791	0.202794013382978	0.178924879332632	XRCC5/DGAT2/ILDR1/EDN1/GLDC/SOX9	6
BP	GO:0097061	dendritic spine organization	7/638	81/18903	0.0194975531172885	0.202794013382978	0.178924879332632	DOCK10/PTEN/ITPKA/LRP8/ARF1/LRRK2/LGMN	7
BP	GO:0070374	positive regulation of ERK1 and ERK2 cascade	14/638	223/18903	0.019499898805389	0.202794013382978	0.178924879332632	PTEN/RAPGEF2/ICAM1/CCL22/CCR7/TNF/CCL5/GPR55/CCL4/JUN/PDGFA/CCL20/CCR1/RASGRP1	14
BP	GO:0030003	cellular cation homeostasis	26/638	499/18903	0.0194999227505739	0.202794013382978	0.178924879332632	ATP6V1H/SLC26A6/DMXL1/STIM1/CORO1A/NUBP1/ARF1/HMOX1/TMEM9/CCR7/CCL5/VDR/FKBP1B/CYBRD1/SV2A/NOL3/EDN1/LRRK2/SLC8A3/MT1F/BNIP3/MT1HL1/MT1H/MT1E/MT1X/CCR1	26
BP	GO:0050684	regulation of mRNA processing	10/638	139/18903	0.0195358081419837	0.202794013382978	0.178924879332632	RBM5/SRSF4/RBM25/CLNS1A/SF1/RBM39/LARP7/DDX17/CELF2/TRA2A	10
BP	GO:0042326	negative regulation of phosphorylation	21/638	381/18903	0.0195548549497783	0.202794013382978	0.178924879332632	PRKCD/PTEN/PRKDC/PARP14/MVP/DUSP3/TARDBP/HSPB1/DUSP1/TRIB3/GADD45A/RGS2/SORL1/SOCS3/TRIB1/CD300A/IL1B/LRRK2/SLC8A3/JUN/PKIG	21
BP	GO:0002313	mature B cell differentiation involved in immune response	4/638	31/18903	0.0196306279208703	0.202794013382978	0.178924879332632	DOCK10/DOCK11/LGALS1/C17orf99	4
BP	GO:0010039	response to iron ion	4/638	31/18903	0.0196306279208703	0.202794013382978	0.178924879332632	HMOX1/B2M/CCND1/CYBRD1	4
BP	GO:0034694	response to prostaglandin	4/638	31/18903	0.0196306279208703	0.202794013382978	0.178924879332632	CCR7/TNFSF4/EDN1/TGFBR3	4
BP	GO:0048384	retinoic acid receptor signaling pathway	4/638	31/18903	0.0196306279208703	0.202794013382978	0.178924879332632	ACTN4/TRIM16/DHRS3/RXRA	4
BP	GO:0051491	positive regulation of filopodium assembly	4/638	31/18903	0.0196306279208703	0.202794013382978	0.178924879332632	DOCK11/RHOQ/CCR7/FSCN1	4
BP	GO:0019080	viral gene expression	8/638	100/18903	0.0198471632989284	0.204160310367958	0.180130361284945	PSMC3/EP300/LARP7/TRIM13/TARDBP/CCL5/CCL4/JUN	8
BP	GO:0034620	cellular response to unfolded protein	8/638	100/18903	0.0198471632989284	0.204160310367958	0.180130361284945	ATF6B/PPP1R15A/CREB3/EP300/RHBDD2/CCND1/CTH/ATF3	8
BP	GO:0032970	regulation of actin filament-based process	22/638	406/18903	0.0203805772344394	0.207242978916766	0.182850195509421	PRKCD/RAC2/RHOH/CORO1A/BAIAP2L1/ALMS1/RHOQ/ARF1/EVL/CD47/CCR7/CAPG/TMOD1/RICTOR/SDC4/ADD3/FSCN1/EDN1/CDC42EP5/PDGFA/ID1/DSG2	22
BP	GO:0030833	regulation of actin filament polymerization	10/638	140/18903	0.0204279905661005	0.207242978916766	0.182850195509421	PRKCD/CORO1A/BAIAP2L1/EVL/CCR7/CAPG/TMOD1/RICTOR/ADD3/CDC42EP5	10
BP	GO:0001774	microglial cell activation	5/638	47/18903	0.0205745867613962	0.207242978916766	0.182850195509421	ITGB2/MIR142/TNF/LRRK2/JUN	5
BP	GO:0002861	regulation of inflammatory response to antigenic stimulus	5/638	47/18903	0.0205745867613962	0.207242978916766	0.182850195509421	LTA/CCR7/TNF/IL12B/PLK2	5
BP	GO:0007622	rhythmic behavior	5/638	47/18903	0.0205745867613962	0.207242978916766	0.182850195509421	PTEN/NCOA2/EGR2/ID2/EGR1	5
BP	GO:0010824	regulation of centrosome duplication	5/638	47/18903	0.0205745867613962	0.207242978916766	0.182850195509421	GEN1/NUBP1/XPO1/ALMS1/PLK2	5
BP	GO:0030521	androgen receptor signaling pathway	5/638	47/18903	0.0205745867613962	0.207242978916766	0.182850195509421	KDM4C/ARID1A/EP300/DDX17/FOXP1	5
BP	GO:0031294	lymphocyte costimulation	5/638	47/18903	0.0205745867613962	0.207242978916766	0.182850195509421	VAV1/CCR7/LGALS1/CD80/TNFSF4	5
BP	GO:0031577	spindle checkpoint signaling	5/638	47/18903	0.0205745867613962	0.207242978916766	0.182850195509421	GEN1/ZNF207/MAD1L1/KNTC1/DUSP1	5
BP	GO:0046633	alpha-beta T cell proliferation	5/638	47/18903	0.0205745867613962	0.207242978916766	0.182850195509421	EBI3/IL2RA/TNFSF4/IL12B/ARG2	5
BP	GO:1903828	negative regulation of protein localization	13/638	203/18903	0.0206296123306473	0.20736612394603	0.182958846199517	SNX12/NUMB/RAB11FIP3/RHOQ/ASTN2/PIM3/FKBP1B/RSAD2/IL1B/ADTRP/LRRK2/IL12B/PKIG	13
BP	GO:0042509	regulation of tyrosine phosphorylation of STAT protein	7/638	82/18903	0.0207192468620241	0.207487063452535	0.183065550959914	PARP14/IL23R/TNF/TNFRSF18/CCL5/SOCS3/IL12B	7
BP	GO:0007015	actin filament organization	24/638	454/18903	0.0207521699089876	0.207487063452535	0.183065550959914	PRKCD/RAC2/RHOH/ERMN/CORO1A/BAIAP2L1/ALMS1/ARF1/TLE6/EVL/CD47/CCR7/CAPG/TMOD1/PSTPIP2/RICTOR/SDC4/ADD3/RUFY3/SPATC1L/FSCN1/SH3D21/CDC42EP5/ID1	24
BP	GO:0046890	regulation of lipid biosynthetic process	12/638	182/18903	0.0208787508161665	0.207487063452535	0.183065550959914	PRKCD/SF1/ZBTB20/ACADVL/ORMDL3/DGAT2/TRIB3/TNF/EGR1/IL1B/PDGFA/ADM	12
BP	GO:0007596	blood coagulation	14/638	225/18903	0.0208808311608259	0.207487063452535	0.183065550959914	VAV1/PRKCD/TXK/HSPB1/JMJD1C/F8/PLAU/PLAUR/ENPP4/EDN1/ADTRP/HPSE/PDGFA/PLA2G4A	14
BP	GO:0030099	myeloid cell differentiation	22/638	407/18903	0.0208894876568892	0.207487063452535	0.183065550959914	BAP1/DNASE2/EP300/FOS/PRKDC/B2M/CCR7/IL23R/TNF/TRIB1/GPR55/FOXP1/HOXB7/ID2/PIR/JUN/IL12B/FSTL3/TNFAIP6/TGFBR3/CCR1/VEGFA	22
BP	GO:0031330	negative regulation of cellular catabolic process	15/638	247/18903	0.02090912776594	0.207487063452535	0.183065550959914	CTSA/YBX3/LARP1/OGT/HERC1/TAF15/DAP/FHIT/TARDBP/MTMR9/HMOX1/SORL1/TIMP1/LRRK2/FEZ1	15
BP	GO:0051306	mitotic sister chromatid separation	8/638	101/18903	0.0209414187880887	0.207487063452535	0.183065550959914	ARID1A/GEN1/SMARCC2/ARID2/ZNF207/MAD1L1/KNTC1/DUSP1	8
BP	GO:0001889	liver development	10/638	141/18903	0.0213495549558955	0.210284656205415	0.185533863201389	ACO2/ELK1/HMOX1/E2F8/TNF/CCND1/UPB1/JUN/SOX9/TGFBR3	10
BP	GO:0035234	ectopic germ cell programmed cell death	3/638	18/18903	0.0213973860700247	0.210284656205415	0.185533863201389	YBX3/PRKDC/IL1B	3
BP	GO:0051382	kinetochore assembly	3/638	18/18903	0.0213973860700247	0.210284656205415	0.185533863201389	POGZ/CENPH/KNTC1	3
BP	GO:0090190	positive regulation of branching involved in ureteric bud morphogenesis	3/638	18/18903	0.0213973860700247	0.210284656205415	0.185533863201389	HOXB7/SOX9/VEGFA	3
BP	GO:0008361	regulation of cell size	12/638	183/18903	0.0216867848895609	0.212600061821175	0.187576742394393	VAV1/CLNS1A/PTEN/TRPV2/KCNN4/GOLGA4/RUFY3/DPYSL2/EDN1/RAP1GAP2/SLC12A8/VEGFA	12
BP	GO:0006516	glycoprotein catabolic process	4/638	32/18903	0.0218523902553035	0.212600061821175	0.187576742394393	NGLY1/HPSE/FBXO17/EDEM3	4
BP	GO:0045070	positive regulation of viral genome replication	4/638	32/18903	0.0218523902553035	0.212600061821175	0.187576742394393	PKN2/LARP1/CCL5/IFIT1	4
BP	GO:0046685	response to arsenic-containing substance	4/638	32/18903	0.0218523902553035	0.212600061821175	0.187576742394393	ATR/HMOX1/MAPK13/ATF3	4
BP	GO:1901889	negative regulation of cell junction assembly	4/638	32/18903	0.0218523902553035	0.212600061821175	0.187576742394393	PTEN/MIR142/TNF/IL1B	4
BP	GO:0050848	regulation of calcium-mediated signaling	7/638	83/18903	0.0219931975412576	0.212609576896231	0.18758513753204	P2RX4/NFAT5/TNF/CD22/CCL4/LRRK2/FHL2	7
BP	GO:0055013	cardiac muscle cell development	7/638	83/18903	0.0219931975412576	0.212609576896231	0.18758513753204	LMNA/RGS2/FOXP1/EDN1/FHL2/ASB2/VEGFA	7
BP	GO:0008630	intrinsic apoptotic signaling pathway in response to DNA damage	8/638	102/18903	0.0220777656941733	0.212609576896231	0.18758513753204	TAF9B/EP300/PRKDC/HMOX1/TNF/CRIP1/PHLDA3/HIC1	8
BP	GO:0007204	positive regulation of cytosolic calcium ion concentration	13/638	205/18903	0.0221547881337465	0.212609576896231	0.18758513753204	P2RX4/CCR7/GNA15/FKBP1B/GPR55/CXCR3/EDN1/CXCR5/CCR6/GPR18/ADM/CCR1/LPAR6	13
BP	GO:0001885	endothelial cell development	6/638	65/18903	0.0221605441346949	0.212609576896231	0.18758513753204	RAPGEF2/ICAM1/TNF/IL1B/HPSE/VEGFA	6
BP	GO:0060760	positive regulation of response to cytokine stimulus	6/638	65/18903	0.0221605441346949	0.212609576896231	0.18758513753204	TRIM56/TXK/CASP4/PARP14/TRIM6/EDN1	6
BP	GO:1905330	regulation of morphogenesis of an epithelium	6/638	65/18903	0.0221605441346949	0.212609576896231	0.18758513753204	TNF/FOXP1/HOXB7/SOX9/PDGFA/VEGFA	6
BP	GO:0032892	positive regulation of organic acid transport	5/638	48/18903	0.0223496361113712	0.213577883549494	0.188439473161587	P2RX4/KMO/EDN1/IL1B/PLA2G4A	5
BP	GO:0045841	negative regulation of mitotic metaphase/anaphase transition	5/638	48/18903	0.0223496361113712	0.213577883549494	0.188439473161587	GEN1/ZNF207/MAD1L1/KNTC1/DUSP1	5
BP	GO:0002698	negative regulation of immune effector process	9/638	122/18903	0.0224955889113229	0.21376118238492	0.188601197472198	HMOX1/CD47/IL4I1/TNF/CD22/ACP5/CD300A/AHR/TNFSF4	9
BP	GO:0016236	macroautophagy	18/638	317/18903	0.0224981143612904	0.21376118238492	0.188601197472198	ATP6V1H/CDC37/ADPRH/CAPNS1/ATG16L1/VPS13C/MFSD8/LARP1/OGT/TRIM13/LRSAM1/HMOX1/TOM1/BNIP3L/LRRK2/VMP1/BNIP3/FEZ1	18
BP	GO:0070371	ERK1 and ERK2 cascade	19/638	340/18903	0.0225011770931494	0.21376118238492	0.188601197472198	PTEN/RAPGEF2/ICAM1/DUSP3/CCL22/CCR7/TNF/CCL5/GPR55/CCL4/EDN1/IL1B/ATF3/JUN/SOX9/PDGFA/CCL20/CCR1/RASGRP1	19
BP	GO:0009636	response to toxic substance	15/638	250/18903	0.0230052619766504	0.218122297997791	0.192449003784483	SLC15A2/CCS/FOS/AKR7A3/TNF/CCL5/EPHX2/CCL4/AHR/MT1F/MT1HL1/MT1H/IPCEF1/MT1E/MT1X	15
BP	GO:0045639	positive regulation of myeloid cell differentiation	8/638	103/18903	0.0232569600160358	0.218543945206543	0.192821022537346	FOS/PRKDC/IL23R/TNF/TRIB1/ID2/IL12B/CCR1	8
BP	GO:0046620	regulation of organ growth	8/638	103/18903	0.0232569600160358	0.218543945206543	0.192821022537346	STK4/YBX3/PTEN/RGS2/FOXP1/EDN1/TGFBR3/WWC3	8
BP	GO:0010212	response to ionizing radiation	10/638	143/18903	0.0232828322984519	0.218543945206543	0.192821022537346	XRCC5/DCLRE1C/ATR/ELK1/PRKDC/TRIM13/XRCC2/GADD45A/CCND1/EGR1	10
BP	GO:0045727	positive regulation of translation	10/638	143/18903	0.0232828322984519	0.218543945206543	0.192821022537346	EIF3C/PPP1R15A/YBX3/LARP1/METTL3/PRKDC/EIF5A/TNF/CCL5/PKM	10
BP	GO:0055076	transition metal ion homeostasis	10/638	143/18903	0.0232828322984519	0.218543945206543	0.192821022537346	NUBP1/ARF1/HMOX1/B2M/CYBRD1/MT1F/MT1HL1/MT1H/MT1E/MT1X	10
BP	GO:0051851	modulation by host of symbiont process	7/638	84/18903	0.0233203755772513	0.218543945206543	0.192821022537346	PSMC3/EP300/NAPEPLD/TARDBP/CCL5/CCL4/JUN	7
BP	GO:0007519	skeletal muscle tissue development	11/638	164/18903	0.0235219480833826	0.220007410162141	0.194112235656608	YBX3/EP300/FOS/DDX17/FLOT1/MSC/ZBTB18/EGR2/EGR1/ATF3/ASB2	11
BP	GO:0090630	activation of GTPase activity	9/638	123/18903	0.0235745256459039	0.22007432900656	0.194171278061081	AGAP4/ADPRH/AGAP6/AGAP9/RALGAPA2/TBC1D4/CCR7/RAP1GAP2/RASGRP1	9
BP	GO:0042886	amide transport	17/638	296/18903	0.0236883994578751	0.220712106487317	0.194733988255933	SLC26A6/SLC15A3/ACSL4/SLC15A2/SLC25A39/RAB11FIP2/PLTP/TNF/CCL5/ILDR1/SLC19A2/GLUL/PIM3/FKBP1B/EDN1/IL1B/SLC16A10	17
BP	GO:0019058	viral life cycle	18/638	319/18903	0.0237744040208103	0.221088267717516	0.195065874792424	PKN2/NUP153/ATG16L1/BANF1/LARP1/SLC3A2/ICAM1/LRSAM1/LGALS1/TNF/CD80/CCL5/CXCL8/SELPLG/TRIM6/RSAD2/AICDA/IFIT1	18
BP	GO:0071902	positive regulation of protein serine/threonine kinase activity	14/638	229/18903	0.0238618830937566	0.221476673542626	0.19540856471818	STK4/RAPGEF2/TNF/CCND1/RICTOR/SPATC1L/EDN1/IL1B/PIK3R6/LRRK2/SPDYE2/PDGFA/VEGFA/RASGRP1	14
BP	GO:1904894	positive regulation of receptor signaling pathway via STAT	5/638	49/18903	0.0242210441828397	0.221973970193293	0.19584732886969	IL23R/TNF/CCL5/CD300A/IL12B	5
BP	GO:0038094	Fc-gamma receptor signaling pathway	4/638	33/18903	0.0242216248410807	0.221973970193293	0.19584732886969	VAV1/PRKCD/APPL2/CD47	4
BP	GO:0071875	adrenergic receptor signaling pathway	4/638	33/18903	0.0242216248410807	0.221973970193293	0.19584732886969	CRTC3/RAPGEF2/RGS2/ARRDC3	4
BP	GO:2000191	regulation of fatty acid transport	4/638	33/18903	0.0242216248410807	0.221973970193293	0.19584732886969	P2RX4/EDN1/IL1B/PLA2G4A	4
BP	GO:0009266	response to temperature stimulus	12/638	186/18903	0.0242498585455715	0.221973970193293	0.19584732886969	PDCD6/DNAJC7/EP300/ATR/FOS/APPL2/ACADVL/TRPV2/HSPB1/HMOX1/METRNL/ADM	12
BP	GO:0061008	hepaticobiliary system development	10/638	144/18903	0.0242955300435998	0.221973970193293	0.19584732886969	ACO2/ELK1/HMOX1/E2F8/TNF/CCND1/UPB1/JUN/SOX9/TGFBR3	10
BP	GO:0009135	purine nucleoside diphosphate metabolic process	8/638	104/18903	0.0244797403602896	0.221973970193293	0.19584732886969	ZBTB20/EP300/OGT/GPI/ARL2/ALDOC/PKM/ENO2	8
BP	GO:0009179	purine ribonucleoside diphosphate metabolic process	8/638	104/18903	0.0244797403602896	0.221973970193293	0.19584732886969	ZBTB20/EP300/OGT/GPI/ARL2/ALDOC/PKM/ENO2	8
BP	GO:0010594	regulation of endothelial cell migration	14/638	230/18903	0.024654355145173	0.221973970193293	0.19584732886969	PDCD6/ZNF580/P2RX4/GPI/HSPB1/HMOX1/GADD45A/TNF/GLUL/FOXP1/EDN1/LGMN/VEGFA/PLK2	14
BP	GO:0050817	coagulation	14/638	230/18903	0.024654355145173	0.221973970193293	0.19584732886969	VAV1/PRKCD/TXK/HSPB1/JMJD1C/F8/PLAU/PLAUR/ENPP4/EDN1/ADTRP/HPSE/PDGFA/PLA2G4A	14
BP	GO:0072676	lymphocyte migration	9/638	124/18903	0.024689868064913	0.221973970193293	0.19584732886969	CORO1A/ICAM1/CCL22/CCR7/CCL5/CCL4/ADTRP/CCR6/CCL20	9
BP	GO:0000028	ribosomal small subunit assembly	3/638	19/18903	0.0247859479617279	0.221973970193293	0.19584732886969	RPS27/XRCC5/PRKDC	3
BP	GO:0002544	chronic inflammatory response	3/638	19/18903	0.0247859479617279	0.221973970193293	0.19584732886969	LTA/TNF/CCL5	3
BP	GO:0006337	nucleosome disassembly	3/638	19/18903	0.0247859479617279	0.221973970193293	0.19584732886969	ARID1A/SMARCC2/ARID2	3
BP	GO:0035743	CD4-positive, alpha-beta T cell cytokine production	3/638	19/18903	0.0247859479617279	0.221973970193293	0.19584732886969	RSAD2/IL1B/IL18R1	3
BP	GO:0036003	positive regulation of transcription from RNA polymerase II promoter in response to stress	3/638	19/18903	0.0247859479617279	0.221973970193293	0.19584732886969	ATF6B/ATF3/VEGFA	3
BP	GO:0043652	engulfment of apoptotic cell	3/638	19/18903	0.0247859479617279	0.221973970193293	0.19584732886969	RAC2/XKR6/RHOH	3
BP	GO:0060977	coronary vasculature morphogenesis	3/638	19/18903	0.0247859479617279	0.221973970193293	0.19584732886969	ARID2/TGFBR3/VEGFA	3
BP	GO:0071800	podosome assembly	3/638	19/18903	0.0247859479617279	0.221973970193293	0.19584732886969	TNF/FSCN1/ASB2	3
BP	GO:0030888	regulation of B cell proliferation	6/638	67/18903	0.0253217395091805	0.225521742503638	0.198977523503835	PTEN/PELI1/IKZF3/CD22/CD300A/AHR	6
BP	GO:0042531	positive regulation of tyrosine phosphorylation of STAT protein	6/638	67/18903	0.0253217395091805	0.225521742503638	0.198977523503835	PARP14/IL23R/TNF/TNFRSF18/CCL5/IL12B	6
BP	GO:0070613	regulation of protein processing	6/638	67/18903	0.0253217395091805	0.225521742503638	0.198977523503835	SNX12/PLAU/PLAUR/NOL3/LRRK2/CHAC1	6
BP	GO:0044703	multi-organism reproductive process	13/638	209/18903	0.025454867723217	0.226291438750434	0.199656625444682	ACSL4/ASH1L/FOS/TLE6/FOSB/RGS2/TIMP1/VDR/EDN1/IL1B/VMP1/ADM/VEGFA	13
BP	GO:0051348	negative regulation of transferase activity	16/638	276/18903	0.0256179449367995	0.227324071829292	0.200567716191137	PRKCD/PTEN/MVP/DUSP3/HSPB1/ORMDL3/DUSP1/TRIB3/GADD45A/RGS2/SORL1/TRIB1/CD300A/IL1B/SLC8A3/PKIG	16
BP	GO:0062197	cellular response to chemical stress	19/638	345/18903	0.0256668501630054	0.22734166186428	0.200583235854835	PRKCD/XRCC5/ZNF580/YBX3/CCS/BRF2/FOS/NFAT5/HSPB1/HMOX1/TNF/MAPK13/NR4A2/FOXP1/NOL3/EDN1/LRRK2/JUN/BNIP3	19
BP	GO:0015833	peptide transport	15/638	254/18903	0.0260410023814709	0.228634978117845	0.201724327008108	SLC26A6/SLC15A3/ACSL4/SLC15A2/SLC25A39/RAB11FIP2/TNF/CCL5/ILDR1/GLUL/PIM3/FKBP1B/EDN1/IL1B/SLC16A10	15
BP	GO:0010721	negative regulation of cell development	12/638	188/18903	0.0260778628665065	0.228634978117845	0.201724327008108	ACTN4/PTEN/RAPGEF2/APPL2/B2M/TNF/SORL1/RUFY3/IL1B/BCL11A/ID1/VEGFA	12
BP	GO:0006970	response to osmotic stress	7/638	86/18903	0.0261381418146016	0.228634978117845	0.201724327008108	XRCC5/TSC22D4/YBX3/NFAT5/TNF/MAPK13/KMO	7
BP	GO:0007260	tyrosine phosphorylation of STAT protein	7/638	86/18903	0.0261381418146016	0.228634978117845	0.201724327008108	PARP14/IL23R/TNF/TNFRSF18/CCL5/SOCS3/IL12B	7
BP	GO:0032092	positive regulation of protein binding	7/638	86/18903	0.0261381418146016	0.228634978117845	0.201724327008108	STK4/EP300/RAPGEF2/FLOT1/B2M/TRIB3/LRRK2	7
BP	GO:0002269	leukocyte activation involved in inflammatory response	5/638	50/18903	0.0261903844902794	0.228634978117845	0.201724327008108	ITGB2/MIR142/TNF/LRRK2/JUN	5
BP	GO:0006376	mRNA splice site selection	5/638	50/18903	0.0261903844902794	0.228634978117845	0.201724327008108	SF3A2/LUC7L3/SF1/CELF2/NOL3	5
BP	GO:1902100	negative regulation of metaphase/anaphase transition of cell cycle	5/638	50/18903	0.0261903844902794	0.228634978117845	0.201724327008108	GEN1/ZNF207/MAD1L1/KNTC1/DUSP1	5
BP	GO:0001959	regulation of cytokine-mediated signaling pathway	11/638	167/18903	0.0264378838716228	0.230380480859735	0.203264381678645	CDC37/TRIM56/TXK/CASP4/METTL3/PARP14/CCL5/BIRC7/TRIM6/NOL3/EDN1	11
BP	GO:0032212	positive regulation of telomere maintenance via telomerase	4/638	34/18903	0.0267402203947032	0.232179870631429	0.204851980801528	XRCC5/ATR/HMBOX1/ACD	4
BP	GO:1902624	positive regulation of neutrophil migration	4/638	34/18903	0.0267402203947032	0.232179870631429	0.204851980801528	RAC2/CCR7/CXCL8/EDN1	4
BP	GO:0042093	T-helper cell differentiation	6/638	68/18903	0.0270093448259001	0.233458848320624	0.205980421059161	IL23R/CD80/FOXP1/TNFSF4/IL12B/IL18R1	6
BP	GO:0007565	female pregnancy	12/638	189/18903	0.0270286763725404	0.233458848320624	0.205980421059161	ACSL4/ASH1L/FOS/TLE6/FOSB/RGS2/TIMP1/VDR/IL1B/VMP1/ADM/VEGFA	12
BP	GO:0032411	positive regulation of transporter activity	9/638	126/18903	0.027032077173967	0.233458848320624	0.205980421059161	STIM1/PRKCD/ACTN4/KMT2A/COX17/EDN1/RXRA/VMP1/SYNGR3	9
BP	GO:2001234	negative regulation of apoptotic signaling pathway	14/638	233/18903	0.0271492407112217	0.234053507554927	0.206505088084419	CREB3/YBX3/TAF9B/ICAM1/HSPB1/HMOX1/LMNA/TNF/PLAUR/NR4A2/NOL3/IL1B/LRRK2/CTH	14
BP	GO:0051592	response to calcium ion	10/638	147/18903	0.0275236147713865	0.236859526762642	0.208980834975415	STIM1/PDCD6/FOS/ITPKA/FOSB/CCND1/EDN1/CPNE2/JUN/LGMN	10
BP	GO:0010507	negative regulation of autophagy	7/638	87/18903	0.0276305134137532	0.236937765468379	0.209049864877972	CTSA/HERC1/DAP/MTMR9/HMOX1/LRRK2/FEZ1	7
BP	GO:0071277	cellular response to calcium ion	7/638	87/18903	0.0276305134137532	0.236937765468379	0.209049864877972	FOS/ITPKA/FOSB/EDN1/CPNE2/JUN/LGMN	7
BP	GO:1901214	regulation of neuron death	18/638	325/18903	0.0279343652934278	0.239120141071834	0.210975371873927	CORO1A/FOS/ELK1/ITGB2/XRCC2/GPI/HMOX1/TNF/CCND1/SORL1/CCL5/KMO/NR4A2/EGR1/LRRK2/JUN/ENO2/LGMN	18
BP	GO:0051098	regulation of binding	20/638	372/18903	0.0280866209304561	0.239270778661644	0.211108279212413	PRKCD/EIF3C/GTF2F1/STK4/EP300/RAPGEF2/HMBOX1/FLOT1/HMOX1/ACD/B2M/TRIB3/PLAUR/SORL1/TRIM6/LRRK2/JUN/ID1/TGFBR3/IFIT1	20
BP	GO:0033046	negative regulation of sister chromatid segregation	5/638	51/18903	0.0282591003676714	0.239270778661644	0.211108279212413	GEN1/ZNF207/MAD1L1/KNTC1/DUSP1	5
BP	GO:0033048	negative regulation of mitotic sister chromatid segregation	5/638	51/18903	0.0282591003676714	0.239270778661644	0.211108279212413	GEN1/ZNF207/MAD1L1/KNTC1/DUSP1	5
BP	GO:0050873	brown fat cell differentiation	5/638	51/18903	0.0282591003676714	0.239270778661644	0.211108279212413	NAPEPLD/RGS2/BNIP3/PEX11A/METRNL	5
BP	GO:1903793	positive regulation of anion transport	5/638	51/18903	0.0282591003676714	0.239270778661644	0.211108279212413	P2RX4/KMO/EDN1/IL1B/PLA2G4A	5
BP	GO:2000816	negative regulation of mitotic sister chromatid separation	5/638	51/18903	0.0282591003676714	0.239270778661644	0.211108279212413	GEN1/ZNF207/MAD1L1/KNTC1/DUSP1	5
BP	GO:0033045	regulation of sister chromatid segregation	8/638	107/18903	0.0284167043288326	0.239270778661644	0.211108279212413	ARID1A/GEN1/SMARCC2/ARID2/ZNF207/MAD1L1/KNTC1/DUSP1	8
BP	GO:0032793	positive regulation of CREB transcription factor activity	3/638	20/18903	0.0284458139337682	0.239270778661644	0.211108279212413	CRTC3/LRP8/VEGFA	3
BP	GO:0071243	cellular response to arsenic-containing substance	3/638	20/18903	0.0284458139337682	0.239270778661644	0.211108279212413	HMOX1/MAPK13/ATF3	3
BP	GO:2000479	regulation of cAMP-dependent protein kinase activity	3/638	20/18903	0.0284458139337682	0.239270778661644	0.211108279212413	RAPGEF2/SPATC1L/PKIG	3
BP	GO:0014015	positive regulation of gliogenesis	6/638	69/18903	0.0287697660372188	0.24074182461196	0.212406181032898	LTA/EGR2/MIR142/TNF/ID2/IL1B	6
BP	GO:0046847	filopodium assembly	6/638	69/18903	0.0287697660372188	0.24074182461196	0.212406181032898	PRKCD/DOCK11/RHOQ/SRGAP2C/CCR7/FSCN1	6
BP	GO:2000401	regulation of lymphocyte migration	6/638	69/18903	0.0287697660372188	0.24074182461196	0.212406181032898	CORO1A/CCL5/CCL4/ADTRP/CCR6/CCL20	6
BP	GO:0072593	reactive oxygen species metabolic process	14/638	235/18903	0.0289129412465065	0.241522759205731	0.213095198551838	VAV1/PRKCD/RAC2/CCS/ITGB2/ZNF205/GADD45A/TNF/NCF2/ACP5/EDN1/LRRK2/BNIP3/ARG2	14
BP	GO:0002312	B cell activation involved in immune response	7/638	88/18903	0.0291796767506821	0.242913288414183	0.214322060561621	DOCK10/DOCK11/LGALS1/TNFSF4/CCR6/AICDA/C17orf99	7
BP	GO:0043367	CD4-positive, alpha-beta T cell differentiation	7/638	88/18903	0.0291796767506821	0.242913288414183	0.214322060561621	IL23R/CD80/FOXP1/TNFSF4/RSAD2/IL12B/IL18R1	7
BP	GO:0010737	protein kinase A signaling	4/638	35/18903	0.029409736459268	0.243572945547271	0.214904075143657	SPATC1L/EDN1/LRRK2/RAB13	4
BP	GO:0043372	positive regulation of CD4-positive, alpha-beta T cell differentiation	4/638	35/18903	0.029409736459268	0.243572945547271	0.214904075143657	IL23R/CD80/TNFSF4/IL12B	4
BP	GO:0060218	hematopoietic stem cell differentiation	4/638	35/18903	0.029409736459268	0.243572945547271	0.214904075143657	XRCC5/N4BP2L2/METTL3/PRKDC	4
BP	GO:0030041	actin filament polymerization	11/638	170/18903	0.0296065468810346	0.244367495125405	0.215605105144592	PRKCD/CORO1A/BAIAP2L1/EVL/CCR7/CAPG/TMOD1/PSTPIP2/RICTOR/ADD3/CDC42EP5	11
BP	GO:0034250	positive regulation of cellular amide metabolic process	11/638	170/18903	0.0296065468810346	0.244367495125405	0.215605105144592	PRKCD/EIF3C/PPP1R15A/YBX3/LARP1/METTL3/PRKDC/EIF5A/TNF/CCL5/PKM	11
BP	GO:0006090	pyruvate metabolic process	8/638	108/18903	0.0298208366198854	0.24503079987791	0.216190338016227	ZBTB20/EP300/OGT/GPI/ARL2/ALDOC/PKM/ENO2	8
BP	GO:0051341	regulation of oxidoreductase activity	8/638	108/18903	0.0298208366198854	0.24503079987791	0.216190338016227	ECSIT/CCS/TNF/COX17/VDR/EDN1/IL1B/LRRK2	8
BP	GO:1902652	secondary alcohol metabolic process	10/638	149/18903	0.0298386319768765	0.24503079987791	0.216190338016227	IDH3G/CYB5R3/ACO2/ACADVL/MVD/DGAT2/FDXR/EPHX2/CETP/VLDLR	10
BP	GO:0045637	regulation of myeloid cell differentiation	13/638	214/18903	0.0300726710105274	0.246534841025389	0.217517351453828	FOS/PRKDC/B2M/IL23R/TNF/TRIB1/GPR55/FOXP1/ID2/IL12B/FSTL3/TNFAIP6/CCR1	13
BP	GO:0010939	regulation of necrotic cell death	5/638	52/18903	0.0304285035384851	0.249030573722906	0.219719332983265	YBX3/OGT/PELI1/NOL3/BNIP3	5
BP	GO:0002294	CD4-positive, alpha-beta T cell differentiation involved in immune response	6/638	70/18903	0.0306040317728077	0.250044745260124	0.220614135136899	IL23R/CD80/FOXP1/TNFSF4/IL12B/IL18R1	6
BP	GO:0034644	cellular response to UV	7/638	89/18903	0.0307864375593564	0.251111599284649	0.22155541897669	PRKCD/METTL3/EP300/ATR/CRIP1/TIMP1/MAPK13	7
BP	GO:0010821	regulation of mitochondrion organization	10/638	150/18903	0.0310463728428188	0.252273303037361	0.222580388601319	VPS13C/EP300/DDHD1/ZNF205/LMNA/PLAUR/BNIP3L/NOL3/LRRK2/BNIP3	10
BP	GO:0034614	cellular response to reactive oxygen species	10/638	150/18903	0.0310463728428188	0.252273303037361	0.222580388601319	PRKCD/ZNF580/CCS/FOS/MAPK13/FOXP1/EDN1/LRRK2/JUN/BNIP3	10
BP	GO:0050731	positive regulation of peptidyl-tyrosine phosphorylation	12/638	193/18903	0.0310850695383497	0.252273303037361	0.222580388601319	PARP14/LRP8/IL23R/TNF/TNFRSF18/CD80/RICTOR/CCL5/IL12B/ENPP2/AFAP1L2/VEGFA	12
BP	GO:0034504	protein localization to nucleus	17/638	306/18903	0.0312152920586802	0.252592103361798	0.222861665689482	PRKCD/NUP153/STK4/E2F3/LARP7/APPL2/AKIRIN2/XPO1/TBRG1/TARDBP/ORMDL3/ARL2/LMNA/GLUL/LRRK2/SOX9/PKIG	17
BP	GO:0033209	tumor necrosis factor-mediated signaling pathway	8/638	109/18903	0.0312719571313092	0.252592103361798	0.222861665689482	ACTN4/CASP4/EIF5A/CD70/TNF/TNFRSF18/BIRC7/NOL3	8
BP	GO:0007259	receptor signaling pathway via JAK-STAT	11/638	172/18903	0.0318644844876056	0.252592103361798	0.222861665689482	PARP14/GADD45A/CSF2RB/IL23R/TNF/TNFRSF18/CCL5/SOCS3/CD300A/IL12B/SOCS2	11
BP	GO:1903034	regulation of response to wounding	11/638	172/18903	0.0318644844876056	0.252592103361798	0.222861665689482	PRKCD/PTEN/PLAU/TNF/PLAUR/FKBP1B/ENPP4/EDN1/ADTRP/HPSE/PDGFA	11
BP	GO:0071216	cellular response to biotic stimulus	15/638	261/18903	0.0320568767994632	0.252592103361798	0.222861665689482	NFKBIL1/TNIP2/PABPN1/TNF/CD80/CCL5/KMO/TRIB1/CXCL8/TNFSF4/IL1B/IL12B/CMPK2/AICDA/TNIP3	15
BP	GO:0032612	interleukin-1 production	9/638	130/18903	0.0321780371460261	0.252592103361798	0.222861665689482	TRIM16/HSPB1/MIR142/CCR7/TNF/FOXP1/ACP5/EGR1/ARG2	9
BP	GO:0032652	regulation of interleukin-1 production	9/638	130/18903	0.0321780371460261	0.252592103361798	0.222861665689482	TRIM16/HSPB1/MIR142/CCR7/TNF/FOXP1/ACP5/EGR1/ARG2	9
BP	GO:0042542	response to hydrogen peroxide	9/638	130/18903	0.0321780371460261	0.252592103361798	0.222861665689482	PRKCD/ZNF580/HMOX1/MAPK13/FKBP1B/FOXP1/EDN1/LRRK2/BNIP3	9
BP	GO:0010614	negative regulation of cardiac muscle hypertrophy	4/638	36/18903	0.0322314094923872	0.252592103361798	0.222861665689482	P2RX4/LMNA/RGS2/FOXP1	4
BP	GO:0030224	monocyte differentiation	4/638	36/18903	0.0322314094923872	0.252592103361798	0.222861665689482	FOXP1/PIR/JUN/VEGFA	4
BP	GO:0043243	positive regulation of protein-containing complex disassembly	4/638	36/18903	0.0322314094923872	0.252592103361798	0.222861665689482	EIF5A/TOM1/TNF/BNIP3	4
BP	GO:0046320	regulation of fatty acid oxidation	4/638	36/18903	0.0322314094923872	0.252592103361798	0.222861665689482	APPL2/ACADVL/DGAT2/SOX9	4
BP	GO:1903531	negative regulation of secretion by cell	10/638	151/18903	0.0322881771722937	0.252592103361798	0.222861665689482	RAB11FIP3/HMOX1/PIM3/FKBP1B/CD300A/EDN1/RSAD2/IL1B/ADTRP/IL12B	10
BP	GO:0010829	negative regulation of glucose transmembrane transport	3/638	21/18903	0.0323755822884782	0.252592103361798	0.222861665689482	APPL2/TNF/IL1B	3
BP	GO:0032986	protein-DNA complex disassembly	3/638	21/18903	0.0323755822884782	0.252592103361798	0.222861665689482	ARID1A/SMARCC2/ARID2	3
BP	GO:0043984	histone H4-K16 acetylation	3/638	21/18903	0.0323755822884782	0.252592103361798	0.222861665689482	KANSL1/OGT/KMT2A	3
BP	GO:0045063	T-helper 1 cell differentiation	3/638	21/18903	0.0323755822884782	0.252592103361798	0.222861665689482	CD80/TNFSF4/IL18R1	3
BP	GO:0060252	positive regulation of glial cell proliferation	3/638	21/18903	0.0323755822884782	0.252592103361798	0.222861665689482	LTA/TNF/IL1B	3
BP	GO:0061050	regulation of cell growth involved in cardiac muscle cell development	3/638	21/18903	0.0323755822884782	0.252592103361798	0.222861665689482	RGS2/FOXP1/EDN1	3
BP	GO:0090189	regulation of branching involved in ureteric bud morphogenesis	3/638	21/18903	0.0323755822884782	0.252592103361798	0.222861665689482	HOXB7/SOX9/VEGFA	3
BP	GO:0090231	regulation of spindle checkpoint	3/638	21/18903	0.0323755822884782	0.252592103361798	0.222861665689482	GEN1/MAD1L1/DUSP1	3
BP	GO:0090266	regulation of mitotic cell cycle spindle assembly checkpoint	3/638	21/18903	0.0323755822884782	0.252592103361798	0.222861665689482	GEN1/MAD1L1/DUSP1	3
BP	GO:1901739	regulation of myoblast fusion	3/638	21/18903	0.0323755822884782	0.252592103361798	0.222861665689482	FLOT1/CD53/SCGB3A1	3
BP	GO:1903504	regulation of mitotic spindle checkpoint	3/638	21/18903	0.0323755822884782	0.252592103361798	0.222861665689482	GEN1/MAD1L1/DUSP1	3
BP	GO:0002287	alpha-beta T cell activation involved in immune response	6/638	71/18903	0.0325131054084814	0.252680064880958	0.222939274016962	IL23R/CD80/FOXP1/TNFSF4/IL12B/IL18R1	6
BP	GO:0002293	alpha-beta T cell differentiation involved in immune response	6/638	71/18903	0.0325131054084814	0.252680064880958	0.222939274016962	IL23R/CD80/FOXP1/TNFSF4/IL12B/IL18R1	6
BP	GO:0009409	response to cold	5/638	53/18903	0.0326997731022416	0.252680064880958	0.222939274016962	FOS/APPL2/ACADVL/METRNL/ADM	5
BP	GO:0030838	positive regulation of actin filament polymerization	5/638	53/18903	0.0326997731022416	0.252680064880958	0.222939274016962	BAIAP2L1/EVL/CCR7/RICTOR/CDC42EP5	5
BP	GO:0051985	negative regulation of chromosome segregation	5/638	53/18903	0.0326997731022416	0.252680064880958	0.222939274016962	GEN1/ZNF207/MAD1L1/KNTC1/DUSP1	5
BP	GO:1905819	negative regulation of chromosome separation	5/638	53/18903	0.0326997731022416	0.252680064880958	0.222939274016962	GEN1/ZNF207/MAD1L1/KNTC1/DUSP1	5
BP	GO:0001942	hair follicle development	7/638	91/18903	0.0341757919463266	0.260752335867568	0.230061427615707	SOS1/FZD3/TNF/WNT10A/HPSE/SOX9/PDGFA	7
BP	GO:0060021	roof of mouth development	7/638	91/18903	0.0341757919463266	0.260752335867568	0.230061427615707	SOS1/MSC/TSHZ1/DHRS3/CSRNP1/TMEM107/TGFBR3	7
BP	GO:0106027	neuron projection organization	7/638	91/18903	0.0341757919463266	0.260752335867568	0.230061427615707	DOCK10/PTEN/ITPKA/LRP8/ARF1/LRRK2/LGMN	7
BP	GO:0043491	protein kinase B signaling	13/638	218/18903	0.0341833086246008	0.260752335867568	0.230061427615707	PDCD6/PTEN/P2RX4/CCR7/TNF/RICTOR/PHLDA3/CCL5/IL1B/ADTRP/HPSE/SOX9/PDGFA	13
BP	GO:0044706	multi-multicellular organism process	13/638	218/18903	0.0341833086246008	0.260752335867568	0.230061427615707	ACSL4/ASH1L/FOS/TLE6/FOSB/RGS2/TIMP1/VDR/EDN1/IL1B/VMP1/ADM/VEGFA	13
BP	GO:0002440	production of molecular mediator of immune response	18/638	333/18903	0.0343021791812041	0.260752335867568	0.230061427615707	POLQ/PRKDC/GPI/HMOX1/B2M/TNF/CD22/ACP5/CD226/TNFSF4/TRIM6/RSAD2/IL1B/HLA-DQB1/CCR6/IL18R1/AICDA/C17orf99	18
BP	GO:0032611	interleukin-1 beta production	8/638	111/18903	0.0343176066726794	0.260752335867568	0.230061427615707	TRIM16/HSPB1/CCR7/TNF/FOXP1/ACP5/EGR1/ARG2	8
BP	GO:0032651	regulation of interleukin-1 beta production	8/638	111/18903	0.0343176066726794	0.260752335867568	0.230061427615707	TRIM16/HSPB1/CCR7/TNF/FOXP1/ACP5/EGR1/ARG2	8
BP	GO:1905818	regulation of chromosome separation	8/638	111/18903	0.0343176066726794	0.260752335867568	0.230061427615707	ARID1A/GEN1/SMARCC2/ARID2/ZNF207/MAD1L1/KNTC1/DUSP1	8
BP	GO:0035914	skeletal muscle cell differentiation	6/638	72/18903	0.0344978838578145	0.260752335867568	0.230061427615707	FOS/DDX17/EGR2/EGR1/ATF3/ASB2	6
BP	GO:0046626	regulation of insulin receptor signaling pathway	6/638	72/18903	0.0344978838578145	0.260752335867568	0.230061427615707	PRKCD/OGT/BAIAP2L1/SORL1/SOCS3/IL1B	6
BP	GO:0070265	necrotic cell death	6/638	72/18903	0.0344978838578145	0.260752335867568	0.230061427615707	YBX3/OGT/PELI1/TNF/NOL3/BNIP3	6
BP	GO:1900076	regulation of cellular response to insulin stimulus	6/638	72/18903	0.0344978838578145	0.260752335867568	0.230061427615707	PRKCD/APPL2/NCOA2/SORL1/SOCS3/IL1B	6
BP	GO:1903317	regulation of protein maturation	6/638	72/18903	0.0344978838578145	0.260752335867568	0.230061427615707	SNX12/PLAU/PLAUR/NOL3/LRRK2/CHAC1	6
BP	GO:0031331	positive regulation of cellular catabolic process	22/638	429/18903	0.0347756598017555	0.262018194561744	0.231178293002062	PRKCD/ATG16L1/PTEN/ZBTB20/LARP1/METTL3/TRIM13/TARDBP/ORMDL3/LRSAM1/HMOX1/TOM1/TRIB3/TNF/TRIB1/TRIM6/BNIP3L/IL1B/LRRK2/BNIP3/PIM2/PLK2	22
BP	GO:0009132	nucleoside diphosphate metabolic process	9/638	132/18903	0.0349901198540491	0.262018194561744	0.231178293002062	ZBTB20/EP300/OGT/GPI/ARL2/ALDOC/PKM/ENO2/CMPK2	9
BP	GO:0051983	regulation of chromosome segregation	9/638	132/18903	0.0349901198540491	0.262018194561744	0.231178293002062	ARID1A/GEN1/SMARCC2/ARID2/ZNF207/MAD1L1/KNTC1/DUSP1/KIF2C	9
BP	GO:0046605	regulation of centrosome cycle	5/638	54/18903	0.0350739549190298	0.262018194561744	0.231178293002062	GEN1/NUBP1/XPO1/ALMS1/PLK2	5
BP	GO:0002335	mature B cell differentiation	4/638	37/18903	0.035206159888482	0.262018194561744	0.231178293002062	DOCK10/DOCK11/LGALS1/C17orf99	4
BP	GO:0006471	protein ADP-ribosylation	4/638	37/18903	0.035206159888482	0.262018194561744	0.231178293002062	BANF1/PARP14/PARP12/PARP15	4
BP	GO:0021955	central nervous system neuron axonogenesis	4/638	37/18903	0.035206159888482	0.262018194561744	0.231178293002062	MYCBP2/PTEN/B4GALT6/NR4A2	4
BP	GO:0051385	response to mineralocorticoid	4/638	37/18903	0.035206159888482	0.262018194561744	0.231178293002062	FOS/FOSB/CCND1/EDN1	4
BP	GO:0070229	negative regulation of lymphocyte apoptotic process	4/638	37/18903	0.035206159888482	0.262018194561744	0.231178293002062	ORMDL3/CCL5/FOXP1/ARG2	4
BP	GO:1904358	positive regulation of telomere maintenance via telomere lengthening	4/638	37/18903	0.035206159888482	0.262018194561744	0.231178293002062	XRCC5/ATR/HMBOX1/ACD	4
BP	GO:0051048	negative regulation of secretion	11/638	175/18903	0.0354769020706411	0.263628206337816	0.232598804179647	RAB11FIP3/HMOX1/TNF/PIM3/FKBP1B/CD300A/EDN1/RSAD2/IL1B/ADTRP/IL12B	11
BP	GO:0032984	protein-containing complex disassembly	14/638	242/18903	0.0357497901044103	0.263684376338393	0.232648362893968	ARID1A/SMARCC2/SCAF4/ARID2/MFSD8/EIF5A/TOM1/CAPG/TMOD1/KIF2C/TNF/ADD3/VMP1/BNIP3	14
BP	GO:0051051	negative regulation of transport	24/638	479/18903	0.0358000051894467	0.263684376338393	0.232648362893968	SNX12/NUP153/PTEN/CORO1A/RAB11FIP3/APPL2/LRSAM1/HMOX1/TBC1D4/CD47/TNF/RGS2/PIM3/FKBP1B/CD300A/EDN1/RSAD2/IL1B/ADTRP/LRRK2/GEM/IL12B/RRAD/PKIG	24
BP	GO:0034599	cellular response to oxidative stress	16/638	288/18903	0.0358479713209671	0.263684376338393	0.232648362893968	PRKCD/ZNF580/CCS/BRF2/FOS/HSPB1/HMOX1/TNF/MAPK13/NR4A2/FOXP1/NOL3/EDN1/LRRK2/JUN/BNIP3	16
BP	GO:0045445	myoblast differentiation	8/638	112/18903	0.0359132995792094	0.263684376338393	0.232648362893968	ARID1A/SMARCC2/ARID2/DDX17/LGALS1/TNF/FLOT2/SOX9	8
BP	GO:0071214	cellular response to abiotic stimulus	18/638	335/18903	0.0360492079685625	0.263684376338393	0.232648362893968	PRKCD/XRCC5/YBX3/PTEN/METTL3/EP300/ATR/ELK1/NFAT5/TNFRSF10B/GADD45A/CRIP1/TIMP1/MAPK13/EGR1/IL1B/BNIP3/SOX9	18
BP	GO:0104004	cellular response to environmental stimulus	18/638	335/18903	0.0360492079685625	0.263684376338393	0.232648362893968	PRKCD/XRCC5/YBX3/PTEN/METTL3/EP300/ATR/ELK1/NFAT5/TNFRSF10B/GADD45A/CRIP1/TIMP1/MAPK13/EGR1/IL1B/BNIP3/SOX9	18
BP	GO:0008360	regulation of cell shape	10/638	154/18903	0.0362221066934797	0.263684376338393	0.232648362893968	RAC2/RHOH/ERMN/CORO1A/ITGB2/FMNL1/RHOQ/CDC42EP5/VEGFA/MYH10	10
BP	GO:0002244	hematopoietic progenitor cell differentiation	9/638	133/18903	0.0364576432204153	0.263684376338393	0.232648362893968	XRCC5/N4BP2L2/PRRC2C/SOS1/METTL3/PRKDC/ZBTB24/SLC8A3/FSTL3	9
BP	GO:0002702	positive regulation of production of molecular mediator of immune response	9/638	133/18903	0.0364576432204153	0.263684376338393	0.232648362893968	GPI/B2M/CD226/TNFSF4/TRIM6/RSAD2/IL1B/IL18R1/C17orf99	9
BP	GO:0002429	immune response-activating cell surface receptor signaling pathway	17/638	312/18903	0.0365082068958193	0.263684376338393	0.232648362893968	VAV1/PRKCD/TXK/EP300/APPL2/DUSP3/TRAC/KCNN4/CD47/CCR7/THEMIS2/CD22/FOXP1/CD226/CD300A/HLA-DQB1/KLHL6	17
BP	GO:0002757	immune response-activating signal transduction	17/638	312/18903	0.0365082068958193	0.263684376338393	0.232648362893968	VAV1/PRKCD/TXK/EP300/APPL2/DUSP3/TRAC/KCNN4/CD47/CCR7/THEMIS2/CD22/FOXP1/CD226/CD300A/HLA-DQB1/KLHL6	17
BP	GO:0022604	regulation of cell morphogenesis	17/638	312/18903	0.0365082068958193	0.263684376338393	0.232648362893968	RAC2/RHOH/ACTN4/ERMN/CORO1A/PRKDC/ITGB2/ITPKA/LRP8/FMNL1/RHOQ/CUX1/BCL11A/CDC42EP5/ENPP2/VEGFA/MYH10	17
BP	GO:0150076	neuroinflammatory response	6/638	73/18903	0.0365591965202136	0.263684376338393	0.232648362893968	ITGB2/MIR142/TNF/IL1B/LRRK2/JUN	6
BP	GO:0002902	regulation of B cell apoptotic process	3/638	22/18903	0.0365729413621052	0.263684376338393	0.232648362893968	PTEN/ORMDL3/FOXP1	3
BP	GO:0032700	negative regulation of interleukin-17 production	3/638	22/18903	0.0365729413621052	0.263684376338393	0.232648362893968	TNFSF4/IL12B/ARG2	3
BP	GO:0032928	regulation of superoxide anion generation	3/638	22/18903	0.0365729413621052	0.263684376338393	0.232648362893968	PRKCD/ITGB2/ACP5	3
BP	GO:0036344	platelet morphogenesis	3/638	22/18903	0.0365729413621052	0.263684376338393	0.232648362893968	BAP1/EP300/PRKDC	3
BP	GO:0044321	response to leptin	3/638	22/18903	0.0365729413621052	0.263684376338393	0.232648362893968	EBI3/CCND1/EDN1	3
BP	GO:0060713	labyrinthine layer morphogenesis	3/638	22/18903	0.0365729413621052	0.263684376338393	0.232648362893968	SOCS3/SPINT2/ADM	3
BP	GO:0061042	vascular wound healing	3/638	22/18903	0.0365729413621052	0.263684376338393	0.232648362893968	TNF/HPSE/VEGFA	3
BP	GO:0060538	skeletal muscle organ development	11/638	176/18903	0.0367425644475532	0.264121253335898	0.23303381886852	YBX3/EP300/FOS/DDX17/FLOT1/MSC/ZBTB18/EGR2/EGR1/ATF3/ASB2	11
BP	GO:1901136	carbohydrate derivative catabolic process	11/638	176/18903	0.0367425644475532	0.264121253335898	0.23303381886852	PRKCD/NGLY1/ACOT7/NEU1/UPB1/ENPP4/GNPDA1/HPSE/FBXO17/EDEM3/AICDA	11
BP	GO:0046395	carboxylic acid catabolic process	14/638	243/18903	0.0368139498591339	0.264242351211117	0.233140663357416	ECH1/IDNK/ACADVL/IL4I1/GPT2/GLUL/KMO/GNPDA1/SDSL/ADTRP/GLDC/ALDH8A1/ARG2/EHHADH	14
BP	GO:0038093	Fc receptor signaling pathway	5/638	55/18903	0.0375519613730902	0.268392327720455	0.236802181928796	VAV1/PRKCD/SOS1/APPL2/CD47	5
BP	GO:2000107	negative regulation of leukocyte apoptotic process	5/638	55/18903	0.0375519613730902	0.268392327720455	0.236802181928796	ORMDL3/CCR7/CCL5/FOXP1/ARG2	5
BP	GO:0009063	cellular amino acid catabolic process	8/638	113/18903	0.0375583071608809	0.268392327720455	0.236802181928796	IL4I1/GPT2/GLUL/KMO/SDSL/GLDC/ALDH8A1/ARG2	8
BP	GO:0070301	cellular response to hydrogen peroxide	7/638	93/18903	0.0378042790412348	0.269752182554908	0.238001979980551	PRKCD/ZNF580/MAPK13/FOXP1/EDN1/LRRK2/BNIP3	7
BP	GO:0045444	fat cell differentiation	14/638	244/18903	0.0379006603388152	0.270042204914059	0.238257866309487	STK4/EP300/NAPEPLD/WDFY2/TRIB3/EGR2/TNF/CCND1/RGS2/NR4A2/ID2/BNIP3/PEX11A/METRNL	14
BP	GO:0043467	regulation of generation of precursor metabolites and energy	9/638	134/18903	0.0379667626257517	0.270115954363828	0.238322935347674	ZBTB20/EP300/OGT/EPM2AIP1/ARL2/TNF/COX17/PPP1R3E/BNIP3	9
BP	GO:0014741	negative regulation of muscle hypertrophy	4/638	38/18903	0.0383345998165182	0.271536748700337	0.239576500238351	P2RX4/LMNA/RGS2/FOXP1	4
BP	GO:0035337	fatty-acyl-CoA metabolic process	4/638	38/18903	0.0383345998165182	0.271536748700337	0.239576500238351	ACSL4/SLC25A1/ACOT7/DGAT2	4
BP	GO:0045773	positive regulation of axon extension	4/638	38/18903	0.0383345998165182	0.271536748700337	0.239576500238351	TRPV2/GOLGA4/RUFY3/VEGFA	4
BP	GO:0002381	immunoglobulin production involved in immunoglobulin-mediated immune response	6/638	74/18903	0.0386978043828349	0.272912463223923	0.240790291272033	B2M/TNFSF4/HLA-DQB1/CCR6/AICDA/C17orf99	6
BP	GO:0006801	superoxide metabolic process	6/638	74/18903	0.0386978043828349	0.272912463223923	0.240790291272033	PRKCD/CCS/ITGB2/NCF2/ACP5/EDN1	6
BP	GO:0043967	histone H4 acetylation	6/638	74/18903	0.0386978043828349	0.272912463223923	0.240790291272033	KANSL1/EP400/TRIM16/EP300/OGT/KMT2A	6
BP	GO:0008154	actin polymerization or depolymerization	12/638	200/18903	0.0392067246908855	0.276025419296143	0.243536848136796	PRKCD/CORO1A/BAIAP2L1/EVL/CCR7/CAPG/TMOD1/PSTPIP2/RICTOR/ADD3/SPATC1L/CDC42EP5	12
BP	GO:0009185	ribonucleoside diphosphate metabolic process	8/638	114/18903	0.0392531504427333	0.276025419296143	0.243536848136796	ZBTB20/EP300/OGT/GPI/ARL2/ALDOC/PKM/ENO2	8
BP	GO:0070372	regulation of ERK1 and ERK2 cascade	17/638	315/18903	0.0393876901433033	0.276570085136673	0.244017406059427	PTEN/RAPGEF2/ICAM1/DUSP3/CCL22/CCR7/TNF/CCL5/GPR55/CCL4/IL1B/ATF3/JUN/PDGFA/CCL20/CCR1/RASGRP1	17
BP	GO:2000779	regulation of double-strand break repair	9/638	135/18903	0.0395179133689628	0.277082909222322	0.244469870045484	ARID1A/SMARCC2/EP400/ARID2/POGZ/POLQ/TRIP12/ATR/PRKDC	9
BP	GO:0022404	molting cycle process	7/638	94/18903	0.0397098094760737	0.277624858458264	0.24494803111162	SOS1/FZD3/TNF/WNT10A/HPSE/SOX9/PDGFA	7
BP	GO:0022405	hair cycle process	7/638	94/18903	0.0397098094760737	0.277624858458264	0.24494803111162	SOS1/FZD3/TNF/WNT10A/HPSE/SOX9/PDGFA	7
BP	GO:0033047	regulation of mitotic sister chromatid segregation	5/638	56/18903	0.0401345714964289	0.279787048777263	0.246855728658838	GEN1/ZNF207/MAD1L1/KNTC1/DUSP1	5
BP	GO:0045839	negative regulation of mitotic nuclear division	5/638	56/18903	0.0401345714964289	0.279787048777263	0.246855728658838	GEN1/ZNF207/MAD1L1/KNTC1/DUSP1	5
BP	GO:0060759	regulation of response to cytokine stimulus	11/638	179/18903	0.0407287210967939	0.282278476591425	0.249053911995606	CDC37/TRIM56/TXK/CASP4/METTL3/PARP14/CCL5/BIRC7/TRIM6/NOL3/EDN1	11
BP	GO:0045661	regulation of myoblast differentiation	6/638	75/18903	0.0409143992734122	0.282278476591425	0.249053911995606	ARID1A/SMARCC2/ARID2/TNF/FLOT2/SOX9	6
BP	GO:0046634	regulation of alpha-beta T cell activation	8/638	115/18903	0.0409983250371782	0.282278476591425	0.249053911995606	EBI3/IL23R/CD80/CD300A/IL2RA/TNFSF4/IL12B/ARG2	8
BP	GO:0048640	negative regulation of developmental growth	8/638	115/18903	0.0409983250371782	0.282278476591425	0.249053911995606	STK4/PTEN/RGS2/FOXP1/BCL11A/LGMN/SOCS2/WWC3	8
BP	GO:0002689	negative regulation of leukocyte chemotaxis	3/638	23/18903	0.0410347556210501	0.282278476591425	0.249053911995606	DUSP1/TNFAIP6/GPR18	3
BP	GO:0034695	response to prostaglandin E	3/638	23/18903	0.0410347556210501	0.282278476591425	0.249053911995606	CCR7/TNFSF4/TGFBR3	3
BP	GO:0048143	astrocyte activation	3/638	23/18903	0.0410347556210501	0.282278476591425	0.249053911995606	MIR142/TNF/IL1B	3
BP	GO:0051383	kinetochore organization	3/638	23/18903	0.0410347556210501	0.282278476591425	0.249053911995606	POGZ/CENPH/KNTC1	3
BP	GO:0072677	eosinophil migration	3/638	23/18903	0.0410347556210501	0.282278476591425	0.249053911995606	CCL5/CCL4/CD300A	3
BP	GO:0097191	extrinsic apoptotic signaling pathway	13/638	224/18903	0.0410832970846574	0.282278476591425	0.249053911995606	STK4/PTEN/ICAM1/CD70/HMOX1/TNFRSF10B/LMNA/TNF/MAL/NOL3/IL1B/ATF3/G0S2	13
BP	GO:0016054	organic acid catabolic process	14/638	247/18903	0.0412982643182956	0.282278476591425	0.249053911995606	ECH1/IDNK/ACADVL/IL4I1/GPT2/GLUL/KMO/GNPDA1/SDSL/ADTRP/GLDC/ALDH8A1/ARG2/EHHADH	14
BP	GO:0032570	response to progesterone	4/638	39/18903	0.0416170417633814	0.282278476591425	0.249053911995606	FOS/NCOA2/GPI/FOSB	4
BP	GO:0098773	skin epidermis development	7/638	95/18903	0.0416769775333041	0.282278476591425	0.249053911995606	SOS1/FZD3/TNF/WNT10A/HPSE/SOX9/PDGFA	7
BP	GO:0002768	immune response-regulating cell surface receptor signaling pathway	18/638	341/18903	0.0416817510076949	0.282278476591425	0.249053911995606	VAV1/PRKCD/SOS1/TXK/EP300/APPL2/DUSP3/TRAC/KCNN4/CD47/CCR7/THEMIS2/CD22/FOXP1/CD226/CD300A/HLA-DQB1/KLHL6	18
BP	GO:0050678	regulation of epithelial cell proliferation	21/638	414/18903	0.0424350386254517	0.282278476591425	0.249053911995606	PDCD6/ZNF580/STK4/PTEN/PRKDC/COL4A3/EGR3/HMOX1/SGPP2/B2M/TNF/CCND1/VDR/GLUL/JUN/IL12B/SOX9/ID1/TGFBR3/VEGFA/MCC	21
BP	GO:0010639	negative regulation of organelle organization	19/638	366/18903	0.0427439575924614	0.282278476591425	0.249053911995606	PRKCD/GEN1/MCM2/CORO1A/ZNF207/NUBP1/MAD1L1/KNTC1/DUSP1/TBC1D4/ACD/CAPG/TMOD1/LMNA/ADD3/NOL3/LRRK2/BNIP3/FEZ1	19
BP	GO:0000050	urea cycle	2/638	10/18903	0.0427665533571696	0.282278476591425	0.249053911995606	ASL/ARG2	2
BP	GO:0000447	endonucleolytic cleavage in ITS1 to separate SSU-rRNA from 5.8S rRNA and LSU-rRNA from tricistronic rRNA transcript (SSU-rRNA, 5.8S rRNA, LSU-rRNA)	2/638	10/18903	0.0427665533571696	0.282278476591425	0.249053911995606	UTP20/FCF1	2
BP	GO:0030223	neutrophil differentiation	2/638	10/18903	0.0427665533571696	0.282278476591425	0.249053911995606	BAP1/TRIB1	2
BP	GO:0031848	protection from non-homologous end joining at telomere	2/638	10/18903	0.0427665533571696	0.282278476591425	0.249053911995606	DCLRE1C/ACD	2
BP	GO:0032819	positive regulation of natural killer cell proliferation	2/638	10/18903	0.0427665533571696	0.282278476591425	0.249053911995606	IL23R/IL12B	2
BP	GO:0033007	negative regulation of mast cell activation involved in immune response	2/638	10/18903	0.0427665533571696	0.282278476591425	0.249053911995606	HMOX1/CD300A	2
BP	GO:0035747	natural killer cell chemotaxis	2/638	10/18903	0.0427665533571696	0.282278476591425	0.249053911995606	CCL5/CCL4	2
BP	GO:0038171	cannabinoid signaling pathway	2/638	10/18903	0.0427665533571696	0.282278476591425	0.249053911995606	MGLL/GPR55	2
BP	GO:0042045	epithelial fluid transport	2/638	10/18903	0.0427665533571696	0.282278476591425	0.249053911995606	SLC26A6/EDN1	2
BP	GO:0043353	enucleate erythrocyte differentiation	2/638	10/18903	0.0427665533571696	0.282278476591425	0.249053911995606	DNASE2/ID2	2
BP	GO:0045625	regulation of T-helper 1 cell differentiation	2/638	10/18903	0.0427665533571696	0.282278476591425	0.249053911995606	CD80/TNFSF4	2
BP	GO:0046886	positive regulation of hormone biosynthetic process	2/638	10/18903	0.0427665533571696	0.282278476591425	0.249053911995606	EGR1/ADM	2
BP	GO:0048733	sebaceous gland development	2/638	10/18903	0.0427665533571696	0.282278476591425	0.249053911995606	ASH1L/WNT10A	2
BP	GO:0048865	stem cell fate commitment	2/638	10/18903	0.0427665533571696	0.282278476591425	0.249053911995606	EDN1/SOX9	2
BP	GO:0055015	ventricular cardiac muscle cell development	2/638	10/18903	0.0427665533571696	0.282278476591425	0.249053911995606	LMNA/FHL2	2
BP	GO:0070099	regulation of chemokine-mediated signaling pathway	2/638	10/18903	0.0427665533571696	0.282278476591425	0.249053911995606	CCL5/EDN1	2
BP	GO:0090394	negative regulation of excitatory postsynaptic potential	2/638	10/18903	0.0427665533571696	0.282278476591425	0.249053911995606	PTEN/LRRK2	2
BP	GO:0098779	positive regulation of mitophagy in response to mitochondrial depolarization	2/638	10/18903	0.0427665533571696	0.282278476591425	0.249053911995606	CDC37/VPS13C	2
BP	GO:1901725	regulation of histone deacetylase activity	2/638	10/18903	0.0427665533571696	0.282278476591425	0.249053911995606	LRRK2/VEGFA	2
BP	GO:1903980	positive regulation of microglial cell activation	2/638	10/18903	0.0427665533571696	0.282278476591425	0.249053911995606	MIR142/LRRK2	2
BP	GO:2000510	positive regulation of dendritic cell chemotaxis	2/638	10/18903	0.0427665533571696	0.282278476591425	0.249053911995606	CCR7/CCR6	2
BP	GO:0002832	negative regulation of response to biotic stimulus	8/638	116/18903	0.042794300616982	0.282278476591425	0.249053911995606	BANF1/METTL3/PARP14/NFKBIL1/IL4I1/TRIB1/AHR/ARG2	8
BP	GO:0018023	peptidyl-lysine trimethylation	5/638	57/18903	0.042822431433374	0.282278476591425	0.249053911995606	KDM4C/SETD5/OGT/KMT2A/LMNA	5
BP	GO:0061756	leukocyte adhesion to vascular endothelial cell	5/638	57/18903	0.042822431433374	0.282278476591425	0.249053911995606	ITGB2/NFAT5/TNF/SELPLG/SELL	5
BP	GO:0008064	regulation of actin polymerization or depolymerization	10/638	159/18903	0.0434968626918972	0.286275019476039	0.252580056290738	PRKCD/CORO1A/BAIAP2L1/EVL/CCR7/CAPG/TMOD1/RICTOR/ADD3/CDC42EP5	10
BP	GO:0043409	negative regulation of MAPK cascade	11/638	181/18903	0.0435468915075007	0.286275019476039	0.252580056290738	PRKCD/ASH1L/PTEN/DUSP3/DUSP1/RGS2/DUSP2/SORL1/CD300A/IL1B/ATF3	11
BP	GO:0045926	negative regulation of growth	14/638	249/18903	0.0436799908350189	0.286545473308358	0.252818677335341	STK4/PTEN/SERTAD3/SCGB3A1/RGS2/FOXP1/MT1F/BCL11A/LGMN/MT1H/MT1E/MT1X/SOCS2/WWC3	14
BP	GO:0032091	negative regulation of protein binding	7/638	96/18903	0.0437063167750004	0.286545473308358	0.252818677335341	PRKCD/GTF2F1/B2M/SORL1/LRRK2/ID1/IFIT1	7
BP	GO:0000302	response to reactive oxygen species	12/638	204/18903	0.0444642836617025	0.290435675557199	0.256250997433662	PRKCD/ZNF580/CCS/FOS/HMOX1/MAPK13/FKBP1B/FOXP1/EDN1/LRRK2/JUN/BNIP3	12
BP	GO:0050864	regulation of B cell activation	12/638	204/18903	0.0444642836617025	0.290435675557199	0.256250997433662	PTEN/AKIRIN2/TNIP2/PELI1/IL4I1/IKZF3/THEMIS2/CD22/ID2/CD300A/AHR/TNFSF4	12
BP	GO:0043406	positive regulation of MAP kinase activity	8/638	117/18903	0.0446415204239096	0.290435675557199	0.256250997433662	TNF/EDN1/IL1B/PIK3R6/LRRK2/PDGFA/VEGFA/RASGRP1	8
BP	GO:0046632	alpha-beta T cell differentiation	8/638	117/18903	0.0446415204239096	0.290435675557199	0.256250997433662	IL23R/CD80/FOXP1/TNFSF4/RSAD2/IL12B/IL18R1/GPR18	8
BP	GO:0070997	neuron death	19/638	368/18903	0.0447189865341782	0.290435675557199	0.256250997433662	CORO1A/FOS/ELK1/ITGB2/XRCC2/GPI/HMOX1/TNF/CCND1/SORL1/CCL5/KMO/NR4A2/EGR1/LRRK2/JUN/BNIP3/ENO2/LGMN	19
BP	GO:0010001	glial cell differentiation	13/638	227/18903	0.0448780230560834	0.290435675557199	0.256250997433662	PTEN/METTL3/EGR2/MIR142/TNF/B4GALT6/MAL/ID2/IL1B/SLC8A3/BNIP3/SOX9/NDRG1	13
BP	GO:0140467	integrated stress response signaling	4/638	40/18903	0.0450535076816521	0.290435675557199	0.256250997433662	PPP1R15A/CREB3/FOS/JUN	4
BP	GO:1901532	regulation of hematopoietic progenitor cell differentiation	4/638	40/18903	0.0450535076816521	0.290435675557199	0.256250997433662	N4BP2L2/SOS1/METTL3/PRKDC	4
BP	GO:1990845	adaptive thermogenesis	10/638	160/18903	0.0450627515754183	0.290435675557199	0.256250997433662	APPL2/OGT/TRPV2/ALMS1/SORL1/ARRDC3/IL18R1/ID1/VEGFA/G0S2	10
BP	GO:0010827	regulation of glucose transmembrane transport	6/638	77/18903	0.0455839681994839	0.290435675557199	0.256250997433662	APPL2/RHOQ/TRIB3/TNF/EDN1/IL1B	6
BP	GO:0034121	regulation of toll-like receptor signaling pathway	6/638	77/18903	0.0455839681994839	0.290435675557199	0.256250997433662	APPL2/FLOT1/NFKBIL1/PELI1/CD300A/RSAD2	6
BP	GO:0048010	vascular endothelial growth factor receptor signaling pathway	5/638	58/18903	0.0456160552270223	0.290435675557199	0.256250997433662	VAV1/PDCD6/HSPB1/IL1B/VEGFA	5
BP	GO:0050732	negative regulation of peptidyl-tyrosine phosphorylation	5/638	58/18903	0.0456160552270223	0.290435675557199	0.256250997433662	PRKCD/PARP14/MVP/SOCS3/CD300A	5
BP	GO:0060997	dendritic spine morphogenesis	5/638	58/18903	0.0456160552270223	0.290435675557199	0.256250997433662	DOCK10/PTEN/ITPKA/LRP8/LRRK2	5
BP	GO:0006213	pyrimidine nucleoside metabolic process	3/638	24/18903	0.0457571462247435	0.290435675557199	0.256250997433662	TK1/UPB1/AICDA	3
BP	GO:0010623	programmed cell death involved in cell development	3/638	24/18903	0.0457571462247435	0.290435675557199	0.256250997433662	YBX3/PRKDC/IL1B	3
BP	GO:0022010	central nervous system myelination	3/638	24/18903	0.0457571462247435	0.290435675557199	0.256250997433662	PTEN/B4GALT6/MAL	3
BP	GO:0032291	axon ensheathment in central nervous system	3/638	24/18903	0.0457571462247435	0.290435675557199	0.256250997433662	PTEN/B4GALT6/MAL	3
BP	GO:0035162	embryonic hemopoiesis	3/638	24/18903	0.0457571462247435	0.290435675557199	0.256250997433662	STK4/KMT2A/VEGFA	3
BP	GO:0035357	peroxisome proliferator activated receptor signaling pathway	3/638	24/18903	0.0457571462247435	0.290435675557199	0.256250997433662	ACTN4/NCOA2/RXRA	3
BP	GO:0050855	regulation of B cell receptor signaling pathway	3/638	24/18903	0.0457571462247435	0.290435675557199	0.256250997433662	CD22/FOXP1/CD300A	3
BP	GO:0051043	regulation of membrane protein ectodomain proteolysis	3/638	24/18903	0.0457571462247435	0.290435675557199	0.256250997433662	TNF/TIMP1/IL1B	3
BP	GO:0060143	positive regulation of syncytium formation by plasma membrane fusion	3/638	24/18903	0.0457571462247435	0.290435675557199	0.256250997433662	FLOT1/CD53/SCGB3A1	3
BP	GO:0060706	cell differentiation involved in embryonic placenta development	3/638	24/18903	0.0457571462247435	0.290435675557199	0.256250997433662	STK4/E2F8/SPINT2	3
BP	GO:2001251	negative regulation of chromosome organization	7/638	97/18903	0.0457983191177916	0.290435675557199	0.256250997433662	GEN1/MCM2/ZNF207/MAD1L1/KNTC1/DUSP1/ACD	7
BP	GO:0008277	regulation of G protein-coupled receptor signaling pathway	9/638	139/18903	0.0461509289784327	0.291907638251314	0.257549708095939	CRTC3/RGS3/RGS2/MGLL/CCL5/CXCL8/ARRDC3/EDN1/ADM	9
BP	GO:0050852	T cell receptor signaling pathway	9/638	139/18903	0.0461509289784327	0.291907638251314	0.257549708095939	TXK/DUSP3/TRAC/KCNN4/CCR7/THEMIS2/CD226/CD300A/HLA-DQB1	9
BP	GO:0097696	receptor signaling pathway via STAT	11/638	183/18903	0.0464963620555762	0.293604481692808	0.259046830732604	PARP14/GADD45A/CSF2RB/IL23R/TNF/TNFRSF18/CCL5/SOCS3/CD300A/IL12B/SOCS2	11
BP	GO:0007088	regulation of mitotic nuclear division	8/638	118/18903	0.0465404008132254	0.293604481692808	0.259046830732604	GEN1/ZNF207/MAD1L1/KNTC1/DUSP1/TNF/EDN1/IL1B	8
BP	GO:0072503	cellular divalent inorganic cation homeostasis	17/638	323/18903	0.0478650645122343	0.300314826949673	0.264967359131524	STIM1/CORO1A/CCR7/CCL5/VDR/FKBP1B/SV2A/NOL3/EDN1/SLC8A3/MT1F/BNIP3/MT1HL1/MT1H/MT1E/MT1X/CCR1	17
BP	GO:0048813	dendrite morphogenesis	9/638	140/18903	0.0479181537548524	0.300314826949673	0.264967359131524	DOCK10/PTEN/RAPGEF2/ITPKA/LRP8/CUX1/LRRK2/ID1/VLDLR	9
BP	GO:0032642	regulation of chemokine production	7/638	98/18903	0.0479534343488919	0.300314826949673	0.264967359131524	HMOX1/TNF/FOXP1/EGR1/TNFSF4/IL1B/ARG2	7
BP	GO:0048661	positive regulation of smooth muscle cell proliferation	7/638	98/18903	0.0479534343488919	0.300314826949673	0.264967359131524	HMOX1/TNF/CCL5/FOXP1/ID2/EDN1/JUN	7
BP	GO:0032640	tumor necrosis factor production	11/638	184/18903	0.048021013899702	0.300314826949673	0.264967359131524	ZBTB20/NFKBIL1/HSPB1/CD47/FOXP1/ACP5/LRRK2/IL12B/GPR18/ARG2/RASGRP1	11
BP	GO:0032680	regulation of tumor necrosis factor production	11/638	184/18903	0.048021013899702	0.300314826949673	0.264967359131524	ZBTB20/NFKBIL1/HSPB1/CD47/FOXP1/ACP5/LRRK2/IL12B/GPR18/ARG2/RASGRP1	11
BP	GO:0043154	negative regulation of cysteine-type endopeptidase activity involved in apoptotic process	6/638	78/18903	0.0480379754150665	0.300314826949673	0.264967359131524	GPI/TNF/PLAUR/BIRC7/NOL3/VEGFA	6
BP	GO:0006875	cellular metal ion homeostasis	21/638	420/18903	0.0481221681833191	0.300453485629099	0.26508969749384	STIM1/CORO1A/NUBP1/ARF1/HMOX1/CCR7/CCL5/VDR/FKBP1B/CYBRD1/SV2A/NOL3/EDN1/SLC8A3/MT1F/BNIP3/MT1HL1/MT1H/MT1E/MT1X/CCR1	21
BP	GO:0030832	regulation of actin filament length	10/638	162/18903	0.0483080407083919	0.301225813683602	0.265771121475011	PRKCD/CORO1A/BAIAP2L1/EVL/CCR7/CAPG/TMOD1/RICTOR/ADD3/CDC42EP5	10
BP	GO:0031398	positive regulation of protein ubiquitination	8/638	119/18903	0.0484913308341725	0.301765574586789	0.266247351778165	PDCD6/MYCBP2/PTEN/PELI1/TRIB3/BIRC7/ARRDC3/LRRK2	8
BP	GO:0045023	G0 to G1 transition	4/638	41/18903	0.0486437386485618	0.301765574586789	0.266247351778165	ARID1A/SMARCC2/ARID2/CCNC	4
BP	GO:0060338	regulation of type I interferon-mediated signaling pathway	4/638	41/18903	0.0486437386485618	0.301765574586789	0.266247351778165	CDC37/TRIM56/METTL3/TRIM6	4
BP	GO:0150077	regulation of neuroinflammatory response	4/638	41/18903	0.0486437386485618	0.301765574586789	0.266247351778165	MIR142/TNF/IL1B/LRRK2	4
BP	GO:0006302	double-strand break repair	16/638	300/18903	0.0487712441564786	0.30216966488253	0.266603880090805	ARID1A/GEN1/XRCC5/SMARCC2/MCM2/EP400/ARID2/POGZ/POLQ/TRIP12/DCLRE1C/ATR/PRKDC/REV3L/XRCC2/RPA4	16
BP	GO:0002253	activation of immune response	20/638	397/18903	0.0495919804801126	0.303925005635651	0.268152614825133	VAV1/PRKCD/XRCC5/TXK/EP300/APPL2/PRKDC/DUSP3/TRAC/KCNN4/CD47/CCR7/THEMIS2/CD22/FOXP1/CD226/CD300A/IL1B/HLA-DQB1/KLHL6	20
BP	GO:0006338	chromatin remodeling	19/638	373/18903	0.0499428664038263	0.303925005635651	0.268152614825133	KDM4C/GATAD2B/ARID1A/CHD8/SMARCC2/CHD9/MCM2/EP400/ARID2/EP300/ZNF827/MTA2/CBX3/LMNA/SATB1/KDM6A/TSIX/SOX9/AICDA	19
CC	GO:0005681	spliceosomal complex	15/656	195/19869	0.00212731606871126	0.25888093306616	0.244213247183493	SF3A2/LUC7L3/RBM5/RNPC3/SRRM2/CLNS1A/SF1/DDX41/PRPF38B/AQR/U2AF1/SREK1/HNRNPA3/TRA2A/SNRNP200	15
CC	GO:0042581	specific granule	13/656	160/19869	0.00255333118049376	0.25888093306616	0.244213247183493	ITGB2/CD53/ORMDL3/CD47/TOM1/B2M/PLAU/NEU1/PLAUR/GPR84/HPSE/QPCT/SLC2A3	13
CC	GO:0035579	specific granule membrane	9/656	91/19869	0.00311153543886968	0.25888093306616	0.244213247183493	ITGB2/CD53/ORMDL3/CD47/TOM1/PLAU/PLAUR/GPR84/SLC2A3	9
CC	GO:0009897	external side of plasma membrane	27/656	462/19869	0.00315060924200183	0.25888093306616	0.244213247183493	ITGB2/FLOT1/ICAM1/EBI3/CD48/IL3RA/IL2RB/B2M/CCR7/TCN2/CSF2RB/IL23R/TNF/TNFRSF18/CD80/LAG3/CD22/CD226/IL2RA/CXCR3/CXCR5/CCR6/IL12B/CD69/CLEC2D/TGFBR3/CCR1	27
CC	GO:0070820	tertiary granule	13/656	164/19869	0.00316429962087003	0.25888093306616	0.244213247183493	ITGB2/CD53/CD47/B2M/PLAU/ALDOC/ENPP4/GPR84/CD300A/TNFAIP6/QPCT/SLC2A3/SERPINB10	13
CC	GO:0001772	immunological synapse	6/656	45/19869	0.00344613000381683	0.25888093306616	0.244213247183493	RHOH/CORO1A/ICAM1/CD53/DUSP3/IL4I1	6
CC	GO:0044853	plasma membrane raft	10/656	113/19869	0.00422695739551638	0.25888093306616	0.244213247183493	STIM1/ITGB2/FLOT1/LRP8/HMOX1/MAL/SELPLG/FLOT2/ADTRP/LRRK2	10
CC	GO:0098687	chromosomal region	23/656	388/19869	0.00519306091042418	0.25888093306616	0.244213247183493	KDM4C/GATAD2B/KANSL1/XRCC5/SMARCC2/MCM2/ARID2/ZNF207/ZNF827/ATR/PRKDC/XPO1/HMBOX1/MAD1L1/CENPH/MTA2/RPA4/CBX3/KNTC1/ACD/KIF2C/STAG3/SYCP2L	23
CC	GO:0005765	lysosomal membrane	24/656	418/19869	0.00642677641868595	0.25888093306616	0.244213247183493	ATP6V1H/BLOC1S1/SLC15A3/CCZ1B/ATG16L1/SLC38A9/CTSA/VPS13C/MFSD8/AP1S1/SLC3A2/P2RX4/FLOT1/TRAF3IP3/TMEM9/TOM1/WDR11/NEU1/RAB12/CYBRD1/HLA-DQB1/HPSE/NKG7/VLDLR	24
CC	GO:0098852	lytic vacuole membrane	24/656	418/19869	0.00642677641868595	0.25888093306616	0.244213247183493	ATP6V1H/BLOC1S1/SLC15A3/CCZ1B/ATG16L1/SLC38A9/CTSA/VPS13C/MFSD8/AP1S1/SLC3A2/P2RX4/FLOT1/TRAF3IP3/TMEM9/TOM1/WDR11/NEU1/RAB12/CYBRD1/HLA-DQB1/HPSE/NKG7/VLDLR	24
CC	GO:0005635	nuclear envelope	27/656	488/19869	0.0064906946043858	0.25888093306616	0.244213247183493	CEPT1/ANKRD17/SYNE2/RAC2/NUP153/PHF11/BANF1/CCAR1/NAPEPLD/XPO1/NPIPA1/P2RX4/MAD1L1/EIF5A/MVP/ZNF224/CBX3/LMNA/CCND1/DUSP2/SORL1/BNIP3L/SPAG4/RAP1GAP2/BNIP3/PLA2G4A/FAM169A	27
CC	GO:0005811	lipid droplet	9/656	102/19869	0.0066175601035375	0.25888093306616	0.244213247183493	ACSL4/CYB5R3/VPS13C/DGAT2/DHRS3/RSAD2/HILPDA/G0S2/GIMAP7	9
CC	GO:0001931	uropod	3/656	13/19869	0.00799916613415302	0.25888093306616	0.244213247183493	FLOT1/SELPLG/FLOT2	3
CC	GO:0031254	cell trailing edge	3/656	13/19869	0.00799916613415302	0.25888093306616	0.244213247183493	FLOT1/SELPLG/FLOT2	3
CC	GO:0101002	ficolin-1-rich granule	13/656	185/19869	0.00860423670364166	0.25888093306616	0.244213247183493	PSMC3/PSMB7/ITGB2/GPI/MVP/ALDOC/PKM/ENPP4/CD300A/TNFAIP6/QPCT/SLC2A3/SERPINB10	13
CC	GO:0032040	small-subunit processome	5/656	39/19869	0.00879278656256235	0.25888093306616	0.244213247183493	XRCC5/PRKDC/FBLL1/UTP20/FCF1	5
CC	GO:0005741	mitochondrial outer membrane	14/656	207/19869	0.00903890452266342	0.25888093306616	0.244213247183493	ACSL4/RAC2/CYB5R3/PPP1R15A/VPS13C/TRAF3IP3/HMOX1/CHCHD6/KMO/BNIP3L/RSAD2/LRRK2/SLC8A3/BNIP3	14
CC	GO:0070821	tertiary granule membrane	7/656	73/19869	0.0102637504476447	0.25888093306616	0.244213247183493	ITGB2/CD53/CD47/PLAU/GPR84/CD300A/SLC2A3	7
CC	GO:0005774	vacuolar membrane	25/656	461/19869	0.0108897643197567	0.25888093306616	0.244213247183493	ATP6V1H/BLOC1S1/SLC15A3/CCZ1B/ATG16L1/SLC38A9/CTSA/VPS13C/MFSD8/AP1S1/SLC3A2/P2RX4/FLOT1/TRAF3IP3/TMEM9/TOM1/WDR11/NEU1/RAB12/CYBRD1/VMP1/HLA-DQB1/HPSE/NKG7/VLDLR	25
CC	GO:0034774	secretory granule lumen	19/656	322/19869	0.0109527006136181	0.25888093306616	0.244213247183493	PRKCD/XRCC5/PSMC3/CYB5R3/PSMB7/ACTN4/CTSA/GPI/MVP/B2M/F8/NEU1/ALDOC/TIMP1/PKM/HPSE/PDGFA/QPCT/VEGFA	19
CC	GO:0031968	organelle outer membrane	15/656	235/19869	0.0116285562178114	0.25888093306616	0.244213247183493	SYNE2/ACSL4/RAC2/CYB5R3/PPP1R15A/VPS13C/TRAF3IP3/HMOX1/CHCHD6/KMO/BNIP3L/RSAD2/LRRK2/SLC8A3/BNIP3	15
CC	GO:0060205	cytoplasmic vesicle lumen	19/656	325/19869	0.0119945817460997	0.25888093306616	0.244213247183493	PRKCD/XRCC5/PSMC3/CYB5R3/PSMB7/ACTN4/CTSA/GPI/MVP/B2M/F8/NEU1/ALDOC/TIMP1/PKM/HPSE/PDGFA/QPCT/VEGFA	19
CC	GO:0045121	membrane raft	19/656	326/19869	0.0123588547667014	0.25888093306616	0.244213247183493	STIM1/ITGB2/FLOT1/ICAM1/SERPINH1/LRP8/RHOQ/CD48/HMOX1/TNF/SDC4/MAL/SELPLG/CD226/FLOT2/ADTRP/LRRK2/HPSE/ENO2	19
CC	GO:0019867	outer membrane	15/656	237/19869	0.0124907903635848	0.25888093306616	0.244213247183493	SYNE2/ACSL4/RAC2/CYB5R3/PPP1R15A/VPS13C/TRAF3IP3/HMOX1/CHCHD6/KMO/BNIP3L/RSAD2/LRRK2/SLC8A3/BNIP3	15
CC	GO:0030684	preribosome	7/656	76/19869	0.0126620884657627	0.25888093306616	0.244213247183493	XRCC5/MDN1/LTV1/PRKDC/FBLL1/UTP20/FCF1	7
CC	GO:0031983	vesicle lumen	19/656	327/19869	0.0127318491671882	0.25888093306616	0.244213247183493	PRKCD/XRCC5/PSMC3/CYB5R3/PSMB7/ACTN4/CTSA/GPI/MVP/B2M/F8/NEU1/ALDOC/TIMP1/PKM/HPSE/PDGFA/QPCT/VEGFA	19
CC	GO:0098857	membrane microdomain	19/656	327/19869	0.0127318491671882	0.25888093306616	0.244213247183493	STIM1/ITGB2/FLOT1/ICAM1/SERPINH1/LRP8/RHOQ/CD48/HMOX1/TNF/SDC4/MAL/SELPLG/CD226/FLOT2/ADTRP/LRRK2/HPSE/ENO2	19
CC	GO:0005788	endoplasmic reticulum lumen	18/656	312/19869	0.0160619706376129	0.298688082662061	0.281765001763462	SUMF2/SERPINH1/COL4A3/EBI3/ENAM/B2M/F8/LGALS1/TSPAN33/COL4A4/PLAUR/TIMP1/EDN1/COL24A1/IL12B/FSTL3/EDEM3/PDGFA	18
CC	GO:0005938	cell cortex	18/656	312/19869	0.0160619706376129	0.298688082662061	0.281765001763462	STIM1/RAC2/RHOH/ACTN4/ERMN/CORO1A/FNBP1/FLOT1/FMNL1/TLE6/ASTN2/TMOD1/ADD3/FSCN1/FLOT2/TNFAIP2/ENO2/MYH10	18
CC	GO:0016514	SWI/SNF complex	4/656	30/19869	0.0163217531509323	0.298688082662061	0.281765001763462	ARID1A/SMARCC2/ARID2/BCL11A	4
CC	GO:0030027	lamellipodium	13/656	203/19869	0.0175933676069163	0.311572865038615	0.29391975764356	SYNE2/PKN2/RAC2/CORO1A/FLOT1/EVL/CAPG/RUFY3/FSCN1/FLOT2/RAB13/MCC/MYH10	13
CC	GO:0071339	MLL1 complex	4/656	31/19869	0.0182626709155594	0.313318947895065	0.295566910870237	KANSL1/CHD8/MGA/KMT2A	4
CC	GO:0000137	Golgi cis cisterna	4/656	32/19869	0.0203409188221675	0.322318696130866	0.304056751023653	GOLGA2P5/GOLGA8N/GOLGA8A/XYLT1	4
CC	GO:0044665	MLL1/2 complex	4/656	32/19869	0.0203409188221675	0.322318696130866	0.304056751023653	KANSL1/CHD8/MGA/KMT2A	4
CC	GO:0044232	organelle membrane contact site	5/656	48/19869	0.0205485507551554	0.322318696130866	0.304056751023653	ACSL4/ATG16L1/GRAMD1B/ESYT2/CHCHD6	5
CC	GO:0016607	nuclear speck	22/656	419/19869	0.0224873519732562	0.342932117592157	0.32350225645737	SF3A2/GATAD2B/LUC7L3/PNISR/FNBP4/SRSF4/RBM25/SRRM2/EP400/TRIP12/REXO4/METTL3/RBM39/U2AF1/DDX17/SREK1/ZBTB18/PABPN1/GADD45A/LMNA/NR4A2/BNIP3L	22
CC	GO:0000781	chromosome, telomeric region	11/656	168/19869	0.0239040870787437	0.354684967735954	0.334589213164777	GATAD2B/XRCC5/MCM2/ZNF827/ATR/PRKDC/HMBOX1/MTA2/RPA4/CBX3/ACD	11
CC	GO:0098636	protein complex involved in cell adhesion	5/656	52/19869	0.0280399765081519	0.400501943922205	0.377810289348528	ITGB2/PLAU/LGALS1/CD80/PLAUR	5
CC	GO:0070603	SWI/SNF superfamily-type complex	7/656	90/19869	0.0293067732196457	0.400501943922205	0.377810289348528	GATAD2B/ARID1A/SMARCC2/EP400/ARID2/MTA2/BCL11A	7
CC	GO:0071013	catalytic step 2 spliceosome	7/656	90/19869	0.0293067732196457	0.400501943922205	0.377810289348528	SF3A2/SRRM2/DDX41/AQR/U2AF1/HNRNPA3/SNRNP200	7
CC	GO:0000779	condensed chromosome, centromeric region	11/656	174/19869	0.0299099812400918	0.400501943922205	0.377810289348528	KANSL1/SMARCC2/ARID2/ZNF207/XPO1/MAD1L1/CENPH/CBX3/KNTC1/KIF2C/SYCP2L	11
CC	GO:0034708	methyltransferase complex	7/656	92/19869	0.0325128174986021	0.42498897158887	0.400909930057951	KANSL1/CHD8/CLNS1A/MGA/METTL3/KMT2A/KDM6A	7
CC	GO:1990391	DNA repair complex	3/656	22/19869	0.0345937681032478	0.441673922992629	0.416649544842055	XRCC5/DCLRE1C/PRKDC	3
CC	GO:1904949	ATPase complex	7/656	94/19869	0.0359449547514772	0.448495003603659	0.423084156404947	GATAD2B/ARID1A/SMARCC2/EP400/ARID2/MTA2/BCL11A	7
CC	GO:0005641	nuclear envelope lumen	2/656	10/19869	0.0410858474397269	0.459133281728348	0.433119690557659	CCAR1/SORL1	2
CC	GO:0140092	bBAF complex	2/656	10/19869	0.0410858474397269	0.459133281728348	0.433119690557659	ARID1A/SMARCC2	2
CC	GO:0140268	endoplasmic reticulum-plasma membrane contact site	2/656	10/19869	0.0410858474397269	0.459133281728348	0.433119690557659	GRAMD1B/ESYT2	2
CC	GO:0055038	recycling endosome membrane	7/656	97/19869	0.0415279458197985	0.459133281728348	0.433119690557659	RAB11FIP3/RAB11FIP2/B2M/RAB12/SORL1/RAB13/NDRG1	7
CC	GO:0017053	transcription repressor complex	6/656	77/19869	0.0417208478398362	0.459133281728348	0.433119690557659	N4BP2L2/AKIRIN2/SPEN/ZNF224/CCND1/JUN	6
CC	GO:0031965	nuclear membrane	16/656	305/19869	0.0469357636816439	0.459133281728348	0.433119690557659	CEPT1/ANKRD17/SYNE2/NUP153/PHF11/XPO1/NPIPA1/P2RX4/ZNF224/CBX3/LMNA/CCND1/DUSP2/SPAG4/RAP1GAP2/FAM169A	16
CC	GO:0044322	endoplasmic reticulum quality control compartment	3/656	25/19869	0.0480647271478681	0.459133281728348	0.433119690557659	TRIM13/SEC61B/EDEM3	3
CC	GO:0034992	microtubule organizing center attachment site	2/656	11/19869	0.049138782584682	0.459133281728348	0.433119690557659	SYNE2/SPAG4	2
CC	GO:0034993	meiotic nuclear membrane microtubule tethering complex	2/656	11/19869	0.049138782584682	0.459133281728348	0.433119690557659	SYNE2/SPAG4	2
CC	GO:0044545	NSL complex	2/656	11/19869	0.049138782584682	0.459133281728348	0.433119690557659	KANSL1/OGT	2
CC	GO:0106083	nuclear membrane protein complex	2/656	11/19869	0.049138782584682	0.459133281728348	0.433119690557659	SYNE2/SPAG4	2
CC	GO:0106094	nuclear membrane microtubule tethering complex	2/656	11/19869	0.049138782584682	0.459133281728348	0.433119690557659	SYNE2/SPAG4	2
CC	GO:1905370	serine-type endopeptidase complex	2/656	11/19869	0.049138782584682	0.459133281728348	0.433119690557659	PLAU/PLAUR	2
MF	GO:0004896	cytokine receptor activity	13/648	97/18432	3.43393512313385e-05	0.014274993914565	0.013749802518628	EBI3/IL3RA/IL2RB/CCR7/CSF2RB/IL23R/IL2RA/CXCR3/CXCR5/CCR6/IL12B/IL18R1/CCR1	13
MF	GO:0005125	cytokine activity	22/648	237/18432	3.46480434819538e-05	0.014274993914565	0.013749802518628	LTA/TNFSF9/GPI/EBI3/SCGB3A1/CD70/CCL22/TNF/CCL5/TIMP1/CXCL8/CCL4/TNFSF4/EDN1/IL1B/WNT10A/IL12B/INHBE/CCL20/IL32/VEGFA/C17orf99	22
MF	GO:0061629	RNA polymerase II-specific DNA-binding transcription factor binding	26/648	350/18432	0.000290004359712588	0.0796545308010575	0.076723960429225	KDM4C/ARID1A/STK4/ACTN4/TACC1/TRIP12/EP300/FOS/ELK1/SPEN/PRKDC/NCOA2/MTA2/HSPB1/JMJD1C/BHLHE40/EGR2/TRIP6/VDR/NR4A2/TRIB1/FOXP1/ID2/AHR/RXRA/JUN	26
MF	GO:0019955	cytokine binding	14/648	144/18432	0.000561783360566081	0.0988444701301734	0.0952078825730081	TRIM16/EBI3/IL3RA/IL2RB/CCR7/IL23R/IL2RA/CXCR3/CXCR5/CCR6/IL12B/IL18R1/TGFBR3/CCR1	14
MF	GO:0140375	immune receptor activity	14/648	148/18432	0.000738639750051614	0.0988444701301734	0.0952078825730081	EBI3/IL3RA/IL2RB/CCR7/CSF2RB/IL23R/IL2RA/CXCR3/CXCR5/HLA-DQB1/CCR6/IL12B/IL18R1/CCR1	14
MF	GO:0140297	DNA-binding transcription factor binding	31/648	476/18432	0.000773574129227654	0.0988444701301734	0.0952078825730081	KDM4C/ARID1A/CRTC3/STK4/ZMYND8/ACTN4/TACC1/TRIP12/EP300/FOS/ELK1/SPEN/PRKDC/NCOA2/MTA2/HSPB1/JMJD1C/BHLHE40/EGR2/TRIP6/VDR/NR4A2/TRIB1/FOXP1/ID2/AHR/TRIM6/RXRA/FHL2/JUN/SOX9	31
MF	GO:0097157	pre-mRNA intronic binding	4/648	13/18432	0.00083969816858157	0.0988444701301734	0.0952078825730081	RNPC3/EP300/TARDBP/SOX9	4
MF	GO:0016493	C-C chemokine receptor activity	5/648	23/18432	0.0010507108057046	0.106231266638829	0.102322911402245	CCR7/CXCR3/CXCR5/CCR6/CCR1	5
MF	GO:0016922	nuclear receptor binding	13/648	139/18432	0.00125211199156426	0.106231266638829	0.102322911402245	KDM4C/ARID1A/ACTN4/TACC1/TRIP12/EP300/NCOA2/JMJD1C/TRIP6/VDR/NR4A2/FOXP1/RXRA	13
MF	GO:0019957	C-C chemokine binding	5/648	24/18432	0.00128921440095666	0.106231266638829	0.102322911402245	CCR7/CXCR3/CXCR5/CCR6/CCR1	5
MF	GO:0001637	G protein-coupled chemoattractant receptor activity	5/648	26/18432	0.00188275301209011	0.129282373496854	0.124525944834732	CCR7/CXCR3/CXCR5/CCR6/CCR1	5
MF	GO:0004950	chemokine receptor activity	5/648	26/18432	0.00188275301209011	0.129282373496854	0.124525944834732	CCR7/CXCR3/CXCR5/CCR6/CCR1	5
MF	GO:0030228	lipoprotein particle receptor activity	4/648	18/18432	0.00312452560011173	0.193861110411855	0.186728765010908	LRP8/SORL1/ILDR1/VLDLR	4
MF	GO:0003924	GTPase activity	22/648	331/18432	0.00334877047887337	0.193861110411855	0.186728765010908	RASEF/AGAP4/RAC2/AGAP6/AGAP9/RHOH/RHOV/RGS3/RHOQ/ARF1/ARL2/RAB12/RGS2/GNA15/GNG8/LRRK2/TUBB2B/GEM/RAB13/RRAD/TUBB2A/GIMAP7	22
MF	GO:0036002	pre-mRNA binding	7/648	57/18432	0.00369539853096157	0.193861110411855	0.186728765010908	RNPC3/SF1/EP300/U2AF1/CELF2/TARDBP/SOX9	7
MF	GO:0005126	cytokine receptor binding	19/648	273/18432	0.00376429340605544	0.193861110411855	0.186728765010908	LTA/TNFSF9/EBI3/CD70/CCL22/TRIP6/IL23R/TNF/CCL5/CXCL8/CCL4/TNFSF4/NOL3/IL1B/IL12B/CCL20/SOCS2/TGFBR3/VEGFA	19
MF	GO:0005164	tumor necrosis factor receptor binding	5/648	31/18432	0.00420864235556434	0.197456289614138	0.190191673951278	LTA/TNFSF9/CD70/TNF/TNFSF4	5
MF	GO:0008429	phosphatidylethanolamine binding	3/648	10/18432	0.0043133655498234	0.197456289614138	0.190191673951278	PLTP/ESYT2/CD300A	3
MF	GO:0016829	lyase activity	15/648	199/18432	0.00461368320710082	0.200088155929004	0.19272671125507	XRCC5/POLQ/ACO2/MVD/ASL/ALDOC/ADCY3/CA11/SDSL/RSAD2/CTH/GLDC/ENO2/CHAC1/EHHADH	15
MF	GO:0051020	GTPase binding	20/648	303/18432	0.00540681966134114	0.217754106293331	0.209742713522192	PKN2/ATG16L1/RHOH/MYCBP2/RABGGTA/YBX3/RAB11FIP3/DOCK11/XPO1/ITPKA/RAB11FIP2/FMNL1/KNTC1/GOLGA4/NCF2/SORL1/LRRK2/BNIP3/CDC42EP5/NDRG1	20
MF	GO:0019956	chemokine binding	5/648	33/18432	0.0055495585341747	0.217754106293331	0.209742713522192	CCR7/CXCR3/CXCR5/CCR6/CCR1	5
MF	GO:0032813	tumor necrosis factor receptor superfamily binding	6/648	49/18432	0.00713730925746284	0.26732467400679	0.257489530149616	LTA/TNFSF9/CD70/TNF/TNFSF4/NOL3	6
MF	GO:0031267	small GTPase binding	18/648	272/18432	0.00785491105326329	0.281410726429954	0.271057342524509	PKN2/RHOH/MYCBP2/RABGGTA/YBX3/RAB11FIP3/DOCK11/XPO1/ITPKA/RAB11FIP2/FMNL1/KNTC1/GOLGA4/NCF2/SORL1/LRRK2/CDC42EP5/NDRG1	18
MF	GO:0042974	nuclear retinoic acid receptor binding	4/648	24/18432	0.00918427595931608	0.313209686941143	0.301686387268296	ACTN4/TACC1/VDR/NR4A2	4
MF	GO:0016840	carbon-nitrogen lyase activity	3/648	13/18432	0.00950272108437935	0.313209686941143	0.301686387268296	ASL/SDSL/CHAC1	3
MF	GO:0019992	diacylglycerol binding	3/648	14/18432	0.011782628235178	0.373418679453335	0.359680230337014	RAPGEF2/PLTP/RASGRP1	3
MF	GO:0047485	protein N-terminus binding	9/648	106/18432	0.012384478264859	0.377955929268291	0.364050550163887	SRRM2/ACTN4/BANF1/EIF5A/LRP8/GADD45A/FEZ1/ID1/SYNGR3	9
MF	GO:0019207	kinase regulator activity	16/648	246/18432	0.0136981431481568	0.394129370021501	0.379628953750909	CDC37/RAC2/STK4/RHOH/CCNC/HSPB1/TRIB3/CCND1/RICTOR/CCL5/SOCS3/TRIB1/PIK3R6/SOCS2/PKIG/AFAP1L2	16
MF	GO:0005041	low-density lipoprotein particle receptor activity	3/648	15/18432	0.0143493702677731	0.394129370021501	0.379628953750909	LRP8/SORL1/VLDLR	3
MF	GO:0046965	nuclear retinoid X receptor binding	3/648	15/18432	0.0143493702677731	0.394129370021501	0.379628953750909	TACC1/VDR/NR4A2	3
MF	GO:0043495	protein-membrane adaptor activity	4/648	28/18432	0.0158476330560725	0.421240310909799	0.405742455832893	PDCD6/SYNE2/NUP153/SPAG4	4
MF	GO:0046935	1-phosphatidylinositol-3-kinase regulator activity	3/648	16/18432	0.0172072736724418	0.433439434692842	0.417492761571797	SOCS3/PIK3R6/SOCS2	3
MF	GO:0003714	transcription corepressor activity	13/648	191/18432	0.0177163216554638	0.433439434692842	0.417492761571797	N4BP2L2/SF1/ZMYND8/TAF9B/CCAR1/SPEN/PARP14/MTA2/TLE6/TRIB3/CCND1/PARP15/FHL2	13
MF	GO:0046966	nuclear thyroid hormone receptor binding	4/648	29/18432	0.017884636868394	0.433439434692842	0.417492761571797	TACC1/TRIP12/JMJD1C/TRIP6	4
MF	GO:0071813	lipoprotein particle binding	4/648	30/18432	0.0200771710505036	0.441795339352797	0.425541244087901	LRP8/PLTP/SORL1/VLDLR	4
MF	GO:0071814	protein-lipid complex binding	4/648	30/18432	0.0200771710505036	0.441795339352797	0.425541244087901	LRP8/PLTP/SORL1/VLDLR	4
MF	GO:0035497	cAMP response element binding	3/648	17/18432	0.0203590548195417	0.441795339352797	0.425541244087901	ATF6B/CREB3/JUN	3
MF	GO:0001227	DNA-binding transcription repressor activity, RNA polymerase II-specific	19/648	323/18432	0.0203740569119008	0.441795339352797	0.425541244087901	ZNF75A/ZBTB20/LRRFIP1/MSC/ZNF224/ZNF566/ZNF205/ZBTB18/BHLHE40/E2F8/ZBTB32/ZNF439/SATB1/HIC1/FOXP1/TRPS1/ATF3/JUN/BCL11A	19
MF	GO:0001968	fibronectin binding	4/648	31/18432	0.0224280641904946	0.456188641550335	0.439405002208678	SDC4/FSTL3/TNFAIP6/VEGFA	4
MF	GO:0031210	phosphatidylcholine binding	4/648	31/18432	0.0224280641904946	0.456188641550335	0.439405002208678	PLTP/ESYT2/CETP/RASGRP1	4
MF	GO:0001217	DNA-binding transcription repressor activity	19/648	327/18432	0.0228024843726512	0.456188641550335	0.439405002208678	ZNF75A/ZBTB20/LRRFIP1/MSC/ZNF224/ZNF566/ZNF205/ZBTB18/BHLHE40/E2F8/ZBTB32/ZNF439/SATB1/HIC1/FOXP1/TRPS1/ATF3/JUN/BCL11A	19
MF	GO:0031490	chromatin DNA binding	9/648	118/18432	0.0233925892641653	0.456188641550335	0.439405002208678	GATAD2B/SMARCC2/BAP1/ACTN4/EP300/OGT/MTA2/JMJD1C/KDM6A	9
MF	GO:0033549	MAP kinase phosphatase activity	3/648	18/18432	0.0238059606634277	0.456188641550335	0.439405002208678	DUSP3/DUSP1/DUSP2	3
MF	GO:0048018	receptor ligand activity	26/648	491/18432	0.0254731258354876	0.477042174737314	0.459491312917648	LTA/TNFSF9/GPI/EBI3/SCGB3A1/CD70/CCL22/MIA/TNF/CCL5/TIMP1/CXCL8/CCL4/TNFSF4/EDN1/IL1B/WNT10A/IL12B/INHBE/METRNL/PDGFA/CCL20/IL32/ADM/VEGFA/C17orf99	26
MF	GO:0010314	phosphatidylinositol-5-phosphate binding	3/648	19/18432	0.027547900420271	0.485126060172843	0.467277784070419	TOM1/PHLDA3/PLA2G4A	3
MF	GO:0035014	phosphatidylinositol 3-kinase regulator activity	3/648	19/18432	0.027547900420271	0.485126060172843	0.467277784070419	SOCS3/PIK3R6/SOCS2	3
MF	GO:0008009	chemokine activity	5/648	49/18432	0.0282400751991343	0.485126060172843	0.467277784070419	CCL22/CCL5/CXCL8/CCL4/CCL20	5
MF	GO:0000287	magnesium ion binding	14/648	225/18432	0.0282597704955054	0.485126060172843	0.467277784070419	IDH3G/PDCD6/GEN1/ADPRH/STK4/FARSA/ARF1/PKM/GLUL/EPHX2/LRRK2/NIM1K/GEM/ENO2	14
MF	GO:0030546	signaling receptor activator activity	26/648	498/18432	0.0296249037973827	0.498182055694762	0.479853436374362	LTA/TNFSF9/GPI/EBI3/SCGB3A1/CD70/CCL22/MIA/TNF/CCL5/TIMP1/CXCL8/CCL4/TNFSF4/EDN1/IL1B/WNT10A/IL12B/INHBE/METRNL/PDGFA/CCL20/IL32/ADM/VEGFA/C17orf99	26
MF	GO:0070300	phosphatidic acid binding	3/648	20/18432	0.0315835687185392	0.520497212481526	0.501347596079548	GRAMD1B/RAPGEF2/PLTP	3
MF	GO:0016860	intramolecular oxidoreductase activity	5/648	51/18432	0.0328762762979323	0.520962532105696	0.501795796126335	ECH1/GPI/CRELD1/GNPDA1/EHHADH	5
MF	GO:0051018	protein kinase A binding	5/648	51/18432	0.0328762762979323	0.520962532105696	0.501795796126335	AKAP10/AKAP11/SPATC1L/LRRK2/SOX9	5
MF	GO:0004620	phospholipase activity	8/648	108/18432	0.036614885125334	0.554589569901302	0.534185661351024	NAPEPLD/DDHD1/HMOX1/MGLL/CCL5/ENPP2/CCR1/PLA2G4A	8
MF	GO:0042162	telomeric DNA binding	4/648	37/18432	0.0399679338250742	0.554589569901302	0.534185661351024	SMG7/XRCC5/HMBOX1/ACD	4
MF	GO:0120020	cholesterol transfer activity	3/648	22/18432	0.0405254794908127	0.554589569901302	0.534185661351024	GRAMD1B/PLTP/CETP	3
MF	GO:1990404	NAD+-protein ADP-ribosyltransferase activity	3/648	22/18432	0.0405254794908127	0.554589569901302	0.534185661351024	PARP14/PARP12/PARP15	3
MF	GO:0001228	DNA-binding transcription activator activity, RNA polymerase II-specific	24/648	468/18432	0.0423361451311838	0.554589569901302	0.534185661351024	ATF6B/ZNF493/ZNF580/E2F3/CREB3/ZNF721/FOS/ELK1/NFAT5/ZNF782/ZNF224/EGR3/EGR2/IKZF3/FOSB/CSRNP1/ZNF300/NR4A2/HOXB7/EGR1/ATF3/JUN/ZNF112/SOX9	24
MF	GO:0019887	protein kinase regulator activity	13/648	218/18432	0.0448682731177144	0.554589569901302	0.534185661351024	CDC37/RAC2/STK4/CCNC/HSPB1/TRIB3/CCND1/RICTOR/CCL5/SOCS3/TRIB1/PKIG/AFAP1L2	13
MF	GO:0003950	NAD+ ADP-ribosyltransferase activity	3/648	23/18432	0.0454240365594961	0.554589569901302	0.534185661351024	PARP14/PARP12/PARP15	3
MF	GO:0120015	sterol transfer activity	3/648	23/18432	0.0454240365594961	0.554589569901302	0.534185661351024	GRAMD1B/PLTP/CETP	3
MF	GO:0019210	kinase inhibitor activity	6/648	74/18432	0.0456567550202522	0.554589569901302	0.534185661351024	RHOH/HSPB1/TRIB3/SOCS3/TRIB1/PKIG	6
MF	GO:0001216	DNA-binding transcription activator activity	24/648	472/18432	0.0458978243034096	0.554589569901302	0.534185661351024	ATF6B/ZNF493/ZNF580/E2F3/CREB3/ZNF721/FOS/ELK1/NFAT5/ZNF782/ZNF224/EGR3/EGR2/IKZF3/FOSB/CSRNP1/ZNF300/NR4A2/HOXB7/EGR1/ATF3/JUN/ZNF112/SOX9	24
MF	GO:0005432	calcium:sodium antiporter activity	2/648	10/18432	0.0460559544965025	0.554589569901302	0.534185661351024	SLC3A2/SLC8A3	2
MF	GO:0005522	profilin binding	2/648	10/18432	0.0460559544965025	0.554589569901302	0.534185661351024	RHOQ/EVL	2
MF	GO:0008330	protein tyrosine/threonine phosphatase activity	2/648	10/18432	0.0460559544965025	0.554589569901302	0.534185661351024	DUSP1/DUSP2	2
MF	GO:0015643	toxic substance binding	2/648	10/18432	0.0460559544965025	0.554589569901302	0.534185661351024	TMEM181/EPHX2	2
MF	GO:0016653	oxidoreductase activity, acting on NAD(P)H, heme protein as acceptor	2/648	10/18432	0.0460559544965025	0.554589569901302	0.534185661351024	CYB5R3/CYB5R2	2
MF	GO:0046974	histone methyltransferase activity (H3-K9 specific)	2/648	10/18432	0.0460559544965025	0.554589569901302	0.534185661351024	SETD5/ASH1L	2
MF	GO:0030374	nuclear receptor coactivator activity	5/648	56/18432	0.0464401460232887	0.554589569901302	0.534185661351024	ACTN4/TACC1/CCAR1/ELK1/NCOA2	5
MF	GO:0004386	helicase activity	10/648	155/18432	0.0472887905426308	0.556656620101826	0.53617666269389	XRCC5/CHD8/CHD9/MCM2/EP400/DDX41/POLQ/AQR/DDX17/SNRNP200	10
