# Supplementary material for: Analysis of genes characterizing chronic thrombosis and associated pathways in chronic thromboembolic pulmonary hypertension
Source: PLoS One. 2024 Mar 7;19(3):e0299912. doi: 10.1371/journal.pone.0299912 (PMC10919650; doi:10.1371/journal.pone.0299912)
Supplement: S4 File — (TXT) [file pone.0299912.s004.txt]

ID	Description	GeneRatio	BgRatio	pvalue	p.adjust	qvalue	geneID	Count
hsa04061	Viral protein interaction with cytokine and cytokine receptor	17/346	100/8521	4.58815152226371e-07	0.000139479806276817	0.000123638609442054		17
hsa05166	Human T-cell leukemia virus 1 infection	25/346	222/8521	3.33044863372241e-06	0.000506228192325806	0.000448734131701545		25
hsa04060	Cytokine-cytokine receptor interaction	29/346	297/8521	9.60563275024793e-06	0.000973370785358457	0.0008628217487942		29
hsa05323	Rheumatoid arthritis	14/346	93/8521	2.04820186578844e-05	0.00155663341799921	0.00137984125695221		14
hsa04978	Mineral absorption	10/346	60/8521	0.000131656720541917	0.00761890755780245	0.00675360226730411		10
hsa04933	AGE-RAGE signaling pathway in diabetic complications	13/346	100/8521	0.000189064623009386	0.00761890755780245	0.00675360226730411		13
hsa04668	TNF signaling pathway	14/346	114/8521	0.000199465290376669	0.00761890755780245	0.00675360226730411		14
hsa01230	Biosynthesis of amino acids	11/346	75/8521	0.000200497567310591	0.00761890755780245	0.00675360226730411		11
hsa05134	Legionellosis	9/346	56/8521	0.000378135236984358	0.012772568004805	0.0113219439377773		9
hsa05146	Amoebiasis	12/346	102/8521	0.000833271411354314	0.0253314509051711	0.0224544717164952		12
hsa05140	Leishmaniasis	10/346	77/8521	0.00103899829041341	0.0287141345714251	0.0254529724732854		10
hsa04659	Th17 cell differentiation	12/346	108/8521	0.00138348617162638	0.0349881056687502	0.0310143872963991		12
hsa05418	Fluid shear stress and atherosclerosis	14/346	139/8521	0.0014962018871505	0.0349881056687502	0.0310143872963991		14
hsa04062	Chemokine signaling pathway	17/346	192/8521	0.00203683813177028	0.04404882307439	0.0390460481545839		17
hsa04926	Relaxin signaling pathway	13/346	129/8521	0.00217346166485477	0.04404882307439	0.0390460481545839		13
hsa05163	Human cytomegalovirus infection	18/346	225/8521	0.0045776532356523	0.0869754114773936	0.0770973176530913		18
hsa04940	Type I diabetes mellitus	6/346	43/8521	0.00734527305221261	0.131350765168978	0.116432811230119		6
hsa04620	Toll-like receptor signaling pathway	10/346	104/8521	0.00942993961810549	0.159261202439115	0.141173365042983		10
hsa04010	MAPK signaling pathway	21/346	301/8521	0.0108022953343063	0.166289094183446	0.147403075176461		21
hsa00220	Arginine biosynthesis	4/346	22/8521	0.010940071985753	0.166289094183446	0.147403075176461		4
hsa05133	Pertussis	8/346	76/8521	0.0115979115929171	0.167259879891339	0.148263605443846		8
hsa05222	Small cell lung cancer	9/346	92/8521	0.012104333413189	0.167259879891339	0.148263605443846		9
hsa03450	Non-homologous end-joining	3/346	13/8521	0.0140136252678574	0.17939615585132	0.159021523192305		3
hsa05161	Hepatitis B	13/346	162/8521	0.0144965164457439	0.17939615585132	0.159021523192305		13
hsa05130	Pathogenic Escherichia coli infection	15/346	198/8521	0.0147529733430362	0.17939615585132	0.159021523192305		15
hsa05321	Inflammatory bowel disease	7/346	65/8521	0.0157880254482594	0.180811064889997	0.160275736190579		7
hsa05143	African trypanosomiasis	5/346	37/8521	0.0160588774737826	0.180811064889997	0.160275736190579		5
hsa01200	Carbon metabolism	10/346	115/8521	0.0182433429692739	0.19807058080926	0.17557503008023		10
hsa05164	Influenza A	13/346	171/8521	0.0217536955478543	0.227772617413235	0.201903705186247		13
hsa05142	Chagas disease	9/346	102/8521	0.0224793789660411	0.227772617413235	0.201903705186247		9
hsa05131	Shigellosis	17/346	247/8521	0.0232268129599023	0.227772617413235	0.201903705186247		17
hsa04625	C-type lectin receptor signaling pathway	9/346	104/8521	0.0251461736749117	0.237888309084966	0.210870523288613		9
hsa05223	Non-small cell lung cancer	7/346	72/8521	0.0263056568878662	0.237888309084966	0.210870523288613		7
hsa00380	Tryptophan metabolism	5/346	42/8521	0.0266059293055555	0.237888309084966	0.210870523288613		5
hsa04931	Insulin resistance	9/346	108/8521	0.0311397128277542	0.270470648561065	0.239752375455792		9
hsa04658	Th1 and Th2 cell differentiation	8/346	92/8521	0.032910820948349	0.272412746001583	0.241473902272871		8
hsa05416	Viral myocarditis	6/346	60/8521	0.0340664860816591	0.272412746001583	0.241473902272871		6
hsa04912	GnRH signaling pathway	8/346	93/8521	0.0347905531406764	0.272412746001583	0.241473902272871		8
hsa04380	Osteoclast differentiation	10/346	128/8521	0.0351335743550224	0.272412746001583	0.241473902272871		10
hsa04657	IL-17 signaling pathway	8/346	94/8521	0.0367417651989613	0.272412746001583	0.241473902272871		8
hsa04630	JAK-STAT signaling pathway	12/346	166/8521	0.0375727949900017	0.272412746001583	0.241473902272871		12
hsa04930	Type II diabetes mellitus	5/346	46/8521	0.0376359714870608	0.272412746001583	0.241473902272871		5
hsa05205	Proteoglycans in cancer	14/346	205/8521	0.0394012429070396	0.27423364781567	0.243087998063752		14
hsa01210	2-Oxocarboxylic acid metabolism	3/346	19/8521	0.039691712183847	0.27423364781567	0.243087998063752		3
hsa05225	Hepatocellular carcinoma	12/346	168/8521	0.0406057218725831	0.274314209983673	0.243159410511843		12
hsa05215	Prostate cancer	8/346	97/8521	0.043033571268981	0.283940084053249	0.251692041266038		8
hsa04670	Leukocyte transendothelial migration	9/346	115/8521	0.0438986314161273	0.283940084053249	0.251692041266038		9
hsa00520	Amino sugar and nucleotide sugar metabolism	5/346	49/8521	0.0475035886300389	0.30085606132358	0.266686813361622		5
