# Supplementary material for: Analysis of genes characterizing chronic thrombosis and associated pathways in chronic thromboembolic pulmonary hypertension
Source: PLoS One. 2024 Mar 7;19(3):e0299912. doi: 10.1371/journal.pone.0299912 (PMC10919650; doi:10.1371/journal.pone.0299912)
Supplement: S5 File — (TSV) [file pone.0299912.s005.tsv]

#node1	node2	node1_string_id	node2_string_id	neighborhood_on_chromosome	gene_fusion	phylogenetic_cooccurrence	homology	coexpression	experimentally_determined_interaction	database_annotated	automated_textmining	combined_score
ADCY3	RGS2	9606.ENSP00000260600	9606.ENSP00000235382	0	0	0	0	0	0	0.800	0.547	0.905
ADCY3	EDN1	9606.ENSP00000260600	9606.ENSP00000368683	0	0	0	0	0	0	0.900	0.066	0.902
AHSA2	STIP1	9606.ENSP00000377970	9606.ENSP00000351646	0	0	0	0	0.811	0.318	0	0.677	0.954
ALDH1B1	EHHADH	9606.ENSP00000366927	9606.ENSP00000231887	0.042	0	0	0	0.063	0.070	0.900	0.266	0.927
ALDH1B1	UPB1	9606.ENSP00000366927	9606.ENSP00000324343	0	0	0	0	0.092	0	0.900	0.186	0.919
ANKRD28	SEC24D	9606.ENSP00000382379	9606.ENSP00000280551	0	0	0	0	0.062	0	0.900	0	0.902
ARF1	NCF2	9606.ENSP00000440005	9606.ENSP00000356505	0	0	0	0	0	0	0.900	0	0.900
ARG2	ASL	9606.ENSP00000261783	9606.ENSP00000307188	0	0	0	0	0.062	0	0.800	0.816	0.962
ARID1A	EP300	9606.ENSP00000320485	9606.ENSP00000263253	0	0	0	0	0.831	0.369	0	0.563	0.949
ARID1A	SMARCC2	9606.ENSP00000320485	9606.ENSP00000267064	0	0	0	0	0.120	0.988	0.900	0.918	0.999
ARID1A	BANF1	9606.ENSP00000320485	9606.ENSP00000310275	0	0	0	0	0	0	0	0.988	0.988
ARID1A	HIC1	9606.ENSP00000320485	9606.ENSP00000314080	0	0	0	0	0	0.285	0	0.901	0.926
ARID1A	GTF2F1	9606.ENSP00000320485	9606.ENSP00000377969	0	0	0	0	0.107	0	0.900	0	0.906
ARID1A	VDR	9606.ENSP00000320485	9606.ENSP00000447173	0	0	0	0	0	0.151	0.900	0.074	0.914
ARID1A	JUN	9606.ENSP00000320485	9606.ENSP00000360266	0	0	0	0	0	0.129	0.900	0.167	0.921
ARID1A	RXRA	9606.ENSP00000320485	9606.ENSP00000419692	0	0	0	0	0.091	0.151	0.900	0.152	0.925
ARID2	SMARCC2	9606.ENSP00000335044	9606.ENSP00000267064	0	0	0	0	0.183	0.911	0.600	0.869	0.995
ARID2	BANF1	9606.ENSP00000335044	9606.ENSP00000310275	0	0	0	0	0	0	0	0.907	0.907
ASL	ARG2	9606.ENSP00000307188	9606.ENSP00000261783	0	0	0	0	0.062	0	0.800	0.816	0.962
ATP6V1H	GATSL3	9606.ENSP00000352522	9606.ENSP00000384183	0	0	0	0	0	0	0.900	0	0.900
BANF1	SMARCC2	9606.ENSP00000310275	9606.ENSP00000267064	0	0	0	0	0.084	0.270	0	0.966	0.975
BANF1	ARID2	9606.ENSP00000310275	9606.ENSP00000335044	0	0	0	0	0	0	0	0.907	0.907
BANF1	ARID1A	9606.ENSP00000310275	9606.ENSP00000320485	0	0	0	0	0	0	0	0.988	0.988
BANF1	LMNA	9606.ENSP00000310275	9606.ENSP00000357283	0	0	0	0	0.062	0.912	0.900	0.980	0.999
CCL20	CCL22	9606.ENSP00000351671	9606.ENSP00000219235	0	0	0	0	0	0	0.900	0.715	0.970
CCL20	IL12B	9606.ENSP00000351671	9606.ENSP00000231228	0	0	0	0	0	0	0.900	0.169	0.913
CCL20	IL1B	9606.ENSP00000351671	9606.ENSP00000263341	0	0	0	0	0.602	0	0.900	0.743	0.988
CCL20	CXCL8	9606.ENSP00000351671	9606.ENSP00000306512	0	0	0	0	0.553	0	0.600	0.818	0.964
CCL20	GPR29	9606.ENSP00000351671	9606.ENSP00000343952	0	0	0	0	0	0.463	0.800	0.995	0.999
CCL20	CCL5	9606.ENSP00000351671	9606.ENSP00000474412	0	0	0	0	0.133	0.284	0.600	0.770	0.935
CCL20	TNF	9606.ENSP00000351671	9606.ENSP00000398698	0	0	0	0	0.244	0	0.900	0.746	0.979
CCL22	IL12B	9606.ENSP00000219235	9606.ENSP00000231228	0	0	0	0	0.064	0	0.900	0.086	0.906
CCL22	CCL4	9606.ENSP00000219235	9606.ENSP00000482259	0	0	0	0.822	0.085	0	0.900	0.723	0.916
CCL22	CCL5	9606.ENSP00000219235	9606.ENSP00000474412	0	0	0	0.850	0.126	0.056	0.900	0.756	0.920
CCL22	IL1B	9606.ENSP00000219235	9606.ENSP00000263341	0	0	0	0	0.063	0	0.900	0.661	0.965
CCL22	CXCL8	9606.ENSP00000219235	9606.ENSP00000306512	0	0	0	0	0	0	0.900	0.683	0.967
CCL22	TNF	9606.ENSP00000219235	9606.ENSP00000398698	0	0	0	0	0.088	0	0.900	0.693	0.969
CCL22	CCL20	9606.ENSP00000219235	9606.ENSP00000351671	0	0	0	0	0	0	0.900	0.715	0.970
CCL4	CCL22	9606.ENSP00000482259	9606.ENSP00000219235	0	0	0	0.822	0.085	0	0.900	0.723	0.916
CCL4	IL12B	9606.ENSP00000482259	9606.ENSP00000231228	0	0	0	0	0	0	0.900	0.154	0.911
CCL4	IL1B	9606.ENSP00000482259	9606.ENSP00000263341	0	0	0	0	0.628	0	0.900	0.876	0.995
CCL4	CCR1	9606.ENSP00000482259	9606.ENSP00000296140	0	0	0	0	0.360	0.463	0.600	0.941	0.990
CCL4	FOS	9606.ENSP00000482259	9606.ENSP00000306245	0	0	0	0	0.114	0	0.900	0.325	0.934
CCL4	CXCL8	9606.ENSP00000482259	9606.ENSP00000306512	0	0	0	0	0.211	0.213	0.600	0.874	0.964
CCL4	JUN	9606.ENSP00000482259	9606.ENSP00000360266	0	0	0	0	0	0	0.900	0.413	0.938
CCL4	EDN1	9606.ENSP00000482259	9606.ENSP00000368683	0	0	0	0	0.063	0	0.900	0.281	0.926
CCL4	TNF	9606.ENSP00000482259	9606.ENSP00000398698	0	0	0	0	0.463	0	0.900	0.877	0.992
CCL5	CCL22	9606.ENSP00000474412	9606.ENSP00000219235	0	0	0	0.850	0.126	0.056	0.900	0.756	0.920
CCL5	IL12B	9606.ENSP00000474412	9606.ENSP00000231228	0	0	0	0	0	0	0.900	0.309	0.927
CCL5	IL1B	9606.ENSP00000474412	9606.ENSP00000263341	0	0	0	0	0.129	0	0.900	0.876	0.988
CCL5	CCR1	9606.ENSP00000474412	9606.ENSP00000296140	0	0	0	0	0.096	0.764	0.800	0.989	0.999
CCL5	CXCL8	9606.ENSP00000474412	9606.ENSP00000306512	0	0	0	0	0.065	0.281	0.600	0.888	0.966
CCL5	CCL20	9606.ENSP00000474412	9606.ENSP00000351671	0	0	0	0	0.133	0.284	0.600	0.770	0.935
CCL5	JUN	9606.ENSP00000474412	9606.ENSP00000360266	0	0	0	0	0	0	0.800	0.523	0.900
CCL5	SDC4	9606.ENSP00000474412	9606.ENSP00000361818	0	0	0	0	0.062	0.270	0.900	0.236	0.940
CCL5	CXCR3	9606.ENSP00000474412	9606.ENSP00000362795	0	0	0	0	0.174	0.281	0.600	0.837	0.956
CCL5	TNF	9606.ENSP00000474412	9606.ENSP00000398698	0	0	0	0	0.157	0	0.900	0.893	0.990
CCND1	GADD45A	9606.ENSP00000227507	9606.ENSP00000360025	0	0	0	0	0	0	0.900	0.556	0.953
CCND1	JUN	9606.ENSP00000227507	9606.ENSP00000360266	0	0	0	0	0	0.270	0.900	0.774	0.982
CCND1	XPO1	9606.ENSP00000227507	9606.ENSP00000384863	0	0	0	0	0.052	0.409	0	0.975	0.985
CCND1	FOS	9606.ENSP00000227507	9606.ENSP00000306245	0	0	0	0	0	0.494	0.900	0.775	0.987
CCND1	EP300	9606.ENSP00000227507	9606.ENSP00000263253	0	0	0	0	0.062	0.835	0.900	0.754	0.995
CCR1	CCL4	9606.ENSP00000296140	9606.ENSP00000482259	0	0	0	0	0.360	0.463	0.600	0.941	0.990
CCR1	CCL5	9606.ENSP00000296140	9606.ENSP00000474412	0	0	0	0	0.096	0.764	0.800	0.989	0.999
CCR7	SELL	9606.ENSP00000246657	9606.ENSP00000236147	0	0	0	0	0.330	0	0	0.871	0.910
CD47	COL4A4	9606.ENSP00000355361	9606.ENSP00000379866	0	0	0	0	0	0	0.900	0	0.900
CD47	COL4A3	9606.ENSP00000355361	9606.ENSP00000379823	0	0	0	0	0	0	0.900	0.092	0.905
CD80	TNFSF9	9606.ENSP00000264246	9606.ENSP00000245817	0	0	0	0	0.082	0	0	0.919	0.923
CD80	ITGB2	9606.ENSP00000264246	9606.ENSP00000380948	0	0	0	0	0.282	0	0.900	0.412	0.954
CD80	ICAM1	9606.ENSP00000264246	9606.ENSP00000264832	0	0	0	0	0.088	0	0.900	0.813	0.981
CDC37	LRRK2	9606.ENSP00000222005	9606.ENSP00000298910	0	0	0	0	0	0.874	0	0.718	0.963
CDC37	STIP1	9606.ENSP00000222005	9606.ENSP00000351646	0	0	0	0	0.321	0.785	0.900	0.833	0.997
CDCA7	MCM2	9606.ENSP00000306968	9606.ENSP00000265056	0	0	0	0	0.961	0	0	0.372	0.974
CEPT1	UGT8	9606.ENSP00000441980	9606.ENSP00000311648	0	0	0	0	0	0	0.900	0	0.900
CETP	RXRA	9606.ENSP00000200676	9606.ENSP00000419692	0	0	0	0	0	0	0.900	0.123	0.908
CHD8	KANSL1	9606.ENSP00000382863	9606.ENSP00000262419	0	0	0	0	0.144	0.077	0.900	0.172	0.925
CHD9	TRIB3	9606.ENSP00000457466	9606.ENSP00000217233	0	0	0	0	0.062	0.076	0.900	0	0.905
CHD9	PEX11A	9606.ENSP00000457466	9606.ENSP00000300056	0	0	0	0	0	0	0.900	0.054	0.901
CHD9	FHL2	9606.ENSP00000457466	9606.ENSP00000386665	0	0	0	0	0	0.057	0.900	0.047	0.902
CMPK2	RSAD2	9606.ENSP00000256722	9606.ENSP00000371471	0	0	0	0	0.908	0	0	0.728	0.974
COL4A3	CD47	9606.ENSP00000379823	9606.ENSP00000355361	0	0	0	0	0	0	0.900	0.092	0.905
COL4A3	COL4A4	9606.ENSP00000379823	9606.ENSP00000379866	0	0	0.426	0.846	0.395	0	0.900	0.941	0.949
COL4A4	CD47	9606.ENSP00000379866	9606.ENSP00000355361	0	0	0	0	0	0	0.900	0	0.900
COL4A4	COL4A3	9606.ENSP00000379866	9606.ENSP00000379823	0	0	0.426	0.846	0.395	0	0.900	0.941	0.949
CREB3	JUN	9606.ENSP00000342136	9606.ENSP00000360266	0	0	0	0	0	0.068	0	0.914	0.917
CRIP1	STK4	9606.ENSP00000332449	9606.ENSP00000361892	0	0	0	0	0.062	0.789	0	0.547	0.902
CSF2RB	IL3RA	9606.ENSP00000384053	9606.ENSP00000327890	0	0	0	0	0.239	0.839	0.900	0.859	0.998
CSF2RB	SOS1	9606.ENSP00000384053	9606.ENSP00000387784	0	0	0	0	0	0	0.900	0.160	0.912
CTSA	HLA-DQB1	9606.ENSP00000361562	9606.ENSP00000364080	0	0	0	0	0.058	0	0.900	0	0.901
CTSA	NEU1	9606.ENSP00000361562	9606.ENSP00000364782	0	0	0	0	0.082	0.478	0.500	0.974	0.993
CXCL8	CCL22	9606.ENSP00000306512	9606.ENSP00000219235	0	0	0	0	0	0	0.900	0.683	0.967
CXCL8	IL12B	9606.ENSP00000306512	9606.ENSP00000231228	0	0	0	0	0.062	0	0.900	0.412	0.940
CXCL8	TNFAIP6	9606.ENSP00000306512	9606.ENSP00000243347	0	0	0	0	0.182	0.417	0	0.969	0.984
CXCL8	EP300	9606.ENSP00000306512	9606.ENSP00000263253	0	0	0	0	0	0.270	0.900	0.391	0.951
CXCL8	IL1B	9606.ENSP00000306512	9606.ENSP00000263341	0	0	0	0	0.679	0	0.900	0.948	0.998
CXCL8	JUN	9606.ENSP00000306512	9606.ENSP00000360266	0	0	0	0	0.095	0.270	0.800	0.715	0.957
CXCL8	CCL20	9606.ENSP00000306512	9606.ENSP00000351671	0	0	0	0	0.553	0	0.600	0.818	0.964
CXCL8	CCL4	9606.ENSP00000306512	9606.ENSP00000482259	0	0	0	0	0.211	0.213	0.600	0.874	0.964
CXCL8	CCL5	9606.ENSP00000306512	9606.ENSP00000474412	0	0	0	0	0.065	0.281	0.600	0.888	0.966
CXCL8	TNF	9606.ENSP00000306512	9606.ENSP00000398698	0	0	0	0	0.158	0	0.900	0.921	0.992
CXCR3	CCL5	9606.ENSP00000362795	9606.ENSP00000474412	0	0	0	0	0.174	0.281	0.600	0.837	0.956
DCLRE1C	PRKDC	9606.ENSP00000367527	9606.ENSP00000313420	0	0	0	0	0.063	0.877	0.900	0.882	0.998
DDX17	EP300	9606.ENSP00000380033	9606.ENSP00000263253	0	0	0	0	0.099	0.700	0	0.826	0.949
DDX17	SF1	9606.ENSP00000380033	9606.ENSP00000366604	0	0	0	0	0.278	0.874	0	0.352	0.936
DDX17	NCOA2	9606.ENSP00000380033	9606.ENSP00000399968	0	0	0	0	0.062	0.213	0.900	0.193	0.932
DPYSL2	NUMB	9606.ENSP00000309539	9606.ENSP00000451300	0	0	0	0	0	0.533	0.800	0.973	0.997
ECH1	EPHX2	9606.ENSP00000221418	9606.ENSP00000430269	0	0	0	0	0.158	0	0.900	0.109	0.918
ECH1	EHHADH	9606.ENSP00000221418	9606.ENSP00000231887	0	0.004	0	0.617	0.145	0.214	0.900	0.826	0.949
EDN1	ADCY3	9606.ENSP00000368683	9606.ENSP00000260600	0	0	0	0	0	0	0.900	0.066	0.902
EDN1	EP300	9606.ENSP00000368683	9606.ENSP00000263253	0	0	0	0	0	0	0.900	0.296	0.926
EDN1	JUN	9606.ENSP00000368683	9606.ENSP00000360266	0	0	0	0	0.074	0	0.900	0.594	0.959
EDN1	CCL4	9606.ENSP00000368683	9606.ENSP00000482259	0	0	0	0	0.063	0	0.900	0.281	0.926
EGR1	XAF1	9606.ENSP00000239938	9606.ENSP00000354822	0	0	0	0	0	0	0.900	0.061	0.902
EGR1	RSAD2	9606.ENSP00000239938	9606.ENSP00000371471	0	0	0	0	0	0	0.900	0.124	0.908
EGR1	IFIT1	9606.ENSP00000239938	9606.ENSP00000360869	0	0	0	0	0	0.063	0.900	0.171	0.915
EGR1	TRIB1	9606.ENSP00000239938	9606.ENSP00000312150	0	0	0	0	0.195	0.117	0.900	0.234	0.938
EGR1	JUN	9606.ENSP00000239938	9606.ENSP00000360266	0	0	0	0	0.305	0.262	0.650	0.851	0.969
EGR1	FOSB	9606.ENSP00000239938	9606.ENSP00000245919	0	0	0	0	0.753	0.062	0.650	0.777	0.979
EGR1	EP300	9606.ENSP00000239938	9606.ENSP00000263253	0	0	0	0	0.062	0.849	0.650	0.680	0.982
EGR1	FOS	9606.ENSP00000239938	9606.ENSP00000306245	0	0	0	0	0.961	0.062	0.650	0.948	0.999
EGR2	ID2	9606.ENSP00000242480	9606.ENSP00000234091	0	0	0	0	0	0.077	0.900	0.477	0.947
EGR2	FOS	9606.ENSP00000242480	9606.ENSP00000306245	0	0	0	0	0.269	0.062	0.650	0.689	0.915
EGR2	FOSB	9606.ENSP00000242480	9606.ENSP00000245919	0	0	0	0	0.565	0.062	0.650	0.649	0.943
EGR2	EGR3	9606.ENSP00000242480	9606.ENSP00000318057	0	0	0	0.915	0.802	0	0.800	0.866	0.961
EGR3	EGR2	9606.ENSP00000318057	9606.ENSP00000242480	0	0	0	0.915	0.802	0	0.800	0.866	0.961
EHHADH	ECH1	9606.ENSP00000231887	9606.ENSP00000221418	0	0.004	0	0.617	0.145	0.214	0.900	0.826	0.949
EHHADH	EP300	9606.ENSP00000231887	9606.ENSP00000263253	0	0	0	0	0	0	0.900	0.049	0.900
EHHADH	JUN	9606.ENSP00000231887	9606.ENSP00000360266	0	0	0	0	0	0	0.900	0.149	0.911
EHHADH	EPHX2	9606.ENSP00000231887	9606.ENSP00000430269	0	0	0	0	0.081	0.111	0.900	0.101	0.916
EHHADH	RXRA	9606.ENSP00000231887	9606.ENSP00000419692	0	0	0	0	0.063	0.056	0.900	0.236	0.923
EHHADH	ALDH1B1	9606.ENSP00000231887	9606.ENSP00000366927	0.042	0	0	0	0.063	0.070	0.900	0.266	0.927
EIF3C	RPS11	9606.ENSP00000332604	9606.ENSP00000270625	0	0	0	0	0.499	0.906	0.600	0.074	0.980
EIF3C	RPS24	9606.ENSP00000332604	9606.ENSP00000414321	0	0	0	0	0.459	0.892	0.600	0.154	0.977
EIF3C	RPS27	9606.ENSP00000332604	9606.ENSP00000357555	0	0	0	0	0.483	0.868	0.600	0.302	0.978
EIF5A	RPL27A	9606.ENSP00000336702	9606.ENSP00000346015	0	0	0	0	0.724	0.674	0	0.058	0.907
EP300	CCND1	9606.ENSP00000263253	9606.ENSP00000227507	0	0	0	0	0.062	0.835	0.900	0.754	0.995
EP300	EHHADH	9606.ENSP00000263253	9606.ENSP00000231887	0	0	0	0	0	0	0.900	0.049	0.900
EP300	EGR1	9606.ENSP00000263253	9606.ENSP00000239938	0	0	0	0	0.062	0.849	0.650	0.680	0.982
EP300	SOX9	9606.ENSP00000263253	9606.ENSP00000245479	0	0	0	0	0.062	0.688	0	0.972	0.991
EP300	GTF2F1	9606.ENSP00000263253	9606.ENSP00000377969	0	0	0	0	0.064	0	0.900	0.219	0.920
EP300	KDM6A	9606.ENSP00000263253	9606.ENSP00000367203	0	0	0	0	0.066	0.212	0.600	0.767	0.922
EP300	EDN1	9606.ENSP00000263253	9606.ENSP00000368683	0	0	0	0	0	0	0.900	0.296	0.926
EP300	MTA2	9606.ENSP00000263253	9606.ENSP00000278823	0	0	0	0	0.062	0.129	0.900	0.289	0.934
EP300	GADD45A	9606.ENSP00000263253	9606.ENSP00000360025	0	0	0	0	0	0	0.900	0.407	0.938
EP300	IL1B	9606.ENSP00000263253	9606.ENSP00000263341	0	0	0	0	0	0	0.900	0.410	0.938
EP300	FHL2	9606.ENSP00000263253	9606.ENSP00000386665	0	0	0	0	0.062	0.298	0.900	0.249	0.943
EP300	ARID1A	9606.ENSP00000263253	9606.ENSP00000320485	0	0	0	0	0.831	0.369	0	0.563	0.949
EP300	DDX17	9606.ENSP00000263253	9606.ENSP00000380033	0	0	0	0	0.099	0.700	0	0.826	0.949
EP300	CXCL8	9606.ENSP00000263253	9606.ENSP00000306512	0	0	0	0	0	0.270	0.900	0.391	0.951
EP300	RXRA	9606.ENSP00000263253	9606.ENSP00000419692	0	0	0	0	0	0.316	0.900	0.367	0.952
EP300	SPEN	9606.ENSP00000263253	9606.ENSP00000364912	0	0	0	0	0.572	0	0.900	0.216	0.963
EP300	TNF	9606.ENSP00000263253	9606.ENSP00000398698	0	0	0	0	0	0.270	0.900	0.583	0.967
EP300	NCOR2	9606.ENSP00000263253	9606.ENSP00000384018	0	0	0	0	0.166	0.378	0.900	0.572	0.974
EP300	VDR	9606.ENSP00000263253	9606.ENSP00000447173	0	0	0	0	0	0.651	0.900	0.454	0.979
EP300	NCOA2	9606.ENSP00000263253	9606.ENSP00000399968	0	0	0	0	0.108	0.745	0.900	0.733	0.993
EP300	FOS	9606.ENSP00000263253	9606.ENSP00000306245	0	0	0	0	0.049	0.849	0.900	0.895	0.998
EP300	JUN	9606.ENSP00000263253	9606.ENSP00000360266	0	0	0	0	0	0.910	0.900	0.922	0.999
EPHX2	ECH1	9606.ENSP00000430269	9606.ENSP00000221418	0	0	0	0	0.158	0	0.900	0.109	0.918
EPHX2	EHHADH	9606.ENSP00000430269	9606.ENSP00000231887	0	0	0	0	0.081	0.111	0.900	0.101	0.916
FBLL1	UTP20	9606.ENSP00000473383	9606.ENSP00000261637	0	0	0	0	0.089	0.765	0.540	0.393	0.932
FDXR	FHIT	9606.ENSP00000416515	9606.ENSP00000417480	0.111	0	0	0	0	0.481	0	0.973	0.986
FHIT	FDXR	9606.ENSP00000417480	9606.ENSP00000416515	0.111	0	0	0	0	0.481	0	0.973	0.986
FHL2	EP300	9606.ENSP00000386665	9606.ENSP00000263253	0	0	0	0	0.062	0.298	0.900	0.249	0.943
FHL2	CHD9	9606.ENSP00000386665	9606.ENSP00000457466	0	0	0	0	0	0.057	0.900	0.047	0.902
FHL2	RXRA	9606.ENSP00000386665	9606.ENSP00000419692	0	0	0	0	0	0.078	0.900	0.106	0.910
FHL2	NCOA2	9606.ENSP00000386665	9606.ENSP00000399968	0	0	0	0	0	0.070	0.900	0.205	0.919
FOS	TRIP6	9606.ENSP00000306245	9606.ENSP00000200457	0	0	0	0	0	0	0.900	0.519	0.949
FOS	HMOX1	9606.ENSP00000306245	9606.ENSP00000216117	0	0	0	0	0	0	0.900	0.517	0.949
FOS	CCND1	9606.ENSP00000306245	9606.ENSP00000227507	0	0	0	0	0	0.494	0.900	0.775	0.987
FOS	EGR1	9606.ENSP00000306245	9606.ENSP00000239938	0	0	0	0	0.961	0.062	0.650	0.948	0.999
FOS	EGR2	9606.ENSP00000306245	9606.ENSP00000242480	0	0	0	0	0.269	0.062	0.650	0.689	0.915
FOS	FOSB	9606.ENSP00000306245	9606.ENSP00000245919	0	0	0	0.866	0.899	0.267	0.800	0.989	0.986
FOS	EP300	9606.ENSP00000306245	9606.ENSP00000263253	0	0	0	0	0.049	0.849	0.900	0.895	0.998
FOS	CCL4	9606.ENSP00000306245	9606.ENSP00000482259	0	0	0	0	0.114	0	0.900	0.325	0.934
FOS	LMNA	9606.ENSP00000306245	9606.ENSP00000357283	0	0	0	0	0	0.213	0	0.956	0.964
FOS	TNF	9606.ENSP00000306245	9606.ENSP00000398698	0	0	0	0	0	0	0.900	0.711	0.969
FOS	JUN	9606.ENSP00000306245	9606.ENSP00000360266	0	0	0	0	0.656	0.985	0.900	0.996	0.999
FOSB	EGR1	9606.ENSP00000245919	9606.ENSP00000239938	0	0	0	0	0.753	0.062	0.650	0.777	0.979
FOSB	EGR2	9606.ENSP00000245919	9606.ENSP00000242480	0	0	0	0	0.565	0.062	0.650	0.649	0.943
FOSB	FOS	9606.ENSP00000245919	9606.ENSP00000306245	0	0	0	0.866	0.899	0.267	0.800	0.989	0.986
FOSB	JUN	9606.ENSP00000245919	9606.ENSP00000360266	0	0	0	0	0.551	0.553	0.900	0.989	0.999
FSCN1	SOCS3	9606.ENSP00000371798	9606.ENSP00000330341	0	0	0	0	0.086	0	0.900	0	0.904
GADD45A	CCND1	9606.ENSP00000360025	9606.ENSP00000227507	0	0	0	0	0	0	0.900	0.556	0.953
GADD45A	EP300	9606.ENSP00000360025	9606.ENSP00000263253	0	0	0	0	0	0	0.900	0.407	0.938
GATSL3	ATP6V1H	9606.ENSP00000384183	9606.ENSP00000352522	0	0	0	0	0	0	0.900	0	0.900
GEN1	XRCC2	9606.ENSP00000318977	9606.ENSP00000352271	0	0	0	0	0.123	0	0.900	0.509	0.953
GLDC	GLUL	9606.ENSP00000370737	9606.ENSP00000307900	0	0	0	0	0.109	0	0.800	0.507	0.904
GLUL	GLDC	9606.ENSP00000307900	9606.ENSP00000370737	0	0	0	0	0.109	0	0.800	0.507	0.904
GNPDA1	GPI	9606.ENSP00000423674	9606.ENSP00000405573	0.111	0	0	0	0.063	0	0.900	0.457	0.948
GOLGA4	MACF1	9606.ENSP00000349305	9606.ENSP00000354573	0	0	0	0	0.063	0.213	0	0.964	0.971
GPI	PKM	9606.ENSP00000405573	9606.ENSP00000320171	0.167	0	0	0	0.765	0	0.800	0.775	0.990
GPI	GNPDA1	9606.ENSP00000405573	9606.ENSP00000423674	0.111	0	0	0	0.063	0	0.900	0.457	0.948
GPR29	CCL20	9606.ENSP00000343952	9606.ENSP00000351671	0	0	0	0	0	0.463	0.800	0.995	0.999
GTF2F1	EP300	9606.ENSP00000377969	9606.ENSP00000263253	0	0	0	0	0.064	0	0.900	0.219	0.920
GTF2F1	SMARCC2	9606.ENSP00000377969	9606.ENSP00000267064	0	0	0	0	0.106	0	0.900	0.097	0.912
GTF2F1	METTL3	9606.ENSP00000377969	9606.ENSP00000298717	0	0	0	0	0	0	0.900	0	0.900
GTF2F1	ARID1A	9606.ENSP00000377969	9606.ENSP00000320485	0	0	0	0	0.107	0	0.900	0	0.906
GTF2F1	TAF9B	9606.ENSP00000377969	9606.ENSP00000339917	0	0	0	0	0.062	0	0.900	0.060	0.904
GTF2F1	JUN	9606.ENSP00000377969	9606.ENSP00000360266	0	0	0	0	0	0.270	0.900	0.168	0.933
GTF2F1	RXRA	9606.ENSP00000377969	9606.ENSP00000419692	0	0	0	0	0.085	0	0.900	0	0.904
GTF2F1	NCOA2	9606.ENSP00000377969	9606.ENSP00000399968	0	0	0	0	0.078	0	0.900	0.251	0.924
GTF2F1	POLR2E	9606.ENSP00000377969	9606.ENSP00000478303	0	0	0	0	0.139	0.988	0.600	0.647	0.998
HIC1	ARID1A	9606.ENSP00000314080	9606.ENSP00000320485	0	0	0	0	0	0.285	0	0.901	0.926
HLA-DQB1	CTSA	9606.ENSP00000364080	9606.ENSP00000361562	0	0	0	0	0.058	0	0.900	0	0.901
HLA-DQB1	LGMN	9606.ENSP00000364080	9606.ENSP00000376911	0	0	0	0	0.062	0	0.900	0.110	0.909
HMOX1	SEC61B	9606.ENSP00000216117	9606.ENSP00000223641	0	0	0	0	0	0	0.900	0	0.900
HMOX1	FOS	9606.ENSP00000216117	9606.ENSP00000306245	0	0	0	0	0	0	0.900	0.517	0.949
HMOX1	JUN	9606.ENSP00000216117	9606.ENSP00000360266	0	0	0	0	0	0	0.900	0.692	0.967
HNRNPA3	HNRNPU	9606.ENSP00000376309	9606.ENSP00000283179	0	0	0	0	0.420	0.431	0.800	0.564	0.967
HNRNPU	HNRNPA3	9606.ENSP00000283179	9606.ENSP00000376309	0	0	0	0	0.420	0.431	0.800	0.564	0.967
HPSE	SDC4	9606.ENSP00000384262	9606.ENSP00000361818	0	0	0	0	0	0	0.900	0.354	0.932
ICAM1	CD80	9606.ENSP00000264832	9606.ENSP00000264246	0	0	0	0	0.088	0	0.900	0.813	0.981
ICAM1	IL23R	9606.ENSP00000264832	9606.ENSP00000321345	0	0	0	0	0	0	0.900	0.246	0.921
ICAM1	ITGB2	9606.ENSP00000264832	9606.ENSP00000380948	0	0	0	0	0.113	0.835	0.900	0.989	0.999
ID2	EGR2	9606.ENSP00000234091	9606.ENSP00000242480	0	0	0	0	0	0.077	0.900	0.477	0.947
IFI44	XAF1	9606.ENSP00000359783	9606.ENSP00000354822	0	0	0	0	0.803	0	0	0.517	0.901
IFI44	RSAD2	9606.ENSP00000359783	9606.ENSP00000371471	0	0	0	0	0.813	0	0	0.710	0.943
IFI44	IFIT1	9606.ENSP00000359783	9606.ENSP00000360869	0	0	0	0	0.840	0	0	0.809	0.968
IFIT1	EGR1	9606.ENSP00000360869	9606.ENSP00000239938	0	0	0	0	0	0.063	0.900	0.171	0.915
IFIT1	XAF1	9606.ENSP00000360869	9606.ENSP00000354822	0	0	0	0	0.768	0	0.900	0.521	0.987
IFIT1	IFI44	9606.ENSP00000360869	9606.ENSP00000359783	0	0	0	0	0.840	0	0	0.809	0.968
IFIT1	RSAD2	9606.ENSP00000360869	9606.ENSP00000371471	0	0	0	0	0.885	0.154	0.900	0.833	0.998
IL12B	CCL22	9606.ENSP00000231228	9606.ENSP00000219235	0	0	0	0	0.064	0	0.900	0.086	0.906
IL12B	SOCS3	9606.ENSP00000231228	9606.ENSP00000330341	0	0	0	0	0	0	0.900	0.061	0.902
IL12B	CCL4	9606.ENSP00000231228	9606.ENSP00000482259	0	0	0	0	0	0	0.900	0.154	0.911
IL12B	CCL20	9606.ENSP00000231228	9606.ENSP00000351671	0	0	0	0	0	0	0.900	0.169	0.913
IL12B	CCL5	9606.ENSP00000231228	9606.ENSP00000474412	0	0	0	0	0	0	0.900	0.309	0.927
IL12B	CXCL8	9606.ENSP00000231228	9606.ENSP00000306512	0	0	0	0	0.062	0	0.900	0.412	0.940
IL12B	IL1B	9606.ENSP00000231228	9606.ENSP00000263341	0	0	0	0	0	0	0.900	0.489	0.946
IL12B	IL23R	9606.ENSP00000231228	9606.ENSP00000321345	0	0	0	0	0	0.847	0.900	0.369	0.989
IL18R1	JUN	9606.ENSP00000387211	9606.ENSP00000360266	0	0	0	0	0	0	0.900	0.189	0.915
IL1B	CCL22	9606.ENSP00000263341	9606.ENSP00000219235	0	0	0	0	0.063	0	0.900	0.661	0.965
IL1B	IL12B	9606.ENSP00000263341	9606.ENSP00000231228	0	0	0	0	0	0	0.900	0.489	0.946
IL1B	EP300	9606.ENSP00000263341	9606.ENSP00000263253	0	0	0	0	0	0	0.900	0.410	0.938
IL1B	LTA	9606.ENSP00000263341	9606.ENSP00000403495	0	0	0	0	0.243	0	0	0.905	0.925
IL1B	JUN	9606.ENSP00000263341	9606.ENSP00000360266	0	0	0	0	0.052	0	0.800	0.792	0.957
IL1B	TNF	9606.ENSP00000263341	9606.ENSP00000398698	0	0	0	0	0.462	0	0.500	0.942	0.983
IL1B	CCL20	9606.ENSP00000263341	9606.ENSP00000351671	0	0	0	0	0.602	0	0.900	0.743	0.988
IL1B	CCL5	9606.ENSP00000263341	9606.ENSP00000474412	0	0	0	0	0.129	0	0.900	0.876	0.988
IL1B	CCL4	9606.ENSP00000263341	9606.ENSP00000482259	0	0	0	0	0.628	0	0.900	0.876	0.995
IL1B	CXCL8	9606.ENSP00000263341	9606.ENSP00000306512	0	0	0	0	0.679	0	0.900	0.948	0.998
IL23R	IL12B	9606.ENSP00000321345	9606.ENSP00000231228	0	0	0	0	0	0.847	0.900	0.369	0.989
IL23R	ICAM1	9606.ENSP00000321345	9606.ENSP00000264832	0	0	0	0	0	0	0.900	0.246	0.921
IL23R	SOCS3	9606.ENSP00000321345	9606.ENSP00000330341	0	0	0	0	0	0	0.900	0.369	0.934
IL2RA	IL2RB	9606.ENSP00000369293	9606.ENSP00000216223	0	0	0	0	0.089	0.463	0.900	0.986	0.999
IL2RA	SOCS3	9606.ENSP00000369293	9606.ENSP00000330341	0	0	0	0	0.062	0	0.900	0.323	0.930
IL2RA	SOS1	9606.ENSP00000369293	9606.ENSP00000387784	0	0	0	0	0	0	0.900	0.102	0.906
IL2RB	SOS1	9606.ENSP00000216223	9606.ENSP00000387784	0	0	0	0	0	0	0.900	0	0.900
IL2RB	SOCS2	9606.ENSP00000216223	9606.ENSP00000481249	0	0	0	0	0	0	0.900	0.133	0.909
IL2RB	SOCS3	9606.ENSP00000216223	9606.ENSP00000330341	0	0	0	0	0.062	0.270	0.900	0.236	0.940
IL2RB	IL2RA	9606.ENSP00000216223	9606.ENSP00000369293	0	0	0	0	0.089	0.463	0.900	0.986	0.999
IL32	PRKCD	9606.ENSP00000432218	9606.ENSP00000378217	0	0	0	0	0	0.753	0	0.748	0.935
IL3RA	SOS1	9606.ENSP00000327890	9606.ENSP00000387784	0	0	0	0	0	0	0.900	0	0.900
IL3RA	CSF2RB	9606.ENSP00000327890	9606.ENSP00000384053	0	0	0	0	0.239	0.839	0.900	0.859	0.998
ITGB2	SELPLG	9606.ENSP00000380948	9606.ENSP00000228463	0	0	0	0	0.337	0	0.900	0.684	0.977
ITGB2	CD80	9606.ENSP00000380948	9606.ENSP00000264246	0	0	0	0	0.282	0	0.900	0.412	0.954
ITGB2	ICAM1	9606.ENSP00000380948	9606.ENSP00000264832	0	0	0	0	0.113	0.835	0.900	0.989	0.999
ITGB2	PLAUR	9606.ENSP00000380948	9606.ENSP00000339328	0	0	0	0	0.071	0.270	0.900	0.338	0.949
ITGB2	PLAU	9606.ENSP00000380948	9606.ENSP00000361850	0	0	0	0	0.063	0	0.900	0.219	0.920
ITPKA	PTEN	9606.ENSP00000260386	9606.ENSP00000361021	0	0	0	0	0	0	0.900	0.074	0.903
JUN	TRIP6	9606.ENSP00000360266	9606.ENSP00000200457	0	0	0	0	0.062	0	0.900	0.174	0.915
JUN	MAPK13	9606.ENSP00000360266	9606.ENSP00000211287	0	0	0	0	0	0.213	0.800	0.435	0.903
JUN	HMOX1	9606.ENSP00000360266	9606.ENSP00000216117	0	0	0	0	0	0	0.900	0.692	0.967
JUN	CCND1	9606.ENSP00000360266	9606.ENSP00000227507	0	0	0	0	0	0.270	0.900	0.774	0.982
JUN	EHHADH	9606.ENSP00000360266	9606.ENSP00000231887	0	0	0	0	0	0	0.900	0.149	0.911
JUN	EGR1	9606.ENSP00000360266	9606.ENSP00000239938	0	0	0	0	0.305	0.262	0.650	0.851	0.969
JUN	SOX9	9606.ENSP00000360266	9606.ENSP00000245479	0	0	0	0	0	0.122	0	0.927	0.933
JUN	FOSB	9606.ENSP00000360266	9606.ENSP00000245919	0	0	0	0	0.551	0.553	0.900	0.989	0.999
JUN	EP300	9606.ENSP00000360266	9606.ENSP00000263253	0	0	0	0	0	0.910	0.900	0.922	0.999
JUN	IL1B	9606.ENSP00000360266	9606.ENSP00000263341	0	0	0	0	0.052	0	0.800	0.792	0.957
JUN	SMARCC2	9606.ENSP00000360266	9606.ENSP00000267064	0	0	0	0	0	0.149	0.900	0.145	0.920
JUN	FOS	9606.ENSP00000360266	9606.ENSP00000306245	0	0	0	0	0.656	0.985	0.900	0.996	0.999
JUN	CXCL8	9606.ENSP00000360266	9606.ENSP00000306512	0	0	0	0	0.095	0.270	0.800	0.715	0.957
JUN	ARID1A	9606.ENSP00000360266	9606.ENSP00000320485	0	0	0	0	0	0.129	0.900	0.167	0.921
JUN	CREB3	9606.ENSP00000360266	9606.ENSP00000342136	0	0	0	0	0	0.068	0	0.914	0.917
JUN	CCL5	9606.ENSP00000360266	9606.ENSP00000474412	0	0	0	0	0	0	0.800	0.523	0.900
JUN	IL18R1	9606.ENSP00000360266	9606.ENSP00000387211	0	0	0	0	0	0	0.900	0.189	0.915
JUN	GTF2F1	9606.ENSP00000360266	9606.ENSP00000377969	0	0	0	0	0	0.270	0.900	0.168	0.933
JUN	CCL4	9606.ENSP00000360266	9606.ENSP00000482259	0	0	0	0	0	0	0.900	0.413	0.938
JUN	EDN1	9606.ENSP00000360266	9606.ENSP00000368683	0	0	0	0	0.074	0	0.900	0.594	0.959
JUN	TNF	9606.ENSP00000360266	9606.ENSP00000398698	0	0	0	0	0	0	0.900	0.847	0.984
KANSL1	CHD8	9606.ENSP00000262419	9606.ENSP00000382863	0	0	0	0	0.144	0.077	0.900	0.172	0.925
KDM6A	EP300	9606.ENSP00000367203	9606.ENSP00000263253	0	0	0	0	0.066	0.212	0.600	0.767	0.922
LGMN	HLA-DQB1	9606.ENSP00000376911	9606.ENSP00000364080	0	0	0	0	0.062	0	0.900	0.110	0.909
LMNA	FOS	9606.ENSP00000357283	9606.ENSP00000306245	0	0	0	0	0	0.213	0	0.956	0.964
LMNA	BANF1	9606.ENSP00000357283	9606.ENSP00000310275	0	0	0	0	0.062	0.912	0.900	0.980	0.999
LMNA	SYNE2	9606.ENSP00000357283	9606.ENSP00000350719	0	0	0	0	0.049	0.345	0.800	0.880	0.983
LMNA	NUP153	9606.ENSP00000357283	9606.ENSP00000444029	0	0	0	0	0.065	0.363	0	0.851	0.904
LRRK2	CDC37	9606.ENSP00000298910	9606.ENSP00000222005	0	0	0	0	0	0.874	0	0.718	0.963
LTA	IL1B	9606.ENSP00000403495	9606.ENSP00000263341	0	0	0	0	0.243	0	0	0.905	0.925
LTA	TNF	9606.ENSP00000403495	9606.ENSP00000398698	0	0	0	0.759	0.282	0.270	0.800	0.830	0.908
MACF1	GOLGA4	9606.ENSP00000354573	9606.ENSP00000349305	0	0	0	0	0.063	0.213	0	0.964	0.971
MAD1L1	NUP153	9606.ENSP00000385334	9606.ENSP00000444029	0	0	0	0	0.077	0	0.900	0.090	0.908
MAPK13	JUN	9606.ENSP00000211287	9606.ENSP00000360266	0	0	0	0	0	0.213	0.800	0.435	0.903
MCM2	CDCA7	9606.ENSP00000265056	9606.ENSP00000306968	0	0	0	0	0.961	0	0	0.372	0.974
METTL3	GTF2F1	9606.ENSP00000298717	9606.ENSP00000377969	0	0	0	0	0	0	0.900	0	0.900
METTL3	POLR2E	9606.ENSP00000298717	9606.ENSP00000478303	0	0	0	0	0.067	0	0.900	0	0.902
MGEA5	OGT	9606.ENSP00000354850	9606.ENSP00000362824	0	0	0	0	0.247	0.688	0.900	0.932	0.998
MGLL	NAPEPLD	9606.ENSP00000265052	9606.ENSP00000407112	0	0	0	0	0.063	0	0	0.915	0.917
MMP7	TIMP1	9606.ENSP00000260227	9606.ENSP00000218388	0	0	0	0	0	0.180	0	0.924	0.936
MTA2	EP300	9606.ENSP00000278823	9606.ENSP00000263253	0	0	0	0	0.062	0.129	0.900	0.289	0.934
MTA2	TAF1D	9606.ENSP00000278823	9606.ENSP00000410409	0	0	0	0	0	0	0.900	0	0.900
NAPEPLD	MGLL	9606.ENSP00000407112	9606.ENSP00000265052	0	0	0	0	0.063	0	0	0.915	0.917
NCF2	ARF1	9606.ENSP00000356505	9606.ENSP00000440005	0	0	0	0	0	0	0.900	0	0.900
NCF2	PRKCD	9606.ENSP00000356505	9606.ENSP00000378217	0	0	0	0	0.117	0.270	0.900	0.333	0.951
NCOA2	TRIB3	9606.ENSP00000399968	9606.ENSP00000217233	0	0	0	0	0	0	0.900	0.102	0.906
NCOA2	EP300	9606.ENSP00000399968	9606.ENSP00000263253	0	0	0	0	0.108	0.745	0.900	0.733	0.993
NCOA2	PEX11A	9606.ENSP00000399968	9606.ENSP00000300056	0	0	0	0	0	0	0.900	0.101	0.906
NCOA2	GTF2F1	9606.ENSP00000399968	9606.ENSP00000377969	0	0	0	0	0.078	0	0.900	0.251	0.924
NCOA2	DDX17	9606.ENSP00000399968	9606.ENSP00000380033	0	0	0	0	0.062	0.213	0.900	0.193	0.932
NCOA2	FHL2	9606.ENSP00000399968	9606.ENSP00000386665	0	0	0	0	0	0.070	0.900	0.205	0.919
NCOA2	VDR	9606.ENSP00000399968	9606.ENSP00000447173	0	0	0	0	0	0.895	0	0.692	0.966
NCOA2	RXRA	9606.ENSP00000399968	9606.ENSP00000419692	0	0	0	0	0.062	0.983	0.900	0.505	0.999
NCOR2	EP300	9606.ENSP00000384018	9606.ENSP00000263253	0	0	0	0	0.166	0.378	0.900	0.572	0.974
NCOR2	SPEN	9606.ENSP00000384018	9606.ENSP00000364912	0	0	0	0	0.239	0.675	0	0.934	0.982
NCOR2	RXRA	9606.ENSP00000384018	9606.ENSP00000419692	0	0	0	0	0.083	0.955	0.900	0.615	0.998
NEU1	UGT8	9606.ENSP00000364782	9606.ENSP00000311648	0	0	0	0	0	0	0.900	0	0.900
NEU1	CTSA	9606.ENSP00000364782	9606.ENSP00000361562	0	0	0	0	0.082	0.478	0.500	0.974	0.993
NOMO3	XYLT1	9606.ENSP00000382274	9606.ENSP00000261381	0	0	0	0	0.062	0	0	0.906	0.908
NUMB	DPYSL2	9606.ENSP00000451300	9606.ENSP00000309539	0	0	0	0	0	0.533	0.800	0.973	0.997
NUP153	LMNA	9606.ENSP00000444029	9606.ENSP00000357283	0	0	0	0	0.065	0.363	0	0.851	0.904
NUP153	XPO1	9606.ENSP00000444029	9606.ENSP00000384863	0	0	0	0	0.284	0.295	0.900	0.784	0.987
NUP153	MAD1L1	9606.ENSP00000444029	9606.ENSP00000385334	0	0	0	0	0.077	0	0.900	0.090	0.908
OGT	MGEA5	9606.ENSP00000362824	9606.ENSP00000354850	0	0	0	0	0.247	0.688	0.900	0.932	0.998
PAPD7	ZCCHC7	9606.ENSP00000230859	9606.ENSP00000443113	0	0	0	0	0.143	0.637	0	0.992	0.997
PDCD6	SEC24D	9606.ENSP00000264933	9606.ENSP00000280551	0	0	0	0	0	0	0.900	0.124	0.908
PDGFA	SOS1	9606.ENSP00000346508	9606.ENSP00000387784	0	0	0	0	0	0	0.900	0.107	0.906
PEX11A	CHD9	9606.ENSP00000300056	9606.ENSP00000457466	0	0	0	0	0	0	0.900	0.054	0.901
PEX11A	RXRA	9606.ENSP00000300056	9606.ENSP00000419692	0	0	0	0	0.062	0	0.900	0.060	0.904
PEX11A	NCOA2	9606.ENSP00000300056	9606.ENSP00000399968	0	0	0	0	0	0	0.900	0.101	0.906
PKM	GPI	9606.ENSP00000320171	9606.ENSP00000405573	0.167	0	0	0	0.765	0	0.800	0.775	0.990
PLAU	PLAUR	9606.ENSP00000361850	9606.ENSP00000339328	0	0	0	0	0.221	0.975	0.900	0.989	0.999
PLAU	ITGB2	9606.ENSP00000361850	9606.ENSP00000380948	0	0	0	0	0.063	0	0.900	0.219	0.920
PLAUR	ITGB2	9606.ENSP00000339328	9606.ENSP00000380948	0	0	0	0	0.071	0.270	0.900	0.338	0.949
PLAUR	PLAU	9606.ENSP00000339328	9606.ENSP00000361850	0	0	0	0	0.221	0.975	0.900	0.989	0.999
PLTP	RXRA	9606.ENSP00000417138	9606.ENSP00000419692	0	0	0	0	0.062	0	0.900	0.152	0.913
PNISR	RBM39	9606.ENSP00000358242	9606.ENSP00000253363	0	0	0	0	0.688	0.710	0	0.287	0.930
POLR2E	METTL3	9606.ENSP00000478303	9606.ENSP00000298717	0	0	0	0	0.067	0	0.900	0	0.902
POLR2E	GTF2F1	9606.ENSP00000478303	9606.ENSP00000377969	0	0	0	0	0.139	0.988	0.600	0.647	0.998
PRKCD	NCF2	9606.ENSP00000378217	9606.ENSP00000356505	0	0	0	0	0.117	0.270	0.900	0.333	0.951
PRKCD	SDC4	9606.ENSP00000378217	9606.ENSP00000361818	0	0	0	0	0	0.213	0.900	0.248	0.935
PRKCD	SOS1	9606.ENSP00000378217	9606.ENSP00000387784	0	0	0	0	0.062	0	0.900	0.239	0.922
PRKCD	IL32	9606.ENSP00000378217	9606.ENSP00000432218	0	0	0	0	0	0.753	0	0.748	0.935
PRKDC	DCLRE1C	9606.ENSP00000313420	9606.ENSP00000367527	0	0	0	0	0.063	0.877	0.900	0.882	0.998
PTEN	ITPKA	9606.ENSP00000361021	9606.ENSP00000260386	0	0	0	0	0	0	0.900	0.074	0.903
PTEN	SOS1	9606.ENSP00000361021	9606.ENSP00000387784	0	0	0	0	0.062	0.104	0.900	0.371	0.940
RAB13	TBC1D4	9606.ENSP00000357564	9606.ENSP00000366863	0	0	0	0	0	0.070	0.900	0.491	0.948
RBM25	SF3A2	9606.ENSP00000261973	9606.ENSP00000221494	0	0	0	0	0.118	0.905	0	0.537	0.958
RBM39	PNISR	9606.ENSP00000253363	9606.ENSP00000358242	0	0	0	0	0.688	0.710	0	0.287	0.930
RGS2	ADCY3	9606.ENSP00000235382	9606.ENSP00000260600	0	0	0	0	0	0	0.800	0.547	0.905
RGS2	RGS3	9606.ENSP00000235382	9606.ENSP00000363255	0	0	0	0.917	0	0	0.900	0.752	0.906
RGS3	RGS2	9606.ENSP00000363255	9606.ENSP00000235382	0	0	0	0.917	0	0	0.900	0.752	0.906
RPL23	RPS11	9606.ENSP00000420311	9606.ENSP00000270625	0.295	0	0.214	0	0.999	0.996	0	0.427	0.999
RPL23	RPL27A	9606.ENSP00000420311	9606.ENSP00000346015	0.219	0	0	0	0.995	0.995	0	0.463	0.999
RPL23	RPS27	9606.ENSP00000420311	9606.ENSP00000357555	0	0	0	0	0.999	0.983	0	0.382	0.999
RPL23	RPS24	9606.ENSP00000420311	9606.ENSP00000414321	0	0	0	0	0.998	0.995	0	0.447	0.999
RPL27A	RPS11	9606.ENSP00000346015	9606.ENSP00000270625	0.219	0	0	0	0.995	0.995	0	0.458	0.999
RPL27A	EIF5A	9606.ENSP00000346015	9606.ENSP00000336702	0	0	0	0	0.724	0.674	0	0.058	0.907
RPL27A	RPS27	9606.ENSP00000346015	9606.ENSP00000357555	0	0	0	0	0.993	0.985	0	0.621	0.999
RPL27A	RPS24	9606.ENSP00000346015	9606.ENSP00000414321	0	0	0	0	0.993	0.987	0	0.568	0.999
RPL27A	RPL23	9606.ENSP00000346015	9606.ENSP00000420311	0.219	0	0	0	0.995	0.995	0	0.463	0.999
RPS11	UTP20	9606.ENSP00000270625	9606.ENSP00000261637	0	0	0	0	0	0.789	0.900	0.045	0.978
RPS11	EIF3C	9606.ENSP00000270625	9606.ENSP00000332604	0	0	0	0	0.499	0.906	0.600	0.074	0.980
RPS11	RPS27	9606.ENSP00000270625	9606.ENSP00000357555	0	0	0	0	0.999	0.984	0.900	0.600	0.999
RPS11	RPS24	9606.ENSP00000270625	9606.ENSP00000414321	0	0	0	0	0.999	0.995	0.900	0.822	0.999
RPS11	RPL23	9606.ENSP00000270625	9606.ENSP00000420311	0.295	0	0.214	0	0.999	0.996	0	0.427	0.999
RPS11	RPL27A	9606.ENSP00000270625	9606.ENSP00000346015	0.219	0	0	0	0.995	0.995	0	0.458	0.999
RPS24	UTP20	9606.ENSP00000414321	9606.ENSP00000261637	0	0	0	0	0	0.788	0.900	0.045	0.977
RPS24	RPS11	9606.ENSP00000414321	9606.ENSP00000270625	0	0	0	0	0.999	0.995	0.900	0.822	0.999
RPS24	EIF3C	9606.ENSP00000414321	9606.ENSP00000332604	0	0	0	0	0.459	0.892	0.600	0.154	0.977
RPS24	RPL27A	9606.ENSP00000414321	9606.ENSP00000346015	0	0	0	0	0.993	0.987	0	0.568	0.999
RPS24	RPS27	9606.ENSP00000414321	9606.ENSP00000357555	0	0	0	0	0.996	0.965	0.900	0.824	0.999
RPS24	RPL23	9606.ENSP00000414321	9606.ENSP00000420311	0	0	0	0	0.998	0.995	0	0.447	0.999
RPS27	UTP20	9606.ENSP00000357555	9606.ENSP00000261637	0	0	0	0	0	0.731	0.900	0.048	0.972
RPS27	RPS11	9606.ENSP00000357555	9606.ENSP00000270625	0	0	0	0	0.999	0.984	0.900	0.600	0.999
RPS27	EIF3C	9606.ENSP00000357555	9606.ENSP00000332604	0	0	0	0	0.483	0.868	0.600	0.302	0.978
RPS27	RPL27A	9606.ENSP00000357555	9606.ENSP00000346015	0	0	0	0	0.993	0.985	0	0.621	0.999
RPS27	RPS24	9606.ENSP00000357555	9606.ENSP00000414321	0	0	0	0	0.996	0.965	0.900	0.824	0.999
RPS27	RPL23	9606.ENSP00000357555	9606.ENSP00000420311	0	0	0	0	0.999	0.983	0	0.382	0.999
RSAD2	EGR1	9606.ENSP00000371471	9606.ENSP00000239938	0	0	0	0	0	0	0.900	0.124	0.908
RSAD2	CMPK2	9606.ENSP00000371471	9606.ENSP00000256722	0	0	0	0	0.908	0	0	0.728	0.974
RSAD2	XAF1	9606.ENSP00000371471	9606.ENSP00000354822	0	0	0	0	0.800	0	0.900	0.517	0.989
RSAD2	IFI44	9606.ENSP00000371471	9606.ENSP00000359783	0	0	0	0	0.813	0	0	0.710	0.943
RSAD2	IFIT1	9606.ENSP00000371471	9606.ENSP00000360869	0	0	0	0	0.885	0.154	0.900	0.833	0.998
RXRA	CETP	9606.ENSP00000419692	9606.ENSP00000200676	0	0	0	0	0	0	0.900	0.123	0.908
RXRA	TRIB3	9606.ENSP00000419692	9606.ENSP00000217233	0	0	0	0	0	0.058	0.900	0.074	0.905
RXRA	EHHADH	9606.ENSP00000419692	9606.ENSP00000231887	0	0	0	0	0.063	0.056	0.900	0.236	0.923
RXRA	EP300	9606.ENSP00000419692	9606.ENSP00000263253	0	0	0	0	0	0.316	0.900	0.367	0.952
RXRA	SMARCC2	9606.ENSP00000419692	9606.ENSP00000267064	0	0	0	0	0.072	0.105	0.900	0.064	0.911
RXRA	PEX11A	9606.ENSP00000419692	9606.ENSP00000300056	0	0	0	0	0.062	0	0.900	0.060	0.904
RXRA	ARID1A	9606.ENSP00000419692	9606.ENSP00000320485	0	0	0	0	0.091	0.151	0.900	0.152	0.925
RXRA	GTF2F1	9606.ENSP00000419692	9606.ENSP00000377969	0	0	0	0	0.085	0	0.900	0	0.904
RXRA	NCOR2	9606.ENSP00000419692	9606.ENSP00000384018	0	0	0	0	0.083	0.955	0.900	0.615	0.998
RXRA	FHL2	9606.ENSP00000419692	9606.ENSP00000386665	0	0	0	0	0	0.078	0.900	0.106	0.910
RXRA	TNF	9606.ENSP00000419692	9606.ENSP00000398698	0	0	0	0	0	0	0.900	0.328	0.930
RXRA	NCOA2	9606.ENSP00000419692	9606.ENSP00000399968	0	0	0	0	0.062	0.983	0.900	0.505	0.999
RXRA	PLTP	9606.ENSP00000419692	9606.ENSP00000417138	0	0	0	0	0.062	0	0.900	0.152	0.913
RXRA	VDR	9606.ENSP00000419692	9606.ENSP00000447173	0	0	0	0.635	0	0.981	0.900	0.988	0.998
SDC4	XYLT1	9606.ENSP00000361818	9606.ENSP00000261381	0	0	0	0	0	0	0.900	0.251	0.921
SDC4	HPSE	9606.ENSP00000361818	9606.ENSP00000384262	0	0	0	0	0	0	0.900	0.354	0.932
SDC4	PRKCD	9606.ENSP00000361818	9606.ENSP00000378217	0	0	0	0	0	0.213	0.900	0.248	0.935
SDC4	CCL5	9606.ENSP00000361818	9606.ENSP00000474412	0	0	0	0	0.062	0.270	0.900	0.236	0.940
SEC24D	PDCD6	9606.ENSP00000280551	9606.ENSP00000264933	0	0	0	0	0	0	0.900	0.124	0.908
SEC24D	ANKRD28	9606.ENSP00000280551	9606.ENSP00000382379	0	0	0	0	0.062	0	0.900	0	0.902
SEC61B	HMOX1	9606.ENSP00000223641	9606.ENSP00000216117	0	0	0	0	0	0	0.900	0	0.900
SELL	SELPLG	9606.ENSP00000236147	9606.ENSP00000228463	0	0	0	0	0.327	0.213	0.600	0.989	0.997
SELL	CCR7	9606.ENSP00000236147	9606.ENSP00000246657	0	0	0	0	0.330	0	0	0.871	0.910
SELPLG	ITGB2	9606.ENSP00000228463	9606.ENSP00000380948	0	0	0	0	0.337	0	0.900	0.684	0.977
SELPLG	SELL	9606.ENSP00000228463	9606.ENSP00000236147	0	0	0	0	0.327	0.213	0.600	0.989	0.997
SF1	DDX17	9606.ENSP00000366604	9606.ENSP00000380033	0	0	0	0	0.278	0.874	0	0.352	0.936
SF3A2	RBM25	9606.ENSP00000221494	9606.ENSP00000261973	0	0	0	0	0.118	0.905	0	0.537	0.958
SF3A2	SNRNP200	9606.ENSP00000221494	9606.ENSP00000317123	0	0	0	0	0.123	0.985	0.900	0.549	0.999
SGPP2	UGT8	9606.ENSP00000315137	9606.ENSP00000311648	0	0	0	0	0	0	0.900	0.478	0.945
SMARCC2	VDR	9606.ENSP00000267064	9606.ENSP00000447173	0	0	0	0	0	0.105	0.900	0	0.906
SMARCC2	RXRA	9606.ENSP00000267064	9606.ENSP00000419692	0	0	0	0	0.072	0.105	0.900	0.064	0.911
SMARCC2	GTF2F1	9606.ENSP00000267064	9606.ENSP00000377969	0	0	0	0	0.106	0	0.900	0.097	0.912
SMARCC2	JUN	9606.ENSP00000267064	9606.ENSP00000360266	0	0	0	0	0	0.149	0.900	0.145	0.920
SMARCC2	BANF1	9606.ENSP00000267064	9606.ENSP00000310275	0	0	0	0	0.084	0.270	0	0.966	0.975
SMARCC2	ARID2	9606.ENSP00000267064	9606.ENSP00000335044	0	0	0	0	0.183	0.911	0.600	0.869	0.995
SMARCC2	ARID1A	9606.ENSP00000267064	9606.ENSP00000320485	0	0	0	0	0.120	0.988	0.900	0.918	0.999
SNRNP200	SF3A2	9606.ENSP00000317123	9606.ENSP00000221494	0	0	0	0	0.123	0.985	0.900	0.549	0.999
SOCS2	IL2RB	9606.ENSP00000481249	9606.ENSP00000216223	0	0	0	0	0	0	0.900	0.133	0.909
SOCS2	SOCS3	9606.ENSP00000481249	9606.ENSP00000330341	0	0	0	0.771	0	0.334	0.900	0.812	0.943
SOCS3	IL2RB	9606.ENSP00000330341	9606.ENSP00000216223	0	0	0	0	0.062	0.270	0.900	0.236	0.940
SOCS3	IL12B	9606.ENSP00000330341	9606.ENSP00000231228	0	0	0	0	0	0	0.900	0.061	0.902
SOCS3	IL23R	9606.ENSP00000330341	9606.ENSP00000321345	0	0	0	0	0	0	0.900	0.369	0.934
SOCS3	FSCN1	9606.ENSP00000330341	9606.ENSP00000371798	0	0	0	0	0.086	0	0.900	0	0.904
SOCS3	IL2RA	9606.ENSP00000330341	9606.ENSP00000369293	0	0	0	0	0.062	0	0.900	0.323	0.930
SOCS3	SOCS2	9606.ENSP00000330341	9606.ENSP00000481249	0	0	0	0.771	0	0.334	0.900	0.812	0.943
SOS1	IL2RB	9606.ENSP00000387784	9606.ENSP00000216223	0	0	0	0	0	0	0.900	0	0.900
SOS1	IL3RA	9606.ENSP00000387784	9606.ENSP00000327890	0	0	0	0	0	0	0.900	0	0.900
SOS1	PDGFA	9606.ENSP00000387784	9606.ENSP00000346508	0	0	0	0	0	0	0.900	0.107	0.906
SOS1	PTEN	9606.ENSP00000387784	9606.ENSP00000361021	0	0	0	0	0.062	0.104	0.900	0.371	0.940
SOS1	IL2RA	9606.ENSP00000387784	9606.ENSP00000369293	0	0	0	0	0	0	0.900	0.102	0.906
SOS1	PRKCD	9606.ENSP00000387784	9606.ENSP00000378217	0	0	0	0	0.062	0	0.900	0.239	0.922
SOS1	CSF2RB	9606.ENSP00000387784	9606.ENSP00000384053	0	0	0	0	0	0	0.900	0.160	0.912
SOX9	JUN	9606.ENSP00000245479	9606.ENSP00000360266	0	0	0	0	0	0.122	0	0.927	0.933
SOX9	EP300	9606.ENSP00000245479	9606.ENSP00000263253	0	0	0	0	0.062	0.688	0	0.972	0.991
SPEN	EP300	9606.ENSP00000364912	9606.ENSP00000263253	0	0	0	0	0.572	0	0.900	0.216	0.963
SPEN	NCOR2	9606.ENSP00000364912	9606.ENSP00000384018	0	0	0	0	0.239	0.675	0	0.934	0.982
STIP1	CDC37	9606.ENSP00000351646	9606.ENSP00000222005	0	0	0	0	0.321	0.785	0.900	0.833	0.997
STIP1	AHSA2	9606.ENSP00000351646	9606.ENSP00000377970	0	0	0	0	0.811	0.318	0	0.677	0.954
STK4	CRIP1	9606.ENSP00000361892	9606.ENSP00000332449	0	0	0	0	0.062	0.789	0	0.547	0.902
SYNE2	LMNA	9606.ENSP00000350719	9606.ENSP00000357283	0	0	0	0	0.049	0.345	0.800	0.880	0.983
TAF15	TARDBP	9606.ENSP00000474096	9606.ENSP00000240185	0	0	0	0	0.907	0.213	0	0.624	0.970
TAF1D	MTA2	9606.ENSP00000410409	9606.ENSP00000278823	0	0	0	0	0	0	0.900	0	0.900
TAF9B	GTF2F1	9606.ENSP00000339917	9606.ENSP00000377969	0	0	0	0	0.062	0	0.900	0.060	0.904
TARDBP	TAF15	9606.ENSP00000240185	9606.ENSP00000474096	0	0	0	0	0.907	0.213	0	0.624	0.970
TBC1D4	RAB13	9606.ENSP00000366863	9606.ENSP00000357564	0	0	0	0	0	0.070	0.900	0.491	0.948
TIMP1	MMP7	9606.ENSP00000218388	9606.ENSP00000260227	0	0	0	0	0	0.180	0	0.924	0.936
TNF	CCL22	9606.ENSP00000398698	9606.ENSP00000219235	0	0	0	0	0.088	0	0.900	0.693	0.969
TNF	EP300	9606.ENSP00000398698	9606.ENSP00000263253	0	0	0	0	0	0.270	0.900	0.583	0.967
TNF	IL1B	9606.ENSP00000398698	9606.ENSP00000263341	0	0	0	0	0.462	0	0.500	0.942	0.983
TNF	FOS	9606.ENSP00000398698	9606.ENSP00000306245	0	0	0	0	0	0	0.900	0.711	0.969
TNF	CXCL8	9606.ENSP00000398698	9606.ENSP00000306512	0	0	0	0	0.158	0	0.900	0.921	0.992
TNF	CCL20	9606.ENSP00000398698	9606.ENSP00000351671	0	0	0	0	0.244	0	0.900	0.746	0.979
TNF	JUN	9606.ENSP00000398698	9606.ENSP00000360266	0	0	0	0	0	0	0.900	0.847	0.984
TNF	LTA	9606.ENSP00000398698	9606.ENSP00000403495	0	0	0	0.759	0.282	0.270	0.800	0.830	0.908
TNF	RXRA	9606.ENSP00000398698	9606.ENSP00000419692	0	0	0	0	0	0	0.900	0.328	0.930
TNF	CCL5	9606.ENSP00000398698	9606.ENSP00000474412	0	0	0	0	0.157	0	0.900	0.893	0.990
TNF	CCL4	9606.ENSP00000398698	9606.ENSP00000482259	0	0	0	0	0.463	0	0.900	0.877	0.992
TNFAIP6	CXCL8	9606.ENSP00000243347	9606.ENSP00000306512	0	0	0	0	0.182	0.417	0	0.969	0.984
TNFSF9	CD80	9606.ENSP00000245817	9606.ENSP00000264246	0	0	0	0	0.082	0	0	0.919	0.923
TRIB1	EGR1	9606.ENSP00000312150	9606.ENSP00000239938	0	0	0	0	0.195	0.117	0.900	0.234	0.938
TRIB3	RXRA	9606.ENSP00000217233	9606.ENSP00000419692	0	0	0	0	0	0.058	0.900	0.074	0.905
TRIB3	CHD9	9606.ENSP00000217233	9606.ENSP00000457466	0	0	0	0	0.062	0.076	0.900	0	0.905
TRIB3	NCOA2	9606.ENSP00000217233	9606.ENSP00000399968	0	0	0	0	0	0	0.900	0.102	0.906
TRIP6	JUN	9606.ENSP00000200457	9606.ENSP00000360266	0	0	0	0	0.062	0	0.900	0.174	0.915
TRIP6	FOS	9606.ENSP00000200457	9606.ENSP00000306245	0	0	0	0	0	0	0.900	0.519	0.949
TUBB2A	TUBB2B	9606.ENSP00000369703	9606.ENSP00000259818	0	0	0	0.987	0.352	0.800	0.300	0.649	0.902
TUBB2B	TUBB2A	9606.ENSP00000259818	9606.ENSP00000369703	0	0	0	0.987	0.352	0.800	0.300	0.649	0.902
UGT8	CEPT1	9606.ENSP00000311648	9606.ENSP00000441980	0	0	0	0	0	0	0.900	0	0.900
UGT8	NEU1	9606.ENSP00000311648	9606.ENSP00000364782	0	0	0	0	0	0	0.900	0	0.900
UGT8	SGPP2	9606.ENSP00000311648	9606.ENSP00000315137	0	0	0	0	0	0	0.900	0.478	0.945
UPB1	ALDH1B1	9606.ENSP00000324343	9606.ENSP00000366927	0	0	0	0	0.092	0	0.900	0.186	0.919
UTP20	FBLL1	9606.ENSP00000261637	9606.ENSP00000473383	0	0	0	0	0.089	0.765	0.540	0.393	0.932
UTP20	RPS27	9606.ENSP00000261637	9606.ENSP00000357555	0	0	0	0	0	0.731	0.900	0.048	0.972
UTP20	RPS24	9606.ENSP00000261637	9606.ENSP00000414321	0	0	0	0	0	0.788	0.900	0.045	0.977
UTP20	RPS11	9606.ENSP00000261637	9606.ENSP00000270625	0	0	0	0	0	0.789	0.900	0.045	0.978
VDR	EP300	9606.ENSP00000447173	9606.ENSP00000263253	0	0	0	0	0	0.651	0.900	0.454	0.979
VDR	SMARCC2	9606.ENSP00000447173	9606.ENSP00000267064	0	0	0	0	0	0.105	0.900	0	0.906
VDR	ARID1A	9606.ENSP00000447173	9606.ENSP00000320485	0	0	0	0	0	0.151	0.900	0.074	0.914
VDR	NCOA2	9606.ENSP00000447173	9606.ENSP00000399968	0	0	0	0	0	0.895	0	0.692	0.966
VDR	RXRA	9606.ENSP00000447173	9606.ENSP00000419692	0	0	0	0.635	0	0.981	0.900	0.988	0.998
XAF1	EGR1	9606.ENSP00000354822	9606.ENSP00000239938	0	0	0	0	0	0	0.900	0.061	0.902
XAF1	IFI44	9606.ENSP00000354822	9606.ENSP00000359783	0	0	0	0	0.803	0	0	0.517	0.901
XAF1	IFIT1	9606.ENSP00000354822	9606.ENSP00000360869	0	0	0	0	0.768	0	0.900	0.521	0.987
XAF1	RSAD2	9606.ENSP00000354822	9606.ENSP00000371471	0	0	0	0	0.800	0	0.900	0.517	0.989
XPO1	CCND1	9606.ENSP00000384863	9606.ENSP00000227507	0	0	0	0	0.052	0.409	0	0.975	0.985
XPO1	NUP153	9606.ENSP00000384863	9606.ENSP00000444029	0	0	0	0	0.284	0.295	0.900	0.784	0.987
XRCC2	GEN1	9606.ENSP00000352271	9606.ENSP00000318977	0	0	0	0	0.123	0	0.900	0.509	0.953
XYLT1	NOMO3	9606.ENSP00000261381	9606.ENSP00000382274	0	0	0	0	0.062	0	0	0.906	0.908
XYLT1	SDC4	9606.ENSP00000261381	9606.ENSP00000361818	0	0	0	0	0	0	0.900	0.251	0.921
ZCCHC7	PAPD7	9606.ENSP00000443113	9606.ENSP00000230859	0	0	0	0	0.143	0.637	0	0.992	0.997
