# Supplementary material for: Analysis of genes characterizing chronic thrombosis and associated pathways in chronic thromboembolic pulmonary hypertension
Source: PLoS One. 2024 Mar 7;19(3):e0299912. doi: 10.1371/journal.pone.0299912 (PMC10919650; doi:10.1371/journal.pone.0299912)
Supplement: S6 File — (CSV) [file pone.0299912.s006.csv]

Top 10 in network network.txt ranked by MCC method
Rank	Name	Score
1	IL1B	362.0
2	CXCL8	361.0
3	CCL22	288.0
4	CCL5	267.0
5	CCL20	240.0
6	TNF	232.0
7	IL12B	146.0
8	JUN	129.0
9	EP300	95.0
10	CCL4	81.0
